# Supplementary material for: Multiomics Analysis Reveals the Impact of Microbiota on Host Metabolism in Hepatic Steatosis
Source: Adv Sci (Weinh). 2022 Feb 7;9(11):2104373. doi: 10.1002/advs.202104373 (PMC9008426; doi:10.1002/advs.202104373)
Supplement: Supplementary file 3 — Supporting Information [file ADVS-9-2104373-s016.xlsx]

## Sheet: Dataset 2A
Subjects	Class	liverFat	Sodium	Potassium	Creatinine	Urea (BUN)	Uric acid (mg/dL)	ALT (IU/L)	AST (IU/L)	GGT (U/L)	ALP	Total Bilirubin	Albumin	Creatine Kinase (CK)	Total cholesterol	HDL	LDL	Triglycerides	Glucose	Insulin (mg/dL)	Weight	Body mass index	heartRate	bp_systolic	bp_diastolic	Waist Circumference	Hip Circumference	Trunk - Fat Mass	Trunk - Fat Free Mass	Trunk - Total Body Water	Left Arm - Fat Mass	Left Arm - Fat Free Mass	Left Arm - Total Body Water	Right Arm - Fat Mass	Right Arm - Fat Free Mass	Right Arm - Total Body Water	Left Leg - Fat Mass	Left Leg - Fat Free Mass	Left Leg - Total Body Water	Right Leg - Fat Mass	Right Leg - Fat Free Mass	Right Leg - Total Body Water
101011	Severe	21	140	4.3	0.92	13	6.3	39	20	60	95	0.36	4.9	136	222	40	167	195	102	13.2	89.1	31.9	90	120	80	99	110	15.7	33.2	45.9	1.4	3.7	45.9	1.3	3.8	45.9	3.9	11.1	45.9	4.1	11	45.9
101047	None	3.58	141	4.6	0.83	11	5	15	12	17	46	0.42	4.8	68	173	52	114	77	91	10	105.5	31.9	71	120	70	124	114	19.9	37.7	53	2.1	4.1	53	1.8	4.4	53	4.7	13.1	53	4.8	13.1	53
101057	Severe	23.975	141	4.4	1.36	28	5.6	54	31	35	58	0.52	5.4	252	184	40	127	152	105	17.1
101069	Moderate	11.4	144	4.4	0.69	18	4.4	31	16	14	85	0.43	4.73	67	274	69	193	70	106	19.5	84.8	33.1	72	140	90	103	113	18.5	26.5	35	2.3	2.5	35	2.1	2.3	35	7.1	8.2	35	7.1	8.3	35
101001	Severe	28.1	144	3.8	0.77	11	5.2	20	12	42	54	0.72	4.5	123	107	50	51	88	103	9.4	82.8	30	68	120	70	99	100	10.5	35.6	47.8	1	4	47.8	0.9	3.9	47.8	2.6	10.8	47.8	2.6	11.1	47.8
101012	Severe	18.78	142	4.2	0.97	14	6.3	28	14	26	63	0.35	4.8	127	207	28	132	331	90	20.4	92.9	30.3	80	120	80	108	108	12.4	39	52.8	1.1	4.5	52.8	1.1	4.3	52.8	3.1	12	52.8	3	12.3	52.8
101050	Severe	20.5	144	4.5	1.18	17	7.1	46	25	68	61	0.3	5	194	198	35	142	162	108	31.5	119.1	33.7	81	120	70	115	123	23	42.4	58.1	2.2	4.8	58.1	2	5	58.1	6.3	13.6	58.1	6.4	13.5	58.1
101059	Moderate	10.6667	143	4.3	0.8	10	5.8	19	17	20	102	0.35	5.04	82	164	40	112	95	87	19.1	96.7	29.5	72	120	80	108	113	16.1	37.2	51.6	1.5	4.1	51.6	1.4	4.1	51.6	3.6	12.5	51.6	3.6	12.6	51.6
101010	Mild	6.65	140	4.3	0.85	14	5.5	19	17	26	75	0.48	5.1	297	220	43	166	160	99	13.5	97	32.8	81	110	70	104	110	17	35.6	50.1	1.7	4	50.1	1.6	4.1	50.1	4	12.4	50.1	4.3	12.4	50.1
101042	Mild	7.75	141	4.2	1.03	18	6.6	22	19	33	93	0.2	4.8	271	200	41	149	69	99	21.3	83.2	30.6	90	120	80	100	110	13.3	31.7	44.3	1.2	3.6	44.3	1.1	3.7	44.3	3.5	10.7	44.3	3.6	10.8	44.3
101056	Mild	6.9	144	4.9	0.9	17	5.2	12	14	27	85	0.89	4.81	167	162	62	95	62	101	12.9	78.9	28.3	60	120	70	102	106	13.1	31.8	42.2	1	3.4	42.2	0.9	3.4	42.2	3.1	9.5	42.2	3.1	9.6	42.2
101078	Moderate	12.35	140	4.6	0.58	12	5.7	12	12	21	73	0.32	4.5	69	179	54	121	62	91	18.7	92	35.9	78	110	70	100	119	21.5	27.5	36.4	2.8	2.6	36.4	2.5	2.4	36.4	7.7	8.7	36.4	7.8	8.6	36.4
101007	Moderate	15.16	144	4	0.61	18	7.9	14	16	35	71	0.34	4.4	96	205	51	131	204	97	64.8	96.7	44.1	78	150	70	121	120	17.4	28.9	38	4	3	38	3.6	2.8	38	9.9	8.5	38	10	8.8	38
101018	Moderate	9.1	146	4.8	0.99	15	5.5	102	51	64	80	0.82	5.1	104	214	47	141	194	98	14.6	101	31.2	85	110	70	112	119	17.8	38.6	53.4	1.6	4.2	53.4	1.4	4.4	53.4	3.6	12.8	53.4	3.6	12.9	53.4
101041	Severe	23.8857	142	4.5	0.72	7	5.6	94	37	38	52	0.69	5.3	77	227	39	158	244	97	32.9	116.8	40.9	75	120	70	122	119	24	38.3	55.4	2.7	4.5	55.4	2.4	4.7	55.4	6.2	14	55.4	5.8	14.2	55.4
101052	Moderate	9.82	143	4.3	0.94	12	7.1	25	24	38	69	0.41	5	178	164	51	101	99	91	19.5	100.9	30.1	73	120	70	104	113	15.2	40.9	54.7	1.4	4.6	54.7	1.3	4.5	54.7	4	12.4	54.7	4.4	12.3	54.7
101077	Severe	29.06	142	4.5	1.09	16	6.4	45	25	32	73	0.56	5.38	128	224	37	154	241	97	21.7	105.2	32.5	83	110	70	109	118	18.6	39.7	55	1.7	4.5	55	1.5	4.7	55	4.3	13	55	4.1	13.3	55
101004	Moderate	13.2	140	4.3	0.82	10	5.5	16	14	24	33	0.3	4.7	211	196	38	148	130	102	8.8	88.6	28.9	66	110	70	101	106	13.2	36.3	48.4	1.2	4	48.4	1.1	3.9	48.4	3.3	11.1	48.4	3.8	10.9	48.4
101038	Moderate	15.2167	143	4.6	1.11	15	7	18	16	15	67	0.59	4.5	238	226	54	157	202	110	23.7	98.8	37.6	88	130	80	100	122	23.2	29.1	38.3	3.1	3	38.3	2.9	2.8	38.3	8.6	8.7	38.3	8.7	8.8	38.3
101051	None	4.24	144	4.2	0.91	16	4	27	21	30	69	0.25	5.1	122	197	39	140	109	106	10.9	87.3	29.2	69	110	70	99	110	13.5	34.5	47	1.1	4	47	1.1	4	47	3.7	10.8	47	3.7	10.9	47
101062	Mild	6.05	139	4.6	0.64	14	3.3	11	12	14	74	0.23	4.4	98	159	46	111	68	97	10.3	99	37.7	75	120	70	96	116	20.1	31	41.3	3.2	3	41.3	2.9	2.9	41.3	8.2	9.7	41.3	8.3	9.8	41.3
101076	Mild	6.96	144	4.7	1.01	20	4.8	21	16	46	82	0.45	4.68	138	196	42	139	104	99	10.2	82.6	28.2	62	120	70	93	97	11.2	34.7	46.9	1	3.8	46.9	1	3.7	46.9	2.6	11	46.9	2.8	11	46.9

## Sheet: Dataset 2B
Patient ID	liverFat	Class	Gender	Alcohol consumption	Smoker	Age
101001	28.1	Severe	Male	No	No	52
101004	13.2	Moderate	Male	Yes	No	43
101007	15.16	Moderate	Female	No	No	61
101010	6.65	Mild	Male	Yes	No	27
101011	21	Severe	Male	No	No	40
101012	18.78	Severe	Male	No	No	40
101018	9.1	Moderate	Male	Yes	Yes	39
101038	15.2167	Moderate	Female	No	No	43
101041	23.8857	Severe	Male	No	No	32
101042	7.75	Mild	Male	No	No	33
101047	3.58	None	Male	No	No	27
101050	20.5	Severe	Male	Yes	No	43
101051	4.24	None	Male	Yes	No	39
101052	9.82	Moderate	Male	Yes	No	39
101056	6.9	Mild	Male	Yes	No	58
101057	23.975	Severe	Male	Yes	Yes	44
101059	10.6667	Moderate	Male	Yes	No	27
101062	6.05	Mild	Female	Yes	Yes	24
101069	11.4	Moderate	Female	No	No	62
101076	6.96	Mild	Male	No	No	40
101077	29.06	Severe	Male	No	No	36
101078	12.35	Moderate	Female	No	No	38

## Sheet: Dataset 2C
Difference of demographic characteristics for 22 subjects
	Gender		Alcohol		Smoker		Age
	Male	Female	Yes	No	Yes	No	Mean±SD
None	2	0	1	1	0	2	33±8.49
Mild	4	1	3	2	1	4	36.4±13.54
Moderate	4	4	4	4	1	7	44±11.89
Severe	7	0	2	5	1	6	41±6.35

## Sheet: Dataset 2D
Measurements	Mean±SD (None)	Mean±SD (Mild)	Mean±SD (Moderate)	Mean±SD (Severe)
liverFat	3.91±0.47	6.86±0.61	12.11±2.30	23.61±3.87
Sodium	142.50±2.12	141.60±2.30	142.88±2.03	142.14±1.46
Potassium	4.40±0.28	4.54±0.29	4.41±0.25	4.31±0.25
Creatinine	0.87±0.06	0.89±0.16	0.82±0.19	1.00±0.23
Urea (BUN)	13.50±3.54	16.60±2.61	13.75±3.24	15.14±6.57
Uric acid (mg/dL)	4.50±0.71	5.08±1.20	6.11±1.13	6.07±0.64
ALT (IU/L)	21.00±8.49	17.00±5.15	29.62±29.88	46.57±23.86
AST (IU/L)	16.50±6.36	15.60±2.70	20.75±12.70	23.43±8.92
GGT (U/L)	23.50±9.19	29.20±11.65	28.88±16.62	43.00±15.35
ALP	57.50±16.26	81.80±7.79	72.50±19.60	65.14±14.85
Total Bilirubin	0.33±0.12	0.45±0.28	0.44±0.18	0.50±0.17
Albumin	4.95±0.21	4.76±0.25	4.75±0.27	5.04±0.34
Creatine Kinase (CK)	95.00±38.18	194.20±86.05	130.62±67.98	148.14±57.13
Total cholesterol	185.00±16.97	187.40±26.21	202.75±36.57	195.57±42.05
HDL	45.50±9.19	46.80±8.70	50.50±9.61	38.43±6.60
LDL	127.00±18.38	132.00±28.74	138.00±28.98	133.00±38.87
Triglycerides	93.00±22.63	92.60±41.14	132.00±59.92	201.86±78.60
Glucose	98.50±10.61	99.00±1.41	97.75±7.96	100.29±6.05
Insulin (mg/dL)	10.45±0.64	13.64±4.53	23.59±17.22	20.89±8.79
Weight	96.40±12.87	88.14±9.18	94.94±5.92	100.98±15.06
Body mass index	30.55±1.91	31.52±3.94	33.80±5.19	33.22±4.01
heartRate	70.00±1.41	73.60±12.70	76.50±7.29	79.50±7.45
bp_systolic	115.00±7.07	118.00±4.47	123.75±15.06	118.33±4.08
bp_diastolic	70.00±0.00	72.00±4.47	75.00±7.56	73.33±5.16
Waist Circumference	111.50±17.68	99.00±4.47	106.12±7.32	108.67±9.00
Hip Circumference	112.00±2.83	107.80±7.01	115.62±5.29	113.00±8.53
Trunk - Fat Mass	16.70±4.53	14.94±3.57	17.86±3.26	17.37±5.51
Trunk - Fat Free Mass	36.10±2.26	32.96±2.05	33.12±5.69	38.03±3.23
Trunk - Total Body Water	50.00±4.24	44.96±3.59	44.48±8.33	52.50±4.73
Left Arm - Fat Mass	1.60±0.71	1.62±0.93	2.24±0.99	1.68±0.66
Left Arm - Fat Free Mass	4.05±0.07	3.56±0.38	3.50±0.81	4.33±0.40
Left Arm - Total Body Water	50.00±4.24	44.96±3.59	44.48±8.33	52.50±4.73
Right Arm - Fat Mass	1.45±0.49	1.50±0.83	2.04±0.90	1.53±0.57
Right Arm - Fat Free Mass	4.20±0.28	3.56±0.44	3.40±0.92	4.40±0.48
Right Arm - Total Body Water	50.00±4.24	44.96±3.59	44.48±8.33	52.50±4.73
Left Leg - Fat Mass	4.20±0.71	4.28±2.25	5.97±2.64	4.40±1.55
Left Leg - Fat Free Mass	11.95±1.63	10.66±1.16	10.36±2.03	12.42±1.32
Left Leg - Total Body Water	50.00±4.24	44.96±3.59	44.48±8.33	52.50±4.73
Right Leg - Fat Mass	4.25±0.78	4.42±2.24	6.12±2.58	4.33±1.50
Right Leg - Fat Free Mass	12.00±1.56	10.72±1.12	10.40±1.99	12.57±1.32
Right Leg - Total Body Water	50.00±4.24	44.96±3.59	44.48±8.33	52.50±4.73

## Sheet: Dataset 2E-Oral
Subjects	Methanobrevibacter_smithii (ORAL)	Actinobaculum_sp_oral_taxon_183 (ORAL)	Actinomyces_cardiffensis (ORAL)	Actinomyces_georgiae (ORAL)	Actinomyces_graevenitzii (ORAL)	Actinomyces_hongkongensis (ORAL)	Actinomyces_johnsonii (ORAL)	Actinomyces_massiliensis (ORAL)	Actinomyces_meyeri (ORAL)	Actinomyces_naeslundii (ORAL)	Actinomyces_odontolyticus (ORAL)	Actinomyces_oris (ORAL)	Actinomyces_sp_HMSC035G02 (ORAL)	Actinomyces_sp_HPA0247 (ORAL)	Actinomyces_sp_ICM47 (ORAL)	Actinomyces_sp_S6_Spd3 (ORAL)	Actinomyces_sp_oral_taxon_170 (ORAL)	Actinomyces_sp_oral_taxon_180 (ORAL)	Actinomyces_sp_oral_taxon_181 (ORAL)	Actinomyces_sp_oral_taxon_414 (ORAL)	Actinomyces_sp_oral_taxon_448 (ORAL)	Actinomyces_sp_oral_taxon_897 (ORAL)	Actinomyces_viscosus (ORAL)	Aeriscardovia_aeriphila (ORAL)	Alloscardovia_omnicolens (ORAL)	Bifidobacterium_adolescentis (ORAL)	Bifidobacterium_angulatum (ORAL)	Bifidobacterium_animalis (ORAL)	Bifidobacterium_bifidum (ORAL)	Bifidobacterium_catenulatum (ORAL)	Bifidobacterium_dentium (ORAL)	Bifidobacterium_longum (ORAL)	Bifidobacterium_pseudocatenulatum (ORAL)	Parascardovia_denticolens (ORAL)	Scardovia_wiggsiae (ORAL)	Corynebacterium_argentoratense (ORAL)	Corynebacterium_durum (ORAL)	Corynebacterium_matruchotii (ORAL)	Micrococcus_aloeverae (ORAL)	Micrococcus_luteus (ORAL)	Rothia_aeria (ORAL)	Rothia_dentocariosa (ORAL)	Rothia_mucilaginosa (ORAL)	Cutibacterium_acnes (ORAL)	Cutibacterium_granulosum (ORAL)	Propionibacterium_acidifaciens (ORAL)	Pseudopropionibacterium_propionicum (ORAL)	Atopobium_minutum (ORAL)	Atopobium_parvulum (ORAL)
101011	0	0	0	0	0.55957	0	0	0	0	0.09133	0.06452	0.20829	0.02653	0	1.01983	0.02452	0	0	0	0	0	0	0	0	0	0	0	0	0	0	0	0	0	0	0	0	0.06047	0.27213	0	0	0.16363	1.24563	3.41363	0	0	0.03036	0	0	0.00747
101047	0	0.06994	0	0	0.3034	0	0	0.03752	0	0.01366	2.11592	0.15336	3.70979	0	1.40359	0.13856	0	0	0.62799	0	0.39717	0	0	0	0	0	0	0	0	0	0.10964	0	0	0	0	0	0.06546	0.18559	0	0	0.03492	1.05954	33.9699	0.17879	0	0	0.06523	0	0
101057
101069	0	0.05712	0	0	0.18193	0	0	0	0	0.00345	0.0519	0.04624	0.04324	0.03455	0.50445	0.02252	0	0	0.06398	0	0	0	0	0	0	0	0	0	0	0	0	0	0	0	0	0	0.00732	0.03845	0	0	0	0.05192	0.8821	0.00304	0	0	0.00023	0	0.01722
101001
101012	0	0	0	0.00439	0.22085	0	0.08387	0.02854	0	0	0.89343	0.59545	1.60751	0.00194	1.78095	0.12274	0.00277	0.00244	0.00114	0.04851	0	0.03892	0	0	0	0	0	0	0	0	0	0	0	0	0	0	0.16634	0.33474	0	0	0.89016	0.61448	5.30378	0.0619	0	0	0.06696	0	0.0585
101050	0	0.08997	0	0	0.0259	0	0	0	0	0.00907	0.41952	0.03771	0.16925	0	0.32934	0.08819	0.01157	0	0.02356	0	0	0	0	0	0	0	0	0	0	0	0	0	0	0	0	0	0.06516	0.2546	0	0	0.09826	0.23653	6.02044	0.15223	0	0	0.1128	0	0.00638
101059	0	0.00907	0	0	0.09016	0	0	0	0	0	0.34186	0.15915	0.2439	0.00353	0.22441	0.04827	0.03784	0	0.05878	0	0.00794	0	0	0	0	0	0	0	0	0	0	0	0	0	0	0	0.07897	0.01358	0	0	0.29417	0.51917	6.1635	0	0	0	0.00852	0	0.07287
101010	0	0	0	0	0.72291	0	0	0	0	0.01751	0.10454	0	0.10352	0	5.93804	0.28492	0.27937	0	0.00103	0	0	0	0	0	0	0	0	0	0	0	0	0	0	0	0.01007	0	0	0	0	0	0	0	0.71402	0.00075	0	0	0	0	0.03038
101042	0	0	0	0	0.07738	0	0	0	0	0.02234	0.04352	0.13659	0.01348	0	0.25792	0.01402	0	0	0	0	0.00754	0	0	0	0	0	0	0	0	0	0	0	0	0	0	0	0.0831	0.43415	0	0	0.66189	0.83341	10.5285	0	0	0	0.01161	0	0
101056	0	1.03213	0	0	0.03306	0	0.0556	0	0	0.31655	0.49016	0.34161	0.17589	0	0.19642	0.04577	0	0	0.00659	0	0	0	0	0	0	0.08556	0	0	0	0	0	0	0	0	0	0	0.05876	0.03614	0.01719	0.01861	1.07207	0.50499	20.0909	0.63836	0	0.03781	0.07527	0	0
101078	0	0.22131	0	0	0.11744	0	0.00506	0.01428	0.03554	0.07895	26.5532	0.48766	0.85872	0.0415	3.59525	0.07516	0	0.06498	0.15193	0	0	0	0	0	0	0.0756	0	0	0	0	0	0.00445	0	0	0	0	0.01086	0.06956	0.00988	0.01053	0.64188	0.93267	26.2355	0.15667	0	0	0.14674	0	0.00783
101007	0	0	0.00251	0	0.07078	0	0	0	0	0.03407	0.0961	0.16664	0.03609	0	1.0175	0	0	0.13297	0	0	0	0	0	0	0	0	0	0	0	0	0	0	0	0	0	0	0.13152	0.57651	0	0	0.04448	0.57414	1.17309	0	0	0.21929	0	0	0.01379
101018	0	0	0	0	0.45221	0	0	0.02537	0	0.05343	0.37111	0.13347	0.3899	0.03536	0.89014	0.17329	0	0.02882	0.04406	0	0	0	0	0	0	0	0	0	0	0	0	0	0	0	0	0	0.33397	0.62835	0	0	1.72458	2.04457	10.1186	0.00439	0	0	0.03705	0	0.01268
101041	0	0.04179	0	0	2.19092	0.00337	0.00064	0	0	0.0208	0.50875	0.13965	0.48697	0.00091	1.74903	0.07292	0	0.00246	0.28839	0	0.00113	0	0	0	0	0	0	0	0	0	0	0	0	0	0	0	0.01034	0.06133	0	0	0.09205	0.28433	2.67451	0	0	0	0.0254	0.00056	0.14574
101052	0	0	0	0	0.03972	0	0	0	0	0	0.02399	0.0453	0.02652	0	0.42567	0	0	0	0	0	0	0	0	0	0	0	0	0	0	0	0	0	0	0	0	0	0	0	0	0	0.02084	0.10862	0.71082	0.0107	0	0	0	0	0.03547
101077	0	0.02228	0	0	3.22096	0	0.16541	0	0	0.75293	1.24316	0.06218	2.35992	0.05993	2.8557	0.47392	0.00628	0	0	0	0	0	0	0	0	0.01737	0	0	0	0	0	0	0	0	0	0	0.01117	0.05586	0	0	0.8225	0.08179	6.01239	0.07985	0	0	0.03545	0	0.20912
101004
101038	0	0.01683	0	0	0.21912	0	0	0	0	0.04215	0.3337	0.06905	0.25593	0.01042	2.42001	0.36871	0	0.01039	0.01918	0	0	0	0	0	0	0	0	0	0	0	0	0	0	0	0	0	0.02673	0.27478	0	0	0.21509	0.94026	5.66131	0	0	0.01331	0.0017	0	0.02767
101051	0	0	0	0	0.01134	0	0	0	0	0	0.10894	0.00629	0.09552	0.00224	0.38237	0.22241	0	0	0.01999	0	0	0	0	0	0	0	0	0	0	0	0	0	0	0	0	0	0	0.0029	0	0	0	0.06348	0.8244	0	0	0	0	0	0.14434
101062	0	1.08835	0	0.14129	0.85992	0.19433	0	0.00593	0.00486	0.18835	3.26563	1.64361	1.08439	0.1187	2.73901	1.28666	0	0.10155	2.1077	0.0038	0	0.01038	0.05807	0	0	0	0	0	0	0	0.00751	0.0019	0	0	0	0	0.05779	0.15484	0	0	0.6191	1.28478	39.7419	0.16954	0	0	0.55994	0	0.07884
101076	0	0	0	0	0.28887	0	0	0	0	0	0.41654	0.05201	0.226	0.00131	0.48221	0.24068	0	0	0.16737	0	0	0	0.00843	0	0	0	0	0	0	0	0	0	0	0	0	0	0	0.00866	0	0	0.01137	0.00625	1.42258	0.00729	0	0	0	0	0.12081
[truncated: 502 more columns]

## Sheet:  Dataset 2F-Gut
Subjects	Methanobrevibacter_smithii (GUT)	Actinobaculum_sp_oral_taxon_183 (GUT)	Actinomyces_cardiffensis (GUT)	Actinomyces_georgiae (GUT)	Actinomyces_graevenitzii (GUT)	Actinomyces_hongkongensis (GUT)	Actinomyces_johnsonii (GUT)	Actinomyces_massiliensis (GUT)	Actinomyces_meyeri (GUT)	Actinomyces_naeslundii (GUT)	Actinomyces_odontolyticus (GUT)	Actinomyces_oris (GUT)	Actinomyces_sp_HMSC035G02 (GUT)	Actinomyces_sp_HPA0247 (GUT)	Actinomyces_sp_ICM47 (GUT)	Actinomyces_sp_S6_Spd3 (GUT)	Actinomyces_sp_oral_taxon_170 (GUT)	Actinomyces_sp_oral_taxon_180 (GUT)	Actinomyces_sp_oral_taxon_181 (GUT)	Actinomyces_sp_oral_taxon_414 (GUT)	Actinomyces_sp_oral_taxon_448 (GUT)	Actinomyces_sp_oral_taxon_897 (GUT)	Actinomyces_viscosus (GUT)	Aeriscardovia_aeriphila (GUT)	Alloscardovia_omnicolens (GUT)	Bifidobacterium_adolescentis (GUT)	Bifidobacterium_angulatum (GUT)	Bifidobacterium_animalis (GUT)	Bifidobacterium_bifidum (GUT)	Bifidobacterium_catenulatum (GUT)	Bifidobacterium_dentium (GUT)	Bifidobacterium_longum (GUT)	Bifidobacterium_pseudocatenulatum (GUT)	Parascardovia_denticolens (GUT)	Scardovia_wiggsiae (GUT)	Corynebacterium_argentoratense (GUT)	Corynebacterium_durum (GUT)	Corynebacterium_matruchotii (GUT)	Micrococcus_aloeverae (GUT)	Micrococcus_luteus (GUT)	Rothia_aeria (GUT)	Rothia_dentocariosa (GUT)	Rothia_mucilaginosa (GUT)	Cutibacterium_acnes (GUT)	Cutibacterium_granulosum (GUT)	Propionibacterium_acidifaciens (GUT)	Pseudopropionibacterium_propionicum (GUT)	Atopobium_minutum (GUT)	Atopobium_parvulum (GUT)
101011	0	0.00315	0	0	0.02181	0	0	0	0	0	0	0	0	0	0.06791	0	0	0	0	0	0	0	0	0	0	0	0	0	0	0	0	0.72936	0	0	0	0	0	0	0	0	0	0.00079	0.02944	0.02711	0	0	0	0	0
101047	0	0	0	0	0	0	0	0	0	0	0	0	0	0	0	0	0	0	0	0	0	0	0	0	0	0.26381	0	0	0	0	0	0.07582	0	0	0	0	0	0	0	0	0	0	0.02053	0	0	0	0	0	0
101057
101069	0	0.01948	0	0	0.02127	0	0	0	0	0	0.00112	0	0.0002	0.0036	0.07999	0	0	0	0.01234	0	0	0	0	0	0	0.07451	0.09952	0	0.08278	0	0.05009	0.04467	0.01232	0	0	0	0	0	0	0	0.00052	0.00428	0.32422	0.00571	0	0	0	0	0
101001	0	0	0	0	0	0	0	0	0	0	0	0	0	0	0	0	0	0	0	0	0	0	0	0	0	0	0	0	0	0	0	0	0	0	0	0	0	0	0	0	0	0	0.00661	0	0	0	0	0	0
101012	0	0	0	0	0	0	0	0	0	0	0	0	0	0	0	0	0	0	0	0	0	0	0	0	0	1.07611	0	0	0	0	0	0.36638	0.29911	0	0	0	0	0	0	0	0	0.00401	0.05874	0	0	0	0	0	0
101050	0	0.00697	0	0	0	0	0	0	0	0	0.02529	0	0.00766	0	0.03581	0.00147	0	0	0	0	0	0	0	0	0	0.08568	0	0	0.08438	0	0	0.01417	0	0	0	0	0	0.0215	0	0	0	0.01625	0.53158	0.0127	0	0	0.00136	0	0
101059	0	0	0	0	0	0	0	0	0	0	0	0	0	0	0	0	0	0	0	0	0	0	0	0	0	0	0	0	0	0	0	0	0	0	0	0	0	0	0	0	0	0	0	0	0	0	0	0	0
101010	0	0	0	0	0	0	0	0	0	0	0	0	0	0	0	0	0	0	0	0	0	0	0	0	0	0	0	0	0	0	0	0	0	0	0	0	0	0	0	0	0	0	0	0	0	0	0	0	0
101042	0.03963	0	0	0	0	0	0	0	0	0	0	0	0	0	0	0	0	0	0	0	0	0	0	0	0	0.07624	0	0	0	0	0	0	0	0	0	0	0	0	0	0	0	0	0.00644	0	0	0	0	0	0
101056	0	0	0	0	0	0	0	0	0	0	0	0	0	0	0	0	0	0	0	0	0	0	0	0	0	0	0	0	0	0	0	0.06645	0	0	0	0	0	0	0	0	0	0	0.00639	0	0	0	0	0	0
101078	0	0	0	0	0	0	0	0.05069	0	0.0059	0.0072	0	0	0	0.01899	0	0	0	0	0	0	0	0	0	0	0	0	0	0	0	0	0.1865	0.15373	0	0	0	0	0.00621	0	0.03025	0	0	0.03281	0.76792	0.00945	0	0	0	0
101007	0	0	0	0	0	0	0	0	0	0	0	0	0	0	0	0	0	0	0	0	0	0	0	0	0	0	0	0	0	0	0	0.00286	0	0	0	0	0	0	0	0	0	0	0.00774	0	0	0	0	0	0
101018	0	0	0	0	0.25632	0	0	0	0	0	0.06709	0.00888	0.07907	0	0.17936	0.00522	0	0	0.01912	0	0	0	0	0	0	0.41182	0	0	0.031	0	0	0.03499	0.00249	0	0	0	0.00055	0	0	0	0.00835	0.03647	0.41906	0.16025	0	0	0	0	0.01696
101041	0	0	0	0	0	0	0	0	0	0	0	0	0	0	0.01021	0	0	0	0	0	0	0	0	0	0	0	0	0	0.01129	0	0	0.00201	0	0	0	0	0	0	0	0	0	0	0.00722	0.01763	0	0	0	0	0
101052	0	0	0	0	0	0	0	0	0	0	0	0	0	0	0	0	0	0	0	0	0	0	0	0	0	0.07064	0.00239	0	0	0	0	0.00202	0.00294	0	0	0	0	0	0	0	0	0	0.00428	0.04297	0	0	0	0	0
101077	0	0	0	0	0	0	0	0	0	0	0.00495	0	0	0	0.00773	0	0	0	0	0	0	0	0	0	0	0	0	0	0	0	0	0	0	0	0	0	0	0	0	0	0	0	0	0	0	0	0	0	0
101004	0	0	0	0	0.00095	0	0	0	0	0	0	0	0	0	0	0	0	0	0	0	0	0	0	0	0	0	0	0	0	0	0	0	0	0	0	0	0	0	0	0	0	0	0.00721	0.00934	0	0	0	0	0
101038	0	0	0	0	0	0	0	0	0	0	0	0	0	0	0.00252	0	0	0	0	0	0	0	0	0	0	0.39009	0	0	0	0	0	0	0	0	0	0	0	0	0	0	0	0	0	0	0	0	0	0	0
101051	0.00042	0	0	0	0	0	0	0	0	0	0	0	0	0	0	0	0	0	0	0	0	0	0	0	0	0.01081	0	0	0	0	0	0	0	0	0	0	0	0	0	0	0	0	0	0.00564	0	0	0	0	0
101062	0	0	0	0	0	0	0	0	0	0	0	0	0	0	0	0	0	0	0	0	0	0	0	0	0	0.11956	0.41551	0	0	0	0	0.05727	0	0	0	0	0	0	0	0	0	0	0	0	0	0	0	0	0
101076	0	0	0	0	0	0	0	0	0	0	0	0	0	0	0	0	0	0	0	0	0	0	0	0	0	0.00897	0	0	0	0	0	0	0	0	0	0	0	0	0	0	0	0	0.00052	0	0	0	0	0	0
[truncated: 502 more columns]

## Sheet: Dataset 2G-Metabolomics
Subjects	(14 or 15)-methylpalmitate (a17:0 or i17:0)	(16 or 17)-methylstearate (a19:0 or i19:0)	(2 or 3)-decenoate (10:1n7 or n8)	(N(1) + N(8))-acetylspermidine	(R)-3-hydroxybutyrylcarnitine	(S)-3-hydroxybutyrylcarnitine	1,2,3-benzenetriol sulfate (2)	1,2-dilinoleoyl-GPC (18:2/18:2)	1,2-dilinoleoyl-GPE (18:2/18:2)*	1,2-dipalmitoyl-GPC (16:0/16:0)	1,3,7-trimethylurate	1,3-dimethylurate	1,5-anhydroglucitol (1,5-AG)	1,7-dimethylurate	1-(1-enyl-oleoyl)-GPE (P-18:1)*	1-(1-enyl-palmitoyl)-2-arachidonoyl-GPC (P-16:0/20:4)*	1-(1-enyl-palmitoyl)-2-arachidonoyl-GPE (P-16:0/20:4)*	1-(1-enyl-palmitoyl)-2-linoleoyl-GPC (P-16:0/18:2)*	1-(1-enyl-palmitoyl)-2-linoleoyl-GPE (P-16:0/18:2)*	1-(1-enyl-palmitoyl)-2-oleoyl-GPC (P-16:0/18:1)*	1-(1-enyl-palmitoyl)-2-oleoyl-GPE (P-16:0/18:1)*	1-(1-enyl-palmitoyl)-2-palmitoleoyl-GPC (P-16:0/16:1)*	1-(1-enyl-palmitoyl)-2-palmitoyl-GPC (P-16:0/16:0)*	1-(1-enyl-palmitoyl)-GPC (P-16:0)*	1-(1-enyl-palmitoyl)-GPE (P-16:0)*	1-(1-enyl-stearoyl)-2-arachidonoyl-GPE (P-18:0/20:4)*	1-(1-enyl-stearoyl)-2-linoleoyl-GPE (P-18:0/18:2)*	1-(1-enyl-stearoyl)-2-oleoyl-GPE (P-18:0/18:1)	1-(1-enyl-stearoyl)-GPE (P-18:0)*	1-arachidonoyl-GPC* (20:4)*	1-arachidonoyl-GPE (20:4n6)*	1-arachidonoyl-GPI* (20:4)*	1-arachidonylglycerol (20:4)	1-carboxyethylisoleucine	1-carboxyethylleucine	1-carboxyethylphenylalanine	1-carboxyethyltyrosine	1-carboxyethylvaline	1-dihomo-linolenylglycerol (20:3)	1-docosahexaenoylglycerol (22:6)	1-lignoceroyl-GPC (24:0)	1-linolenoyl-GPC (18:3)*	1-linoleoyl-2-arachidonoyl-GPC (18:2/20:4n6)*	1-linoleoyl-2-arachidonoyl-GPE (18:2/20:4)*	1-linoleoyl-2-linolenoyl-GPC (18:2/18:3)*	1-linoleoyl-GPC (18:2)	1-linoleoyl-GPE (18:2)*	1-linoleoyl-GPG (18:2)*	1-linoleoyl-GPI* (18:2)*
101011	78167864	4667152	859009	205917		167211	807649	62113060	118101	26913930	115080	262479	139705776	1124437	350954	14662545	8735035	16094954	1220939	5585708	1482932	626916	7090491	3545236	907917	26722722	6715525	1463405	1191272	67425712	5806129	9721472	998364	88108	179310	299182	56779	284358	429275	903158	377424	1791695	43802420	306230	2135561	179881568	6138914	418883	5326258
101047	17160232	2118194	280843	424405		89926	562745	111541976	297089	28303758	106003	110166	76402944	1491714	514174	22058378	14429996	31633398	3197233	11255204	3594578	750503	8388381	5290165	1229203	48639748	18815524	4187905	1896119	80967432	7140891	5558722	484117	86667	160217	247244	37457	286646			504238	2709712	52850824	477340	3000397	254496352	8848982	223612	2503644
101057	29768882	3288707	506846	289997	122142	156121		101360584	431303	25816498	106259	376211	102601264	1418778	271690	19702036	11441714	29530594	2797654	7769886	2645063	662452	7702066	4680987	804872	25289858	15219783	2655268	1040314	57436136	6279555	6842303	630289	152655	353628	430357	64128	522174	421600		309700	2616627	41727280	431921	2235659	216888208	12072787	529463	3579102
101069	31265186	3160212	177868	216029		118918		101435744	93694	29377818	138634	487946	97249160	2376105	677385	20700596	14227050	33084772	3127911	16583455	3272890	1129769	12351934	5125683	1104300	46373404	21305526	4088233	1670548	62257644	4901104	8769381	599434	89706	193265	317420	69057	329085	646296		572468	1820734	44637556		2788372	209683200	5409226	286412	4109359
101001	41351512	3109787	922944	412487		107931	6130050	110860576	214075	27728856	354008	688449	178387040	4432721	578737	24781890	16299105	29588928	3468652	12311723	2830131	677776	10114714	9010943	1347299	40145236	16483608	3620710	2282233	112736776	9012751	9759048	1825983	97149	174829	290021	46477	330899	519631	383318	426580	3590585	48160584	477340	2637773	371211552	16192737	465580	3973579
101012	18165942	2158526	263023	221536		106126	10023681	113162672	828539	34136308	53185	123500	136387520	755119	455724	15119746	10925018	17344630	1659372	4889514	1650514	339905	5208929	4234818	1125216	25173576	8345286	1757982	1229700	57532868	5151406	10443689	422106	222162	245939	368246	61665	515191	899771		336370	5215434	46615028	623933	5307703	225188480	11918590	587418	8149466
101050	42310816	5470153	218566	303121	177556	115590	188251	105127880		29651742	74326	155336	146892624	1042658	491952	16632647	13202767	20713734	2016812	7859603	2382656	395090	6734508	3657855	1054298	39264836	10603951	2665439	1303143	69287688	5154272	10631011	1577514	149093	226310	376400	94066	414662	548430	478404	327572	1681726	41979776	318342	2690542	234962592	5850365	321539	5636516
101059	23016860	2244867	532340	230050	156032	96435	24641634	133223592	426857	22363204			139848848	269133	360102	17747420	14513541	27981126	3741375	9268883	2678058	913980	8972928	2550193	859538	37032232	16169542	2651115	1037394	46319064	4765206	7681128	693621	80016	184786	234679	53017	357611	316317		362853	1737849	56366760	520995	5117032	225027712	8638881	368061	5364046
101010	29211470	3075164	441852	312213	166479	116053	16631553	101636896	191580	24033664	69658	216414	89164352	747476	749400	22575792	14850144	25586444	2254080	10210289	2666047	652385	8026785	4267525	1518230	53305632	14166768	3536686	2074589	67651056	5592801	10204835	612215	94330	201515	317678	63671	247062	1084777	203846	329052	2553526	63464288	349532	3117851	216031616	5599370	208068	4103799
101042	45895104	5227417	1220152	483840	695263	460082	180793	45806368		25567552	268113	412110	169423024	2211622	471484	13725317	13524003	22659954	2275802	7161321	2080849	329734	5852247	2658068	1152228	37584460	11633885	2318545	1545977	48486660	4428771	7118322	1233845		293055	343635	58318	318497	760085	415192	184373	840954	19156414	220402	818163	164193104	4090590	238211	4105739
101056	8355289	1038447	427667	277230		130787	1512796	107328528	213917	21869226	88423	304580	66962100	1315042	494522	21924446	16747907	30787498	2938326	12744403	2773121	706230	9675553	3411378	981152	34423868	13315832	2931982	1151353	48411440	3869570	6041128	368164	94189	173307	283087	57048	288579	193610		565873	1187143	35199200	252306	1656492	229164112	6228560	249219	2497711
101078	17332994	2918321	408349	261439	485818	206931	5613532	98621800		24569508	951460	2016430	209375504	4215898	659284	26143112	17826128	40821936	4041157	12034363	3296088	1201370	10685074	4927034	1222274	48074780	22258346	4240856	1858877	51893092	6967464	6000161	910308	111973	142012	370892	71249	359593	470009	125996	410405	2359059	45961692	603084	2105489	234705056	12454587	227691	3738932
101007	35701832	3675426	277191	329376	482308	235593	3486836	122331768	386864	31924562	452795	603387	253670368	4403099	669938	23140032	17666176	26830878	3727765	8382731	3834628	670356	7367400	4301645	1722366	46628904	17471608	4601281	1791403	66999876	7777127	8312995	847459	202735	362628	666343	142594	465564	571455		493492	2440114	53829460	946261	3020459	231866336	11452915	395189	4178172
101018	105266968	15895714	877264	258480		124021	493669	94120928	217826	24938810	204609	376435	151962976	1939260	588869	18560604	10965319	26129868	2657050	8097141	2776129	474954	6447120	4792184	1227323	35094456	19008476	3139760	1831865	70391624	6323722	9188641	1768231		431724	310318	63773	524474	1434895	386060	453425	2876953	50014776	674076	3480074	226888080	8014505	216083	3339474
101041	45082596	6094324	792996	203652		89335	7342376	104669104	206973	28085508	87327	180496	36328708	1014448	556493	17060960	10249153	19828988	1752800	8387559	2769022	599175	7455999	5236635	1218885	31670560	13587480	3260723	1522215	60915148	6500314	12078127	464157	118101	199004	310491	50922	309207	731772	90926	440546	2240945	53587776	459054	2804016	224391856	9455778	442668	4988242
101052	30785508	4347508	787753	218124	198146	77301	171441	89841360	84057	22730420	411824	608010	87254192	2312712	386759	16564359	11682307	29370960	2469521	11853158	2352242	749244	8338176	4188082	735559	31677482	12661081	2478881	1078068	63445280	4812740	7048943	772469	150880	232334	463820	93158	442201	331538	322243	356825	1530334	46375344	99897	3000225	205928672	5401295	274440	2710257
101077	34780312	4939204	379874	275675		95473	8249451	114275208	271904	26075968	193774	239432	134617760	1891463	628798	22904050	24050170	32918074	4562681	7623121	3883114	527161	7110478	4022762	1618386	62773036	24516310	4257598	1859754	51272164	5411489	6471554	258724	106394	176952	265785	48099	361712	571971		292100	1792638	49772192	501170	2804291	214761552	8628064	329494	4321639
101004	22448338	2794162	659692	338807	1141519	232085	85004	112900448	348367	25831880	226814	435069	55816336	2220531	257885	14953719	7190950	27564110	1934474	9092407	1643876	498544	7441722	3366541	582763	21984028	9241282	1773135	924650	45562120	4063775	8592116	226882	86089	164510	171603	25512	258122	261222		583727	1873080	42948176	391441	3120699	241169280	9062300	340647	4868363
101038	18703882	2458685	533836	309342	200155	135548	961129	107981208	192683	30468236	337771	559699	160039456	3142348	690106	23239320	19148956	26497196	3034384	10325644	3285611	890943	9647655	3963370	1474557	52536016	15157256	3710875	1742445	75049192	6608149	8666166	2065918		304246	328802	63110	385699	832609	389151	252142	2224686	58226496	711444	3892874	187777952	6887269	252065	4275904
101051	63966496	7251815	998138	378062	287305	201319		80921816	92887	30451106	175393	357587	24112470	1646255	885202	31459166	23064752	27715344	3110771	10677048	3416725	698119	9524037	6113498	1915809	58971792	15570605	3722100	2199204	109495064	7947369	12320938	768543	84612	125337	175172	28514	262556	1092168	163332	450655	1803727	50733096	338354	1362177	280029728	7871309	304748	4450190
101062	23445798	3060241	591916	269190	335452	126897	925993	139447264	457906	26120832	269205	501698	189678448	2681242	673807	18345382	18572144	39909944	5018331	11635608	3243894	1139884	11698752	4499852	1779973	40157372	20170632	3520229	1875284	35649288	4991551	6813966	925885	145016	253332	594338	139477	510867	364944	106273	305755	3407246	38954472	753694	8446738	261726000	12430659	421478	5865033
101076	32709404	3320235	915845	284852	255885	134588	175297	74344368		25934030			180427520	279699	552428	24109624	16203344	29777416	3082824	9025022	2457069	735841	9597417	4272457	1208850	44740764	13398127	2622459	1728338	68180872	5774772	10779092	1424776	80126	189725	321508	54621	295054	1020060	143747	311803	1358101	37081296	390078	1210086	186587680	6235387	290690	4308282
[truncated: 880 more columns]

## Sheet: Dataset 2H-Proteomics
Subjects	IL8	VEGFA	CD8A	CDCP1	CD244	IL7	OPG	LAP TGF-beta-1	uPA	IL6	IL-17C	MCP-1	IL-17A	CXCL11	AXIN1	TRAIL	CXCL9	CST5	OSM	CXCL1	CCL4	CD6	SCF	IL18	SLAMF1	TGF-alpha	MCP-4	CCL11	TNFSF14	FGF-23	MMP-1	LIF-R	FGF-21	CCL19	IL-15RA	IL-10RB	IL-18R1	PD-L1	CXCL5	TRANCE	HGF	IL-12B	MMP-10	IL10	TNF	CCL23	CD5	CCL3	Flt3L
101011	4.71472	10.9126	10.1169	3.10853	6.32717	2.51439	10.277	6.67375	9.69948	2.51783	2.98958	11.0056		7.77808	6.50431	7.8922	6.70534	6.74477	6.30261	10.1283	6.04185	6.69123	9.37145	8.84979	2.00146	3.03969	13.9393	7.07991	5.59907	1.58923	13.3666	3.92722	6.08176	8.96932	0.96144	6.32511	8.64881	5.778	11.7547	4.07114	8.67953	7.00742	8.97147	3.616	2.46753	10.8085	5.1395	6.14104	8.34828
101047	4.35248	10.1597	9.59064	1.76746	6.10274	2.27053	8.9689	5.75306	9.1146	1.49419	3.97899	10.2166	1.89407	6.94255	6.15059	7.87644	5.70493	6.86606	3.4587	10.341	5.18098	6.2903	8.77707	8.21908	2.61554	2.39187	12.4125	7.28564	4.34897	1.6866	13.8759	3.68159	4.05779	9.1741	0.9365	6.15621	8.62907	5.55298	11.4413	6.09222	7.7835	6.03819	9.49382	3.07987	2.42136	9.75562	5.35057	4.83703	8.40996
101057	3.70643	10.2415	8.95197	3.08141	6.09576	1.02748	9.53609	5.7562	9.75952	1.78168	3.09287	10.623	1.19927	6.66411	3.83775	7.93244	6.84334	6.14169	4.13203	7.5406	6.32076	6.87811	9.44069	8.94321	2.62273	2.93602	12.5129	7.84652	4.54764	2.19379	12.7052	4.32589	6.71469	9.08097	1.37841	6.04441	8.62606	5.70369	8.82812	6.16385	7.77411	5.51724	8.90736	3.46642	2.26723	9.88436	5.17025	5.4066	8.75402
101069	4.74602	10.7443	10.5628	3.09122	6.30648	1.95501	9.96806	6.36147	9.68195	2.6127	5.15438	11.0914	1.83325	8.1522	6.05818	7.99307	6.35117	6.89047	3.78282	9.74282	6.48561	6.83298	9.30085	8.79584	2.50141	2.78532	15.5006	7.90787	5.02674	1.99571	14.2781	4.00716	6.95106	8.46793	1.74313	6.27697	8.37934	5.32205	12.1162	4.7628	8.22992	6.40469	8.71105	3.396	2.6003	10.4681	5.4563	5.91715	9.03201
101001	4.36922	10.654	10.5301	3.22519	6.24413	1.82372	9.72239	6.04409	9.48979	2.01478	2.59556	10.8551	1.6236	6.45467	5.75582	7.57584	6.39733	6.61356	3.95454	10.3754	6.2395	6.7349	9.28133	8.76624	2.61241	2.80896	13.7028	7.58542	4.54041	1.6374	13.7524	3.96602	7.6032	8.9118	1.29833	5.97826	8.82065	5.75657	11.4832	4.71931	7.95333	4.98539	9.48652	3.24787	2.24444	10.2812	5.31591	5.85322	9.32295
101012	5.01767	11.053	10.6256	3.39696	6.66689	2.57757	9.84422	6.11805	9.25898	3.91559	4.22803	11.1525	2.85915	8.18513	6.21172	8.09013	7.31638	6.33513	6.1161	10.9461	6.7558	7.51757	8.36504	9.19313	2.83761	3.2013	13.5922	7.86571	5.37299	1.48307	13.9902	3.92957	5.91927	10.1932	1.3233	6.04616	8.50269	5.89175	11.5305	4.70978	8.64671	6.45066	9.2473	5.07682	2.9273	10.2396	5.69845	5.97791	8.47929
101050	4.70375	10.779	9.42999	2.94489	5.9935	2.26869	9.90783	6.4022	9.57023	2.72784	2.77881	11.3964	1.40554	6.97731	6.24495	7.93667	6.57157	6.34453	4.48196	10.0296	6.08235	6.04854	8.9322	9.34509	1.95053	2.83307	14.3075	8.0038	5.07875	1.73933	13.0099	3.72961	7.87127	9.6248	1.38947	6.50604	8.12582	5.95297	11.5373	5.15348	8.47027	6.19685	9.25563	3.35253	2.65667	10.3865	5.43199	5.5232	8.23863
101059	4.54938	10.5592	9.76187	2.11353	5.99938	1.96576	9.25608	6.10558	9.29283	2.81424	2.16458	10.5092	1.24587	6.85955	6.7853	7.34066	5.59247	5.883	4.89752	10.2709	5.4768	6.08324	8.98543	8.89946	2.05226	2.76942	13.7542	7.66517	4.69576	2.17627	12.5929	3.66349	6.26424	9.34409	1.23257	5.72759	8.42304	5.67692	11.4157	5.18747	7.8608	6.29586	9.17751	3.3785	2.4558	9.31898	5.04785	5.69169	8.15994
101010	4.71002	10.67	10.7031	2.01706	6.48847	4.11628	9.85506	6.41541	9.69362	1.73756	3.30417	10.706	1.23154	6.19887	6.95422	7.78065	6.20454	5.97338	4.65829	11.1146	5.65466	6.34503	8.76854	8.53369	2.04346	2.74448	14.3887	7.4772	5.32197	2.0566	13.1401	3.61209	5.24346	9.20439		5.83337	8.32813	5.0482	11.7102	4.8777	8.2392	6.00438	9.48561	3.18736	2.40132	9.90609	5.13457	5.15893	8.57871
101042	5.40512	10.765	10.0899	2.64108	6.29589	2.82865	9.91591	6.63127	9.58104	3.49879	3.97522	11.2623	2.32569	8.54257	7.46471	8.49468	6.48701	5.81226	5.85389	10.4968	6.05552	6.39866	8.73044	8.93996	2.55319	2.86501	13.4928	7.8208	5.60679	1.88346	11.5308	4.21497	7.42774	9.6877	0.97807	5.75024	8.89565	6.11273	11.9141	5.24468	8.34244	7.35009	10.677	4.37838	2.97577	9.73885	5.34576	5.86481	8.88252
101056	5.41026	10.5021	9.82356	2.86422	6.15812	2.14115	9.8747	5.91744	9.54521	1.85793	3.49328	11.7622	1.47114	7.83021	6.35872	7.78396	6.76125	7.50583	3.90591	9.04393	6.00971	6.77884	9.62403	8.35492	2.71021	2.84114	14.2448	7.6178	4.08926	1.71248	14.8244	3.85865	5.51439	9.18832	1.44875	6.09302	8.32103	5.32517	11.5189	5.33278	8.02166	6.39531	9.45624	3.2946	2.64923	9.62874	4.87282	5.55611	9.36358
101078	4.69797	10.8671	10.8495	3.21421	6.93574	2.76454	9.5925	6.19032	9.28082	1.5653	3.03776	10.8568	1.90443	7.99684	6.45636	7.96854	6.53674	6.42147	3.8891	11.1384	5.80488	7.63358	8.72931	9.08664	3.11015	2.83062	13.7345	8.05411	5.18968	1.56181	14.2541	4.17972	6.41143	9.65386	1.45196	6.17131	8.45693	5.69224	11.7003	5.17364	8.14101	6.86409	8.53294	3.89009	2.67381	10.0121	5.71752	5.1284	8.44604
101007	5.21802	10.4486	10.8637	2.39879	6.7386	2.83184	9.89621	6.18207	10.0281	2.40401	2.94493	10.9497	1.62854	8.93369	6.21595	8.14955	7.40154	6.78878	3.91752	10.2364	5.27972	6.81269	9.39666	9.09384	2.95623	3.05327	13.0728	7.39676	5.89803	2.30014	14.2604	4.20549	3.69144	9.43881	1.58736	6.06681	8.78699	6.28662	10.4588	4.90584	7.61957	6.73106	9.63247	3.661	3.2723	10.2835	5.56984	5.19127	8.98652
101018	4.6382	10.6378	10.5584	3.00535	6.57209	3.06893	9.78831	6.08193	9.7389	2.29029	4.04528	10.9818	1.95268	8.351	6.30276	8.04728	6.3211	6.27905	3.91367	10.3432	5.89199	6.53003	9.26123	9.23398	2.3407	2.876	14.0148	7.41304	5.03289	1.65832	13.598	4.14715	5.20874	9.4345	1.24268	6.25726	9.05232	6.0757	11.2921	4.95644	8.22291	6.23359	8.80904	3.7544	2.48104	10.3108	5.43934	6.21085	8.4156
101041	4.7445	10.7535	10.4864	3.67929	7.27119	2.55218	9.9466	6.54717	9.67023	2.1942	2.74578	10.956	1.52295	7.73194	6.65697	8.22598	6.21003	7.31823	5.09518	10.6988	6.40592	7.51407	9.10292	9.05621	2.99705	2.94206	14.8125	7.59023	5.44936	2.32587	12.3585	4.13212	6.06992	9.17215	1.69124	6.47949	8.80416	5.9112	12.1218	5.48055	8.72799	6.35144	8.59449	3.87263	2.86465	10.4213	5.66466	6.05329	9.33554
101052
101077	5.16361	10.9539	9.47508	3.13293	6.76927	2.93386	10.1023	6.44239	9.74991	2.27665	2.70341	10.8578	1.53321	8.30886	6.45573	7.90496	7.0105	6.51556	5.39841	10.91	6.44435	6.60076	8.83614	9.07038	2.23516	2.87714	14.288	7.67796	5.41108	2.72736	13.9359	4.13149	6.54483	9.20435	1.31191	6.29565	8.92944	5.69602	12.8314	4.65411	8.65461	6.76062	8.6874	3.54472	2.79369	10.61	5.50638	6.00263	9.05126
101004	5.09182	10.5176	9.63313	2.19007	6.06157	1.58995	9.59205	5.63156	9.3483	1.9086	3.72044	11.0187	2.82683	6.21847	5.13701	7.67208	6.81567	5.91131	3.2996	9.4821	6.07954	5.97405	9.21642	8.24556	2.5557	2.68479	13.8914	8.27746	3.81845	1.61147	12.4653	3.92226	6.46761	9.1372	1.0643	5.52948	7.85014	5.24511	9.67438	5.03776	7.5501	5.84342	8.30878	3.81641	2.24713	10.6608	4.87877	5.48856	8.73889
101038	5.40575	10.8555	9.4356	3.0704	6.40829	3.10968	9.59709	6.93586	9.53832	2.55156	3.5063	11.5071	1.89404	8.71132	8.34118	7.79816	6.8164	6.11689	5.73232	10.9441	6.52576	6.6148	9.09478	8.72136	2.50244	3.01224	14.9034	7.73952	6.07358	1.80935	14.0988	4.02959	4.89214	8.79065	1.41811	6.01544	8.27947	5.87781	12.8125	4.56735	8.52791	5.38437	8.66886	3.49251	2.57673	9.76751	5.1573	5.65739	8.5095
101051	6.49349	10.7659	9.75731	2.1243	6.18243	2.38133	9.69073	6.08297	9.47298	1.62102	3.02547	11.0369	1.33563	8.70616	6.93544	8.08504	6.70391	6.53508	3.85727	10.9149	6.43	5.95735	8.9886	8.71228	2.31991	2.57791	13.7633	7.30581	5.18483	2.00993	14.6666	3.81157	5.07144	9.85989	0.99647	5.96425	8.64317	6.00213	12.5363	6.19673	7.88542	6.3134	7.95642	3.8429	2.68613	10.4032	5.27796	6.36391	8.68752
101062	5.08809	10.8161	9.68402	2.7401	6.79568	3.08711	10.133	6.78762	9.61496	2.417	2.88042	11.7833	1.84665	8.47051	7.5545	8.18447	5.86533	6.15415	4.36105	10.6566	5.85518	6.17407	9.182	8.90362	2.94069	2.96013	13.5727	7.85529	4.96455	2.31551	14.9234	4.05993	7.61861	11.3239	1.42583	6.21003	8.68096	6.10572	12.7821	4.9017	8.33282	6.18326	10.176	3.4585	2.46339	10.0299	5.49477	5.61764	8.26956
101076	4.75575	10.7244	9.6849	3.36862	6.58415	2.37835	9.84652	6.80326	9.81203	2.28537	3.44328	10.5587	2.27341	8.15652	6.83681	8.08345	6.07996	6.93585	4.46196	10.5973	6.60537	7.22644	9.00595	9.01109	2.82358	2.77584	13.6717	7.98482	5.03564	1.76179	15.5871	4.08838	5.28626	9.25862	1.47176	6.14933	9.30789	5.93892	12.8628	5.06489	8.37589	6.427	9.17985	3.32961	2.51793	10.0769	5.39401	5.68004	9.09776
[truncated: 23 more columns]

## Sheet: Dataset 2I
Clinical variables	HS-None		HS-Mild		HS-Moderate		HS-Severe
	Log2FC	P-value	Log2FC	P-value	Log2FC	P-value	Log2FC	P-value
liverfat	-0.117169	0.609076	-0.153693	0.0669386	-0.140898	0.266458	-0.0717641	0.52747
Sodium	-0.00405536	0.835362	-0.00539544	0.668541	-0.00987891	0.296626	0.00277639	0.685755
Potassium	0.00980318	0.907208	0.0122052	0.816216	0.0395063	0.305106	0.0118937	0.779838
Creatinine	-0.153847	0.198576	-0.0192019	0.897881	0.106285	0.442852	-0.0263071	0.873871
Urea	-0.0544478	0.879988	-0.223842	0.146611	-0.0211388	0.891952	-0.174611	0.53328
Uric acid	0.131663	0.556583	0.182313	0.309721	0.0561296	0.633823	0.2036	0.061107
ALT	-0.2144	0.729306	0.480222	0.0729763	0.0700994	0.898123	0.278806	0.380612
AST	-0.137504	0.795586	0.217856	0.152017	-0.0603429	0.861206	0.384477	0.168445
GGT	-0.425306	0.516947	-0.191436	0.546348	0.212185	0.532241	0.374635	0.165568
Alkaline phosphatase	0.124903	0.731678	-0.182673	0.102093	-0.0860954	0.604479	-0.0236578	0.872536
Total Bilirubin	1.18184	0.0251011	0.355428	0.458937	0.285818	0.313887	0.461179	0.299419
Albumin	-0.111451	0.206709	0.0409536	0.316239	-0.000684084	0.983819	-0.0656383	0.146355
Creatine Kinase	-0.224672	0.701223	-0.72576	0.119636	0.320326	0.541996	0.187898	0.530062
Total cholesterol	0.0737276	0.590353	0.186666	0.181434	0.124997	0.280166	0.0561511	0.689039
HDL	0.0681227	0.799142	0.0912917	0.553399	-0.158366	0.195166	0.17607	0.18652
LDL	0.0644266	0.750581	0.153174	0.417136	0.169925	0.220841	0.0584597	0.756323
Triglycerides	0.523697	0.153331	0.492595	0.140416	0.418722	0.214541	-0.298173	0.293519
Glucose	0.0189161	0.89527	0.00933786	0.837166	0.0578602	0.259089	-0.0149771	0.766401
Insulin	1.35442	0.158129	-0.183951	0.52279	-0.434795	0.354567	0.36643	0.28432
Weight	-0.0497872	0.786023	0.00890483	0.911088	-0.0014824	0.977825	0.00677016	0.951841
Body mass index	0.154362	0.17917	-0.0318992	0.727899	-0.0378398	0.671771	0.0422296	0.640766
Heart rate	0.0486348	0.436908	-0.0118093	0.928497	-0.0528167	0.399664	-0.113211	0.114241
Systolic blood pressure	0.037153	0.658278	-0.0551869	0.205799	-0.08092	0.286088	0.030162	0.342364
Diastolic blood pressure	0.040642	0.167851	-0.0114956	0.854327	-0.0892673	0.153596	0.048363	0.355153
Waist Circumference	-0.0963046	0.666918	0.0521328	0.248628	-0.00170029	0.969386	0.053218	0.386597
Hip Circumference	0.040642	0.477318	0.00933786	0.842585	-0.0280327	0.428582	0.0242653	0.64903
Trunk - Fat Mass	-0.0125327	0.972237	0.0722406	0.69121	-0.069703	0.573011	0.0355564	0.871118
Trunk - Fat Free Mass	-0.133911	0.235598	-0.00764892	0.914649	0.0661834	0.517346	-0.0268001	0.748606
Trunk - Total Body Water	-0.171368	0.256013	-0.0173862	0.837054	0.101751	0.36001	-0.0378182	0.674044
Left Arm - Fat Mass	0.488286	0.407405	0.00127166	0.997558	-0.282182	0.33426	0.168337	0.559562
Left Arm - Fat Free Mass	-0.215154	0.0719594	-0.0186458	0.867076	0.112938	0.416184	-0.0280144	0.790252
Left Arm - Total Body Water	-0.171368	0.256013	-0.0173862	0.837054	0.101751	0.36001	-0.0378182	0.674044
Right Arm - Fat Mass	0.487794	0.317681	0.0136749	0.97264	-0.257028	0.368783	0.162939	0.554966
Right Arm - Fat Free Mass	-0.295456	0.0710416	-0.042297	0.733552	0.131706	0.402459	-0.0500407	0.645421
Right Arm - Total Body Water	-0.171368	0.256013	-0.0173862	0.837054	0.101751	0.36001	-0.0378182	0.674044
Left Leg - Fat Mass	0.590042	0.0813732	0.0950343	0.801537	-0.257011	0.371774	0.215349	0.40083
Left Leg - Fat Free Mass	-0.197348	0.383568	-0.0336435	0.740531	0.0907145	0.444187	-0.0542616	0.594761
Left Leg - Total Body Water	-0.171368	0.256013	-0.0173862	0.837054	0.101751	0.36001	-0.0378182	0.674044
Right Leg - Fat Mass	0.600593	0.0846772	0.0687453	0.852543	-0.257158	0.351573	0.246759	0.336448
Right Leg - Fat Free Mass	-0.194173	0.370014	-0.0259952	0.79434	0.0841951	0.467959	-0.0605689	0.545171
Right Leg - Total Body Water	-0.171368	0.256013	-0.0173862	0.837054	0.101751	0.36001	-0.0378182	0.674044
