# Supplementary material for: Multiomics Analysis Reveals the Impact of Microbiota on Host Metabolism in Hepatic Steatosis
Source: Adv Sci (Weinh). 2022 Feb 7;9(11):2104373. doi: 10.1002/advs.202104373 (PMC9008426; doi:10.1002/advs.202104373)
Supplement: Supplementary file 14 — Supporting Information [file ADVS-9-2104373-s009.xlsx]

## Sheet: Gut
	Collinsella_aerofaciens		Bacteroides_dorei		Bacteroides_stercoris		Bacteroides_uniformis		Bacteroides_vulgatus		Barnesiella_intestinihominis		Prevotella_copri		Prevotella_sp_CAG_279		Alistipes_finegoldii		Alistipes_putredinis		Parabacteroides_distasonis		Parabacteroides_merdae		Eubacterium_eligens		Eubacterium_sp_CAG_180		Butyrivibrio_crossotus		Coprococcus_eutactus		Eubacterium_rectale		Lachnospira_pectinoschiza		Roseburia_faecis		Roseburia_intestinalis		Roseburia_inulinivorans	Oscillibacter_sp_57_20		Oscillibacter_sp_CAG_241		Faecalibacterium_prausnitzii		Dialister_sp_CAG_357
	Correlation	P-Value	Correlation	P-Value	Correlation	P-Value	Correlation	P-Value	Correlation	P-Value	Correlation	P-Value	Correlation	P-Value	Correlation	P-Value	Correlation	P-Value	Correlation	P-Value	Correlation	P-Value	Correlation	P-Value	Correlation	P-Value	Correlation	P-Value	Correlation	P-Value	Correlation	P-Value	Correlation	P-Value	Correlation	P-Value	Correlation	P-Value	Correlation	P-Value	Correlation	Correlation	P-Value	Correlation	P-Value	Correlation	P-Value	Correlation	P-Value
Metabolites
(14 or 15)-methylpalmitate (a17:0 or i17:0)	0.100967	0.529925	-0.118484	0.460628	0.214299	0.178484	0.190004	0.234098	0.349226	0.0252233	-0.0918035	0.568096	-0.312067	0.0469974	-0.162152	0.311112	-0.0447684	0.781065	0.193877	0.224521	0.112118	0.485232	0.0052098	0.974211	0.104691	0.51478	0.229577	0.148762	0.138555	0.387628	0.302512	0.0545515	-0.365302	0.0188467	-0.0469463	0.770694	0.0396437	0.805612	0.0349535	0.828243	0.157256	0.0613574	0.703138	0.240842	0.129297	0.0193413	0.904462	0.203949	0.200892
(16 or 17)-methylstearate (a19:0 or i19:0)	0.148555	0.353948	-0.18895	0.236751	0.0941958	0.55801	0.144888	0.366087	0.299698	0.0569529	-0.0127505	0.936936	-0.259566	0.101242	-0.0778026	0.628735	-0.0260677	0.871479	0.199636	0.210787	0.173379	0.278333	-0.030033	0.852131	0.0892348	0.579018	0.153982	0.336441	0.0937869	0.559728	0.305329	0.0522297	-0.456168	0.00272154	0.0554639	0.730527	0.0849763	0.59733	0.00156341	0.99226	0.183324	0.0928554	0.563651	0.144789	0.366419	0.0458268	0.77602	0.158878	0.321111
(2 or 3)-decenoate (10:1n7 or n8)	-0.125894	0.432855	0.117256	0.465323	0.17763	0.266535	0.168511	0.292257	0.135207	0.399309	0.236309	0.136888	-0.0956393	0.551965	-0.0805723	0.616529	0.0932202	0.562113	0.120933	0.451345	0.189561	0.23521	0.209618	0.188386	0.153121	0.339181	-0.0377315	0.814821	0.0892534	0.578938	0.0171192	0.915396	-0.16613	0.299229	-0.116078	0.469849	0.101776	0.526617	0.116028	0.470043	-0.0334346	0.129542	0.419532	-0.00510019	0.974753	-0.135215	0.399281	-0.00730186	0.963861
(N(1) + N(8))-acetylspermidine	0.205711	0.196943	-0.226695	0.154071	-0.0284315	0.859936	0.014915	0.926258	0.0574812	0.721112	-0.00680026	0.966342	-0.0356123	0.825055	0.120103	0.454481	-0.158956	0.320871	-0.202707	0.203706	-0.194878	0.222091	-0.169931	0.288149	-0.29635	0.0599187	-0.171652	0.283223	-0.132605	0.408528	0.159491	0.319226	-0.139696	0.383694	0.21215	0.182983	0.0995538	0.53573	-0.116809	0.467036	0.0807531	-0.0911257	0.570968	0.0408016	0.800049	0.0325841	0.839728	-0.144778	0.366454
(S)-3-hydroxybutyrylcarnitine	-0.314987	0.0448654	0.0887796	0.580963	0.0383958	0.811619	-0.021585	0.89344	0.0977904	0.543015	0.0348513	0.828737	-0.0236804	0.883164	0.179022	0.262746	-0.114188	0.477161	0.0266821	0.868476	-0.0668087	0.678128	0.309983	0.0485683	-0.247302	0.11903	-0.135514	0.398229	-0.136855	0.393534	-0.0218866	0.89196	0.0233132	0.884963	-0.179465	0.261545	0.0594656	0.711891	0.0451156	0.779408	-0.127222	-0.126993	0.428816	-0.117021	0.466223	-0.121972	0.447437	0.0989528	0.538207
1,2,3-benzenetriol sulfate (2)	-0.141594	0.417161	0.232196	0.179522	-0.0430752	0.805918	-0.0479071	0.784633	-0.0353064	0.840423	0.0912682	0.602067	0.00863143	0.960751	-0.242931	0.159673	0.158087	0.364402	-0.425095	0.0109091	0.080443	0.645969	0.19517	0.261202	-0.125711	0.471791	-0.0371043	0.832409	-0.172123	0.322801	-0.427655	0.0103897	0.287516	0.0939801	0.0654722	0.708647	0.11636	0.505628	0.216658	0.211253	-0.329918	-0.144143	0.408735	0.039541	0.821575	0.0540768	0.757679	-0.0298541	0.864819
1,2-dilinoleoyl-GPC (18:2/18:2)	-0.0727668	0.651178	-0.044669	0.781539	0.361106	0.0203635	-0.0170457	0.915759	0.00578428	0.971368	-0.199191	0.211827	0.00862773	0.957304	0.0961832	0.549696	-0.110504	0.491578	-0.133986	0.403619	0.210598	0.186281	-0.271216	0.0863014	0.113347	0.480432	-0.125683	0.433634	-0.111354	0.488231	-0.0322882	0.841165	0.088113	0.583817	0.168571	0.292084	-0.00826652	0.95909	0.0591864	0.713186	-0.237159	0.023669	0.883219	-0.0719694	0.654761	0.0632514	0.694411	-0.0186323	0.907949
1,2-dilinoleoyl-GPE (18:2/18:2)*	-0.404587	0.0195221	0.31689	0.0723622	0.211154	0.23817	0.175866	0.327591	-0.0285118	0.874847	0.186849	0.29779	-0.0116481	0.948703	0.123112	0.494887	0.283515	0.109848	-0.129607	0.472224	0.290668	0.100792	0.0780572	0.665905	-0.155383	0.387888	-0.397341	0.0220374	-0.313873	0.0752727	-0.29553	0.0949659	0.290681	0.100775	-0.00542969	0.976076	0.0749035	0.678669	-0.000425965	0.998123	-0.378586	0.181328	0.312548	-0.350831	0.0453067	-0.206217	0.249578	0.0280476	0.876869
1,2-dipalmitoyl-GPC (16:0/16:0)	0.126146	0.431928	-0.0925764	0.564828	0.122096	0.446974	0.133771	0.404381	0.301144	0.0557086	0.000850032	0.995792	-0.139879	0.383063	0.122873	0.444066	0.0136005	0.932741	0.246282	0.120609	-0.0212678	0.894997	0.209158	0.189379	0.358382	0.0214023	0.193706	0.224939	-0.0300345	0.852124	0.317031	0.0434206	-0.297749	0.0586652	0.144999	0.365717	0.152175	0.342209	-0.0901196	0.575245	0.0818864	-0.0486125	0.762786	0.0147339	0.927151	0.0623802	0.698421	-0.0420487	0.794068
1,3,7-trimethylurate	-0.161679	0.332166	0.131285	0.432062	-0.0140778	0.933147	0.0833916	0.618656	0.219848	0.184754	-0.103764	0.535288	-0.133808	0.423187	0.058483	0.727263	0.0401611	0.810798	0.170366	0.306485	-0.0449148	0.788884	0.296665	0.0705073	0.0261415	0.876198	0.0842866	0.614881	-0.165471	0.320797	-0.163558	0.326502	0.0535822	0.749348	-0.124136	0.457759	0.0432167	0.796695	-0.0146891	0.930251	-0.252622	-0.0502705	0.764386	-0.0439531	0.793305	0.123564	0.459851	0.120957	0.469444
1,3-dimethylurate	-0.0410754	0.80131	0.107537	0.50895	0.0271948	0.867707	0.0137373	0.932952	0.033581	0.837019	-0.179673	0.267267	-0.121803	0.454028	0.121776	0.454131	-0.0721713	0.658088	0.0114646	0.944025	-0.00160361	0.992165	0.0923988	0.570669	-0.151712	0.35004	-0.0566558	0.728412	-0.0783617	0.630781	-0.104374	0.52156	0.00436773	0.978661	-0.122555	0.451224	-0.0133269	0.934951	0.0325656	0.841884	-0.170758	-0.0929336	0.568432	-0.188883	0.243103	-0.0623006	0.702535	0.212671	0.187662
1,5-anhydroglucitol (1,5-AG)	0.145282	0.364771	0.0894496	0.578101	-0.0583244	0.71719	0.088378	0.582681	0.14063	0.380489	0.352197	0.0239257	-0.205413	0.197606	0.137476	0.39137	0.112771	0.482679	-0.165467	0.301187	-0.0168756	0.916596	-0.0335572	0.835007	0.0173111	0.914452	0.103363	0.520156	0.0776363	0.629472	0.0962144	0.549565	0.020009	0.90118	0.305844	0.051814	0.257862	0.103584	-0.0417655	0.795425	-0.0478852	0.0430594	0.789229	0.0133172	0.934139	0.22077	0.165416	-0.0390272	0.808579
1,7-dimethylurate	-0.274701	0.0821821	0.274044	0.0829468	0.0546044	0.73455	0.0678121	0.67356	0.0533238	0.740557	-0.0351347	0.827366	-0.0976586	0.543561	0.013093	0.935246	0.0170006	0.91598	-0.0850372	0.597066	0.0943182	0.557496	0.298491	0.0580083	-0.0820218	0.610182	0.0561986	0.727093	-0.0391015	0.808221	-0.255922	0.106301	0.0770989	0.631853	-0.105381	0.511996	-0.130042	0.417725	0.0119489	0.940893	-0.301195	0.00373242	0.981523	-0.0297511	0.853504	-0.103851	0.518178	0.187331	0.240866
1-(1-enyl-oleoyl)-GPE (P-18:1)*	-0.0969385	0.546551	-0.0788407	0.624149	0.214697	0.177658	0.222891	0.161288	0.394958	0.0106006	-0.0966203	0.547875	-0.224872	0.1575	-0.0692418	0.667072	-0.221858	0.163288	0.180056	0.259952	0.123677	0.441066	-0.0871875	0.58779	0.240913	0.129181	0.2511	0.113286	0.0597856	0.710408	0.261556	0.0985592	-0.227809	0.152003	0.124001	0.439859	-0.067021	0.67716	0.0365169	0.820683	0.0586522	0.0149297	0.926185	-0.107954	0.501689	-0.0252657	0.875401	0.243479	0.125029
1-(1-enyl-palmitoyl)-2-arachidonoyl-GPC (P-16:0/20:4)*	0.0521202	0.746217	-0.221	0.164965	0.161289	0.313729	-0.0932879	0.561828	0.10972	0.494674	-0.285044	0.0708542	-0.0370809	0.81796	0.0742776	0.644412	0.0025501	0.987375	0.00403111	0.980044	-0.0369875	0.81841	-0.19598	0.219436	-0.0226693	0.88812	0.0991116	0.537552	0.105121	0.513047	0.0652264	0.685353	-0.031941	0.842851	0.142622	0.373712	-0.16213	0.311176	-0.0417655	0.795425	-0.255576	0.0182069	0.910042	0.26691	0.0916102	0.179474	0.261522	-0.0415451	0.796482
1-(1-enyl-palmitoyl)-2-arachidonoyl-GPE (P-16:0/20:4)*	0.0866152	0.590252	-0.216309	0.174347	0.136843	0.393577	-0.0116726	0.942258	0.276741	0.0798426	-0.176523	0.269574	-0.24433	0.123674	-0.139491	0.3844	-0.289294	0.0665724	-0.00844613	0.958202	0.105877	0.510003	-0.320556	0.0410173	0.110255	0.49256	0.118907	0.459018	0.0147339	0.927151	0.0472404	0.769296	-0.0491964	0.76002	0.208188	0.191487	0.0452436	0.778798	0.13624	0.395683	-0.0476018	-0.137736	0.390469	0.104554	0.515334	0.237324	0.135161	0.168195	0.293177
1-(1-enyl-palmitoyl)-2-linoleoyl-GPC (P-16:0/18:2)*	0.10978	0.49444	-0.193082	0.226466	0.0741344	0.645052	-0.0780951	0.627442	0.0600119	0.70936	-0.221575	0.16384	-0.1687	0.291709	0.00125894	0.993767	-0.181624	0.255757	-0.0957868	0.551349	0.099404	0.536347	-0.321169	0.0406107	-0.0515212	0.749039	-0.182945	0.252257	-0.16774	0.294504	-0.0565585	0.725414	0.0928858	0.563523	0.280291	0.0758968	0.083643	0.603115	0.179681	0.260963	-0.0102004	-0.175151	0.273375	0.132888	0.407518	0.226869	0.153747	-0.00679829	0.966352
1-(1-enyl-palmitoyl)-2-linoleoyl-GPE (P-16:0/18:2)*	0.00679829	0.966352	-0.109327	0.496231	0.113327	0.480508	-0.0597525	0.710561	0.127435	0.4272	-0.137705	0.390574	-0.263605	0.0958538	0.0649614	0.686566	-0.0498686	0.756841	0.0261062	0.871291	0.200426	0.208949	-0.226933	0.153628	0.0360649	0.822867	-0.137906	0.389877	-0.100871	0.530321	-0.130236	0.417024	0.139145	0.38559	0.27415	0.0828228	0.258129	0.103215	0.237416	0.135005	-0.0637524	0.0359587	0.82338	0.0399515	0.804133	0.349887	0.0249296	0.206718	0.194711
1-(1-enyl-palmitoyl)-2-oleoyl-GPC (P-16:0/18:1)*	0.208984	0.189755	0.0203244	0.899631	0.00265715	0.986845	0.205474	0.19747	0.185458	0.245685	0.0136005	0.932741	-0.2212	0.164572	-0.0747811	0.642163	-0.0467518	0.771619	0.156253	0.329273	0.109576	0.495248	-0.0439768	0.784843	0.181355	0.256473	0.0504858	0.753924	0.052702	0.74348	0.195679	0.220159	-0.242861	0.126019	0.164609	0.303737	0.0318217	0.843431	0.235852	0.137671	0.0952036	-0.0139283	0.931124	0.309978	0.0485718	0.149329	0.351418	-0.0113305	0.943948
1-(1-enyl-palmitoyl)-2-oleoyl-GPE (P-16:0/18:1)*	-0.12111	0.450678	-0.212513	0.182217	0.18972	0.234809	-0.0478946	0.76619	0.231009	0.146175	-0.27286	0.0843383	-0.169801	0.288524	0.0365093	0.82072	-0.108237	0.500561	0.128228	0.424306	0.0950117	0.55459	-0.109406	0.49592	-0.016899	0.916481	-0.102832	0.522316	-0.0960537	0.550236	-0.1129	0.482174	0.037448	0.816188	0.195114	0.221521	0.0872873	0.587361	0.12954	0.41954	-0.000283344	-0.0483394	0.76408	-0.017284	0.914585	0.0649939	0.686418	0.261608	0.0984894
1-(1-enyl-palmitoyl)-2-palmitoleoyl-GPC (P-16:0/16:1)*	0.193373	0.225751	0.0590747	0.713704	-0.0143486	0.929051	0.205011	0.198505	0.0515162	0.749062	0.0920868	0.566897	-0.209636	0.188348	0.00705007	0.965106	0.060069	0.709095	0.0811981	0.613786	0.071201	0.65822	-0.0580739	0.718354	0.180736	0.258126	0.02325	0.885273	0.0943536	0.557348	0.29016	0.0657258	-0.141164	0.378664	0.190954	0.231722	0.0272884	0.865514	0.101399	0.52816	0.140822	0.0609022	0.70524	0.375148	0.0156562	0.12476	0.437044	0.00402861	0.980057
1-(1-enyl-palmitoyl)-2-palmitoyl-GPC (P-16:0/16:0)*	0.206215	0.195825	0.0302632	0.85101	0.0588558	0.714721	0.171568	0.283461	0.0976096	0.543764	0.0595023	0.711721	-0.149976	0.349313	-0.109276	0.496434	0.0935036	0.56092	0.103465	0.519742	-0.0492396	0.759816	0.0853488	0.595718	0.151472	0.344469	0.147472	0.357509	0.043635	0.786477	0.233168	0.142337	-0.129232	0.420655	0.0641797	0.690149	0.00648877	0.967883	0.0893379	0.578577	0.0110504	0.0068276	0.966207	0.406599	0.00833856	0.0970552	0.546066	-0.0513648	0.749776
1-(1-enyl-palmitoyl)-GPC (P-16:0)*	0.220567	0.165816	-0.128312	0.424001	0.138437	0.388036	0.135068	0.399798	0.289033	0.0668296	-0.138272	0.388608	-0.0980257	0.54204	0.0798169	0.619848	-0.0892534	0.578938	0.187543	0.240325	-0.0120209	0.940538	-0.180811	0.257927	0.273475	0.0836139	0.286706	0.0691548	0.211091	0.185228	0.341301	0.0289731	-0.257363	0.104277	0.114295	0.476743	-0.0723543	0.653031	0.110221	0.492697	0.0629024	0.206467	0.195267	0.211375	0.184625	0.198989	0.212299	0.124635	0.437507
1-(1-enyl-palmitoyl)-GPE (P-16:0)*	-0.117837	0.463099	-0.0734804	0.647979	0.197559	0.215672	0.179906	0.260357	0.358083	0.0215189	-0.00170006	0.991583	-0.21349	0.180167	0.0677311	0.673929	-0.18389	0.249771	0.109224	0.496641	0.114199	0.477117	-0.113696	0.479071	0.240707	0.129519	0.248045	0.11789	0.128638	0.422812	0.314864	0.0449539	-0.233132	0.1424	0.085771	0.593894	-0.0606211	0.70654	-0.071917	0.654996	-0.0688526	0.0192083	0.905116	-0.179924	0.260309	-0.048092	0.765254	0.122873	0.444066
1-(1-enyl-stearoyl)-2-arachidonoyl-GPE (P-18:0/20:4)*	-0.0931617	0.562359	-0.13758	0.391008	0.327759	0.0364427	0.0864326	0.591039	0.328438	0.0360337	-0.26011	0.100503	-0.256078	0.106079	0.0395308	0.806156	-0.149606	0.350517	0.109992	0.493602	0.233021	0.142596	-0.201956	0.205422	0.222984	0.161108	0.238346	0.133437	0.0606356	0.706473	0.237936	0.134127	-0.114547	0.475766	0.225025	0.157209	-0.0463992	0.773296	0.0788407	0.624149	-0.139972	-0.0192083	0.905116	-0.018134	0.910401	0.146193	0.36174	0.103989	0.51762
1-(1-enyl-stearoyl)-2-linoleoyl-GPE (P-18:0/18:2)*	-0.277219	0.0793025	-0.0979367	0.542409	0.316998	0.0434438	-0.00759644	0.962404	0.210945	0.185539	-0.293544	0.0624979	-0.193665	0.225039	0.0674793	0.675074	-0.10002	0.53381	0.133602	0.40498	0.248972	0.116478	-0.0813648	0.613055	0.082434	0.608382	0.00651001	0.967778	-0.148756	0.353292	-0.0199363	0.901538	0.123909	0.440204	0.130736	0.415222	0.11582	0.470843	0.122393	0.445861	-0.0580855	-0.0334097	0.835722	-0.122971	0.443698	0.127374	0.427422	0.22384	0.159465
1-(1-enyl-stearoyl)-2-oleoyl-GPE (P-18:0/18:1)	-0.208229	0.191397	-0.0862111	0.591994	0.30504	0.0524638	0.120153	0.45429	0.285056	0.0708417	-0.326129	0.0374394	-0.237905	0.134179	0.0181288	0.910427	-0.127788	0.425909	0.181976	0.254821	0.237182	0.1354	-0.145108	0.365351	0.0807853	0.615595	0.0309558	0.847641	-0.0722527	0.653487	0.0686936	0.669557	0.0170719	0.91563	0.156091	0.329782	0.0077332	0.961727	0.187833	0.239584	0.051852	-0.0347753	0.829105	-0.08727	0.587435	0.0334553	0.835501	0.256069	0.106093
1-(1-enyl-stearoyl)-GPE (P-18:0)*	-0.111542	0.487492	-0.052151	0.746072	0.395251	0.0105379	0.196859	0.217335	0.356275	0.0222354	-0.203158	0.202681	-0.21294	0.181319	0.0241717	0.880757	-0.115321	0.47277	0.153566	0.337762	0.215221	0.176577	-0.0919376	0.567528	0.253072	0.110388	0.392992	0.0110302	0.109087	0.497182	0.320715	0.0409116	-0.178612	0.263856	0.128954	0.421666	-0.109687	0.494807	0.0177559	0.912262	-0.0541187	0.111518	0.487589	-0.0558188	0.728868	0.0146367	0.92763	0.168195	0.293177
1-arachidonoyl-GPC* (20:4)*	0.146037	0.362256	0.0967083	0.547508	0.294412	0.0616913	0.355458	0.022566	0.413395	0.00722037	-0.0102004	0.949531	-0.238272	0.133561	-0.00176252	0.991274	0.106537	0.507352	0.331319	0.0343412	-0.0635723	0.692937	0.127793	0.42589	0.302121	0.0548806	0.246185	0.12076	0.264927	0.0941388	0.165775	0.300277	-0.0653505	0.684786	0.178277	0.264769	-0.10622	0.508624	0.091683	0.568606	0.0612023	0.222944	0.161185	0.117021	0.466223	0.0752744	0.639963	0.235674	0.137977
1-arachidonoyl-GPE (20:4n6)*	0.044063	0.784432	-0.0165275	0.918311	0.158632	0.321873	0.0547499	0.733868	0.20245	0.204293	-0.061769	0.701238	-0.0772824	0.631039	0.0435594	0.786838	0.0844365	0.599669	0.0155486	0.923134	-0.172685	0.28029	-0.111245	0.488662	0.0985086	0.540042	0.0919373	0.56753	0.213641	0.179851	0.0502742	0.754923	0.201559	0.206335	0.00891385	0.95589	-0.00666655	0.967003	-0.0483541	0.764011	-0.0603523	0.16013	0.317264	0.144222	0.368317	0.140965	0.379344	0.211754	0.18382
1-arachidonoyl-GPI* (20:4)*	-0.229631	0.148664	0.0414305	0.797032	0.454106	0.00286087	0.244753	0.123004	0.259208	0.101731	-0.120988	0.451139	-0.138044	0.389399	-0.136973	0.393124	-0.0549688	0.732844	0.175065	0.273613	0.122521	0.445381	0.159971	0.31775	0.0684202	0.670798	0.241269	0.128599	0.215908	0.175167	0.141071	0.378983	-0.071959	0.654808	-0.0275339	0.864316	-0.258218	0.103092	-0.110556	0.491375	-0.0901034	0.0399642	0.804071	0.000283344	0.998597	-0.342743	0.0282586	0.243983	0.124226
1-arachidonylglycerol (20:4)	-0.150601	0.360119	0.379798	0.0170886	0.286934	0.0765522	0.501012	0.00115923	0.345772	0.0310768	0.187292	0.253571	-0.364379	0.0225756	-0.0561162	0.734376	0.184489	0.260873	0.280869	0.0832713	0.371094	0.0200282	0.48203	0.00188804	0.256575	0.114864	0.108451	0.511063	-0.0573802	0.728616	-0.0341686	0.8364	-0.137315	0.404513	0.0853569	0.605397	0.238761	0.143244	0.368863	0.0208463	0.0599591	0.289331	0.0740161	-0.0858856	0.603156	-0.0376594	0.819948	0.330344	0.0399817
1-carboxyethylisoleucine	-0.155395	0.358418	-0.0837604	0.622101	0.0378946	0.823791	-0.0787731	0.643054	0.198812	0.238144	0.018349	0.914162	0.0124863	0.94153	0.228116	0.174484	-0.0624178	0.713619	-0.0529681	0.755533	-0.0272379	0.872862	-0.0835517	0.622972	0.0413306	0.808099	0.0733958	0.665953	-0.272203	0.103132	0.0158395	0.925867	0.0518857	0.76038	0.00712597	0.966612	0.0685017	0.687057	-0.0672961	0.692293	-0.0534513	-0.052753	0.756495	-0.515965	0.00108041	0.0429215	0.800858	-0.0915954	0.589773
1-carboxyethylleucine	-0.1619	0.311874	-0.0617548	0.701303	0.125284	0.435105	0.0858768	0.593437	0.286502	0.0693614	0.0592189	0.713035	-0.175492	0.272428	0.0239199	0.88199	0.100304	0.532646	0.0957868	0.551349	0.125295	0.435065	0.0157826	0.921981	0.128391	0.423712	0.0379972	0.81354	-0.128355	0.423843	-0.0933973	0.561367	0.037448	0.816188	0.148762	0.35327	-0.0115554	0.942837	-0.0214411	0.894146	0.112488	-0.0197545	0.902431	-0.362964	0.0196798	-0.116222	0.469293	0.14226	0.374936
1-carboxyethylphenylalanine	-0.0697454	0.664793	-0.0999468	0.534113	-0.1581	0.323517	-0.113576	0.479539	0.119481	0.456836	-0.0070836	0.96494	0.131986	0.410739	0.216538	0.173881	-0.00170006	0.991583	-0.116326	0.468893	0.0316706	0.844165	-0.104196	0.516781	0.111286	0.4885	0.125284	0.435105	-0.218742	0.169435	0.0370555	0.818082	0.00734275	0.963658	-0.113305	0.480595	0.0652433	0.685276	-0.070912	0.659523	-0.0906701	0.0179338	0.911386	-0.363814	0.0193734	0.0458268	0.77602	-0.212258	0.182755
1-carboxyethyltyrosine	-0.144527	0.367297	-0.111896	0.486105	-0.0771901	0.631448	-0.0802258	0.618051	0.112613	0.483298	0.0651691	0.685616	0.0884801	0.582244	0.31121	0.047638	0.124105	0.439476	0.0303293	0.850689	0.138703	0.387116	0.00153229	0.992414	0.0892348	0.579018	-0.0263057	0.870315	-0.335196	0.0321665	-0.0565585	0.725414	-0.0196419	0.902985	-0.0150545	0.92557	0.179997	0.260112	-0.00491359	0.975677	-0.162923	0.147658	0.356894	-0.433233	0.00466319	0.0273567	0.865181	-0.0750329	0.64104
1-carboxyethylvaline	-0.114816	0.474726	-0.0505876	0.753443	0.119837	0.455487	0.103849	0.518186	0.280537	0.0756287	0.0351347	0.827366	-0.212022	0.183253	0.189597	0.23512	0.172557	0.280655	0.227662	0.152275	0.171067	0.28489	0.00720178	0.964356	0.168784	0.291466	-0.0401229	0.803309	-0.206275	0.195692	0.0433398	0.787888	0.0190912	0.905693	0.117465	0.464524	0.066221	0.680808	-0.0658867	0.682335	0.17029	0.124535	0.437877	-0.404899	0.00864049	0.0527967	0.743034	0.0574078	0.721455
1-dihomo-linolenylglycerol (20:3)	-0.0267181	0.870006	-0.144018	0.375294	0.166001	0.305969	0.0133017	0.935074	0.215718	0.181269	-0.12562	0.439898	0.0462582	0.776842	-0.116271	0.474936	-0.0483155	0.767186	0.161696	0.318858	0.0551394	0.735415	0.189369	0.241872	0.156379	0.33524	0.354382	0.0248578	-0.0735301	0.652054	0.237098	0.140727	-0.350411	0.0266416	-0.131565	0.418383	-0.0989452	0.543563	-0.108252	0.506119	-0.0360856	-0.0956669	0.55706	0.0799919	0.623668	-0.216739	0.179162	0.019468	0.905091
1-docosahexaenoylglycerol (22:6)	-0.0777503	0.724375	0.216161	0.321862	0.322963	0.132809	0.343337	0.108723	0.154424	0.481726	-0.109149	0.620066	-0.0656552	0.765983	-0.0717695	0.744863	-0.0538271	0.807288	0.389358	0.0662977	-0.0278847	0.899497	0.35522	0.0962467	-0.046918	0.831655	0.327448	0.127205	-0.123188	0.575492	0.313702	0.144935	-0.111294	0.613168	-0.0152756	0.944848	-0.170068	0.43786	0.00303155	0.989047	0.237736	-0.0244513	0.911822	-0.0329063	0.881512	-0.254204	0.241806	0.333471	0.119951
1-lignoceroyl-GPC (24:0)	-0.0813627	0.617713	0.0166908	0.918581	0.218691	0.175181	0.0885458	0.586907	0.211937	0.189226	-0.225875	0.161081	-0.174114	0.282596	0.131308	0.419299	-0.0632631	0.698155	0.339726	0.0319745	-0.0590868	0.717229	0.156719	0.334178	0.34866	0.0274611	0.217841	0.176906	0.141172	0.384902	0.12069	0.458195	0.0766338	0.638357	-0.0405711	0.803701	-0.189933	0.240447	-0.0214596	0.895432	0.10101	-0.00292858	0.985691	-0.00166085	0.991885	-0.0281479	0.863114	0.291348	0.0681497
1-linolenoyl-GPC (18:3)*	0.136973	0.393124	-0.0426589	0.791146	0.0349415	0.828301	-0.0344619	0.830623	0.0885717	0.581852	-0.207691	0.192572	-0.122073	0.447059	-0.10424	0.516601	0.0238009	0.882573	-0.0276419	0.863789	0.0397616	0.805046	-0.229231	0.149392	0.152091	0.34248	0.175372	0.272761	-0.0464684	0.772966	0.0719441	0.654875	-0.0385494	0.810879	0.0572467	0.722205	0.0879984	0.584308	0.109551	0.495347	-0.062619	-0.0216663	0.893041	-0.151022	0.345921	0.096184	0.549692	0.125139	0.435643
1-linoleoyl-2-arachidonoyl-GPC (18:2/20:4n6)*	-0.121614	0.448784	0.0393087	0.807224	0.278868	0.0774604	0.00231599	0.988534	0.100321	0.532575	-0.228092	0.151481	-0.274435	0.0824908	0.22384	0.159465	0.113054	0.481573	0.109608	0.49512	0.220307	0.166327	-0.0432107	0.788505	0.129834	0.418479	-0.0665615	0.679255	0.0875533	0.586218	-0.0611091	0.704284	0.0769153	0.632667	0.181446	0.256229	-0.0194663	0.903848	0.0332784	0.836359	-0.295528	0.127358	0.427483	0.0246509	0.87841	0.16989	0.288267	0.175497	0.272414
1-linoleoyl-2-arachidonoyl-GPE (18:2/20:4)*	-0.222029	0.17431	0.206779	0.206581	0.293891	0.0693743	0.13796	0.402286	0.075205	0.649095	0.00435526	0.979007	-0.108814	0.509642	0.272516	0.0932634	0.207484	0.205002	0.0748536	0.65063	0.0131613	0.936618	0.126081	0.44438	0.0206286	0.900803	-0.224011	0.170398	-0.0456431	0.782617	-0.162425	0.323192	0.46052	0.00317647	-0.0775371	0.638947	0.139641	0.396521	-0.0703811	0.670284	-0.134747	0.231	0.157104	-0.147964	0.36869	0.0147803	0.92884	0.376933	0.0180132
1-linoleoyl-2-linolenoyl-GPC (18:2/18:3)*	0.144023	0.368986	0.221781	0.163438	0.151324	0.344946	0.119505	0.456747	0.0911023	0.571068	-0.180774	0.258026	-0.185772	0.244875	-0.0818312	0.611015	0.0351347	0.827366	-0.0558597	0.728677	0.343753	0.0277667	-0.101438	0.527999	0.163425	0.307275	0.12555	0.434124	0.035418	0.825995	0.0270874	0.866496	-0.145203	0.365035	0.158468	0.322377	0.00266662	0.986798	0.0749322	0.641489	-0.199474	0.10032	0.532578	-0.0665859	0.679144	0.146367	0.361162	-0.0314735	0.845123
1-linoleoyl-GPC (18:2)	0.137728	0.390494	0.070577	0.661035	0.33387	0.0328969	0.201398	0.206703	0.191966	0.229213	-0.114471	0.476061	-0.091968	0.5674	0.0244235	0.879524	-0.00651691	0.967744	0.0410789	0.798718	0.056406	0.726126	-0.217586	0.171757	0.245859	0.121268	0.187727	0.239853	0.112488	0.483787	0.170325	0.287016	-0.0275353	0.864309	0.0513041	0.750062	-0.0505769	0.753494	0.0949215	0.554967	0.0342846	0.244519	0.123375	-0.0629024	0.696017	0.140268	0.381729	0.086867	0.589168
1-linoleoyl-GPE (18:2)*	0.0151073	0.92531	0.00189843	0.990601	0.138039	0.389417	-0.125434	0.434553	0.00343441	0.982998	-0.179357	0.261838	0.138778	0.386858	0.0307182	0.848796	-0.0368347	0.819148	-0.193109	0.226398	-0.0110963	0.945105	-0.277345	0.0791603	0.0445143	0.782277	0.00199286	0.990134	-0.16519	0.302011	0.0138687	0.931418	0.226157	0.155077	-0.19036	0.233205	0.116531	0.468105	0.0260197	0.871714	-0.117021	-0.0294952	0.85475	-0.117588	0.464052	0.172504	0.280804	-0.0241717	0.880757
1-linoleoyl-GPG (18:2)*	-0.198157	0.214256	0.038527	0.810987	0.0844973	0.599406	0.016953	0.916215	0.0775454	0.629874	0.160939	0.314792	0.0578242	0.719516	-0.0503577	0.754529	-0.0376848	0.815046	-0.152414	0.341442	-0.0610294	0.704653	0.0971474	0.545683	-0.00906774	0.955129	-0.00212572	0.989476	-0.169156	0.290386	-0.0845126	0.599339	0.183569	0.250614	-0.15312	0.339184	0.017333	0.914344	-0.0500292	0.756081	0.0229509	-0.055167	0.731916	-0.147056	0.358882	-0.114654	0.475351	-0.131685	0.411815
1-linoleoyl-GPI* (18:2)*	-0.20697	0.194156	0.0925764	0.564828	0.531562	0.000348456	0.24605	0.120969	0.283972	0.0719682	-0.0459017	0.775663	-0.180999	0.257424	-0.156109	0.329727	0.0994538	0.536142	0.3246	0.0383944	0.239032	0.13229	0.290216	0.065671	0.0968599	0.546878	-0.0099643	0.950697	-0.228092	0.151481	0.042473	0.792035	0.134739	0.400957	0.179267	0.262081	0.103998	0.517582	-0.0858761	0.59344	0.0104837	0.0562595	0.726809	-0.160373	0.316521	-0.0547134	0.73404	0.275205	0.0815998
1-linoleoylglycerol (18:2)	-0.039279	0.807367	0.360814	0.020473	0.255485	0.10692	0.44856	0.00326711	0.276741	0.0798426	0.205991	0.196321	-0.17384	0.277039	-0.152836	0.340093	0.103704	0.518773	0.0756313	0.638373	0.28203	0.0740204	0.264934	0.0941299	0.305624	0.0519913	0.192112	0.228852	0.17964	0.261073	-0.084946	0.597461	-0.288203	0.0676518	0.0312975	0.845979	-0.136709	0.394046	0.271587	0.0858552	0.0716861	0.246067	0.120944	-0.053552	0.739485	-0.16989	0.288267	0.0881259	0.583762
1-methyl-4-imidazoleacetate	-0.254558	0.108242	-0.174321	0.275691	-0.02511	0.876163	0.0618832	0.700711	0.037417	0.816338	0.0580855	0.7183	0.0156033	0.922864	0.0647096	0.68772	-0.319612	0.0416498	-0.144352	0.367881	-0.037681	0.815064	-0.150012	0.349196	-0.186919	0.24192	-0.157303	0.325994	-0.153006	0.339549	-0.0296878	0.853812	-0.265073	0.0939501	0.129152	0.420947	-0.17493	0.273989	0.046009	0.775152	-0.219025	-0.199639	0.210779	-0.186157	0.243879	-0.370274	0.0171734	0.0377683	0.814644
1-methyl-5-imidazoleacetate	-0.00352504	0.982549	-0.155336	0.332155	-0.183077	0.251907	-0.0265875	0.868938	0.0788108	0.624281	0.160939	0.314792	-0.162458	0.310185	0.0503577	0.754529	-0.139689	0.383719	-0.124772	0.436999	0.0931623	0.562357	-0.128559	0.423098	-0.156831	0.327468	-0.24273	0.12623	-0.130055	0.417679	-0.306196	0.0515314	-0.0991271	0.537488	0.233741	0.141332	-0.195374	0.220893	0.140484	0.38099	-0.284761	-0.145382	0.364436	-0.142522	0.374049	-0.148458	0.354267	-0.0468326	0.771234
1-methyl-5-imidazolelactate	-0.0954278	0.552849	-0.174209	0.276004	-0.200482	0.20882	-0.00296446	0.985324	0.127616	0.42654	0.214208	0.178672	-0.141164	0.378664	0.0158627	0.921586	-0.201174	0.207219	-0.0604666	0.707255	0.0943182	0.557496	-0.0747759	0.642186	-0.1795	0.261452	-0.354198	0.0230835	-0.196357	0.218532	-0.313347	0.0460531	-0.162275	0.31074	0.156884	0.327302	-0.10622	0.508624	0.188615	0.237599	-0.264643	-0.260905	0.09943	-0.27456	0.0823454	-0.262241	0.0976483	-0.0707525	0.660242
1-methylhistidine	-0.109692	0.500444	0.179307	0.26826	0.0104813	0.948819	0.170764	0.292103	0.111676	0.492677	0.109465	0.501337	-0.0571628	0.726075	0.0685535	0.674254	-0.0833442	0.609147	-0.197343	0.222246	-0.042804	0.793127	0.00424447	0.979263	-0.207368	0.199166	0.119544	0.462506	0.0469566	0.77356	-0.107775	0.508006	0.126863	0.435352	0.0192792	0.906007	-0.261936	0.102522	0.0872691	0.592332	-0.120034	-0.0657224	0.687007	-0.171822	0.289077	-0.119159	0.463956	-0.00953259	0.953447
1-methylnicotinamide	-0.102226	0.524781	-0.0811858	0.613839	-0.376119	0.0153678	-0.0522487	0.745612	-0.107732	0.502574	0.106254	0.508488	0.161541	0.312964	-0.154346	0.335284	-0.277961	0.0784697	-0.00479894	0.976244	-0.260531	0.0999344	0.129479	0.419762	-0.176615	0.269322	-0.225459	0.156389	0.0558188	0.728868	-0.239886	0.130872	-0.143184	0.371812	-0.18521	0.24633	-0.155642	0.331194	0.0481308	0.76507	0.130338	-0.296409	0.0598654	-0.0912368	0.570497	-0.400767	0.00941374	-0.0581631	0.717939
1-methylurate	0.145446	0.383598	0.0323772	0.846983	-0.116002	0.487969	-0.0471125	0.778806	-0.0881733	0.598605	-0.0982482	0.557315	-0.192438	0.247068	-0.00567945	0.973004	0.115277	0.490711	-0.0951171	0.570005	0.115253	0.490801	0.116767	0.485086	-0.150612	0.366745	0.108577	0.516418	-0.103419	0.536653	-0.0801916	0.632228	-0.0278905	0.867986	-0.270687	0.10023	-0.053207	0.751047	0.0381352	0.820182	-0.0388175	0.108583	0.516395	0.002421	0.988491	0.0997045	0.551459	0.0726542	0.664664
1-methylxanthine	-0.0944206	0.557066	0.113124	0.4813	-0.075463	0.639123	-0.22604	0.155296	-0.267523	0.0908399	-0.110221	0.492696	0.113078	0.481479	-0.0931617	0.562359	-0.043635	0.786477	-0.286785	0.0690753	0.119978	0.454953	0.0717114	0.655922	-0.166311	0.298696	0.134584	0.401505	0.0646025	0.688211	-0.255488	0.106915	-0.0670026	0.677244	-0.34249	0.0283829	-0.295906	0.0603214	0.0332784	0.836359	-0.246226	-0.0461546	0.774459	0.00283344	0.985972	-0.132776	0.407919	-0.0521202	0.746217
1-myristoyl-2-arachidonoyl-GPC (14:0/20:4)*	-0.184309	0.248675	0.0776123	0.629578	0.0421158	0.793746	0.00361294	0.982114	0.20498	0.198574	-0.0923702	0.565699	-0.151444	0.34456	0.241213	0.12869	0.0997371	0.534975	0.209042	0.18963	0.120209	0.454078	0.0733969	0.648353	0.262964	0.0966932	0.117712	0.463579	0.113338	0.480468	0.0697771	0.664649	-0.085543	0.594878	0.0621988	0.699256	-0.0193774	0.904285	-0.0351768	0.827162	-0.17029	0.0291311	0.856525	-0.217892	0.17114	0.0852065	0.596334	0.0939171	0.559181
1-myristoyl-2-palmitoyl-GPC (14:0/16:0)	-0.0284521	0.859835	-0.0498059	0.757137	0.0170057	0.915955	-0.0649403	0.686663	0.163587	0.306792	-0.134022	0.403494	-0.0451579	0.779207	0.102981	0.521706	0.0419349	0.794613	0.105385	0.511983	0.0353693	0.82623	-0.033404	0.83575	0.26791	0.090355	0.158897	0.321052	-0.0413682	0.79733	0.145622	0.363638	-0.142449	0.374295	-0.0291186	0.856586	0.140442	0.381134	-0.0254613	0.874445	-0.0722527	-0.140831	0.379804	-0.08727	0.587435	0.0775396	0.6299	0.00805723	0.960125
1-myristoylglycerol (14:0)	-0.0702562	0.727676	0.0922396	0.647248	0.131669	0.512689	0.0103605	0.959095	0.28381	0.151392	0.0174714	0.931073	-0.0121416	0.952071	-0.409918	0.0337087	-0.11258	0.576104	0.0276316	0.891181	0.204632	0.305897	0.0967496	0.63118	0.392415	0.0429087	0.27209	0.169755	0.280574	0.156313	-0.0843902	0.675579	-0.400747	0.0383082	-0.198844	0.320072	-0.191022	0.33986	0.0173894	0.931396	0.144181	-0.02718	0.892949	0.0266637	0.894972	-0.0702505	0.727698	-0.0192891	0.923922
1-oleoyl-2-arachidonoyl-GPE (18:1/20:4)*	-0.136973	0.393124	-0.0552778	0.731397	0.367483	0.0180963	0.210662	0.186144	0.225225	0.156831	-0.0651691	0.685616	-0.110325	0.492286	0.194129	0.223909	-0.0334346	0.835601	0.0978984	0.542567	0.0205743	0.898403	-0.033404	0.83575	0.099539	0.535791	-0.0910073	0.571471	0.0878367	0.585002	0.0140854	0.930349	0.16356	0.306872	-0.00336745	0.983329	-0.0952872	0.553437	-0.0700186	0.663557	0.0357014	0.25863	0.102524	-0.0915201	0.569296	-0.072138	0.654003	0.241213	0.12869
1-oleoyl-2-docosahexaenoyl-GPC (18:1/22:6)*	0.0783062	0.626509	-0.0733688	0.648479	0.0480943	0.765243	-0.0148223	0.926715	0.0959828	0.550531	-0.192107	0.228863	-0.0890309	0.579889	0.0362575	0.821936	0.0507186	0.752825	0.210194	0.187147	0.0390681	0.808382	-0.000306459	0.998483	0.0187537	0.907352	0.134186	0.402913	0.277961	0.0784697	0.219083	0.168754	-0.403301	0.00893284	-0.0520965	0.746329	-0.168708	0.291685	-0.16159	0.312814	-0.147622	0.0450622	0.779663	0.193524	0.225383	0.0630772	0.695213	0.096435	0.548646
1-oleoyl-2-linoleoyl-GPE (18:1/18:2)*	-0.198157	0.214256	-0.0236745	0.883192	0.265449	0.0934679	-0.0514149	0.74954	-0.0372363	0.81721	-0.124105	0.439476	0.0690219	0.668069	0.329339	0.0354972	-0.0572355	0.722257	-0.0811981	0.613786	0.101253	0.528754	-0.20211	0.205071	0.0529638	0.742249	-0.171785	0.282845	-0.0113338	0.943931	-0.0998983	0.534312	0.145019	0.365648	-0.0505118	0.753801	-0.0949316	0.554925	-0.0359585	0.823381	-0.137705	0.134549	0.401629	-0.222708	0.16164	-0.0167277	0.917325	0.0629471	0.695811
1-oleoyl-GPC (18:1)	0.119096	0.4583	-0.0318266	0.843407	0.267442	0.0909414	0.0899529	0.575955	0.218356	0.170206	-0.287028	0.0688298	-0.0475443	0.767853	-0.0513648	0.749776	-0.0498686	0.756841	0.159133	0.320326	0.0580242	0.718585	-0.229078	0.149672	0.267292	0.0911293	0.272225	0.0850931	0.237442	0.13496	0.209981	0.187603	-0.202109	0.205071	-0.0358535	0.823889	-0.210485	0.186522	0.118484	0.460628	-0.0317345	0.139829	0.383235	0.095487	0.552602	0.100017	0.533822	0.129671	0.419066
1-oleoyl-GPE (18:1)	-0.0148555	0.926551	-0.00725871	0.964074	0.102433	0.523938	-0.0600304	0.709274	0.05242	0.744806	-0.134872	0.400491	0.109223	0.496643	0.0362575	0.821936	0	1	-0.147807	0.356404	0.0668087	0.678128	-0.321475	0.0404086	0.0869678	0.588735	0.0304243	0.850226	-0.0195507	0.903433	0.053308	0.740632	0.0756303	0.638378	-0.176098	0.270748	0.0245329	0.878988	0.0751555	0.640493	-0.151589	0.0793823	0.621762	-0.200041	0.209844	0.0829413	0.606169	-0.0193877	0.904234
1-oleoyl-GPG (18:1)*	-0.207608	0.330338	-0.0148601	0.945056	0.054458	0.800474	-0.149963	0.484293	-0.0850271	0.692824	-0.155324	0.468622	0.320447	0.12685	-0.001339	0.995046	0.00937299	0.965329	-0.0899775	0.675862	-0.0337209	0.8757	-0.145951	0.496189	-0.159044	0.457904	-0.0796704	0.71134	-0.112476	0.600788	0.0448565	0.835132	0.145389	0.497867	-0.215946	0.31084	-0.155413	0.468364	-0.308559	0.142376	-0.0257163	-0.00182879	0.993233	-0.502794	0.012274	-0.323478	0.123095	-0.386301	0.0622395
1-oleoyl-GPI (18:1)	-0.27596	0.0807323	-0.071582	0.656504	0.350478	0.0246695	-0.0191764	0.905274	0.17859	0.263919	-0.257843	0.10361	0.0704904	0.661426	-0.0662203	0.680811	-0.142239	0.375009	0.244554	0.12332	0.204125	0.200494	0.0223715	0.889581	0.194544	0.2229	0.132724	0.408102	-0.133455	0.405503	0.120268	0.453857	-0.090683	0.572849	-0.0132717	0.934364	-0.168175	0.293235	-0.06544	0.684376	0.097187	-0.162497	0.310069	-0.222142	0.162737	-0.184353	0.248561	0.0385236	0.811003
1-oleoyl-GPS (18:1)	-0.0418655	0.849571	0.0281393	0.898584	0.201852	0.355685	-0.255704	0.238945	-0.0685657	0.755909	-0.191385	0.381686	0.260859	0.229278	0.00752768	0.972807	0.113159	0.607193	-0.112385	0.60967	-0.175224	0.423887	0.161656	0.461178	-0.341183	0.111107	0.150554	0.492909	-0.306582	0.154778	0.066558	0.762854	0.22477	0.302487	-0.162174	0.459724	0.248486	0.25292	-0.188022	0.390265	-0.291564	-0.191264	0.381994	0.0126563	0.954295	0.145787	0.506857	-0.11839	0.590568
1-oleoylglycerol (18:1)	0.150066	0.34902	-0.207711	0.19253	0.0447729	0.781043	-0.140164	0.382088	0.0686883	0.669581	-0.336046	0.0317052	0.041303	0.797643	0.0327325	0.839008	0.0249343	0.877023	-0.0257223	0.873168	-0.052476	0.744542	-0.0442833	0.78338	-0.0517273	0.748067	0.406942	0.00827873	0.0359847	0.823254	0.378573	0.014659	-0.238823	0.132639	-0.215319	0.176376	-0.160175	0.317127	-0.168625	0.291925	-0.0682859	0.182889	0.252404	0.139405	0.384694	0.101237	0.52882	-0.0639542	0.691183
1-palmitoleoyl-2-linolenoyl-GPC (16:1/18:3)*	0.133566	0.451407	-0.14077	0.427145	0.113318	0.523411	-0.175229	0.321573	0.0858491	0.629273	-0.365741	0.0334058	-0.0963453	0.587794	0.0990828	0.577178	0.0206901	0.907539	0.0676107	0.704002	-0.0108239	0.951555	-0.0924892	0.602893	0.146149	0.409512	0.117781	0.507073	0.0625178	0.725403	0.0202702	0.909408	-0.188293	0.286226	0.127554	0.472212	-0.0573401	0.747372	-0.133233	0.452549	-0.305764	-0.0691833	0.697438	-0.116095	0.513216	0.155739	0.379118	0.148032	0.403436
1-palmitoleoyl-GPC* (16:1)*	0.0425522	0.791656	-0.0692369	0.667095	0.090343	0.574294	0.0277918	0.863057	0.169913	0.288201	-0.0368347	0.819148	-0.0376316	0.815303	0.125642	0.433784	0.0583689	0.716983	0.185623	0.245259	0.0138703	0.93141	-0.167173	0.296161	0.336331	0.0315521	0.183343	0.251207	0.361264	0.0203048	0.211498	0.184362	-0.317207	0.043298	-0.0697261	0.66488	-0.116353	0.468788	-0.013289	0.934278	-0.0674359	0.196362	0.218522	0.0130338	0.935538	0.0531451	0.741396	0.129419	0.419978
1-palmitoleoylglycerol (16:1)*	-0.0757221	0.690854	0.11132	0.558117	0.295122	0.113362	0.276982	0.138394	0.276852	0.138587	0.134762	0.477699	-0.308531	0.0971488	-0.269776	0.149379	0.177645	0.347651	0.0777578	0.682966	0.561586	0.00124175	0.0470539	0.804978	0.179997	0.341199	0.0380324	0.841846	0.231505	0.218348	-0.0046645	0.980483	-0.339088	0.0667906	0.170727	0.367044	-0.0549774	0.772928	0.0141025	0.941039	-0.281526	-0.101876	0.592176	-0.00639933	0.973227	-0.178885	0.34424	-0.097418	0.608561
1-palmitoyl-2-arachidonoyl-GPC (16:0/20:4n6)	-0.0788098	0.624285	0.0177559	0.912262	0.155044	0.333076	0.0741116	0.645154	0.252881	0.110666	0.0793364	0.621964	-0.165763	0.300313	-0.00377683	0.981303	0.122405	0.445817	0.146848	0.35957	-0.0601047	0.70893	0.145874	0.362798	0.0797549	0.620121	0.0587229	0.715338	0.209108	0.189487	0.0357554	0.824363	-0.0695726	0.665575	0.0413999	0.797178	-0.0782208	0.626886	-0.132667	0.408308	-0.153006	0.0581712	0.717902	0.060069	0.709095	-0.0362432	0.822005	0.106506	0.507476
1-palmitoyl-2-arachidonoyl-GPE (16:0/20:4)*	-0.163159	0.308076	0.0377453	0.814755	0.257345	0.104303	0.155542	0.331509	0.133219	0.406342	0.0923702	0.565699	-0.066819	0.678081	0.143016	0.372379	0.0660192	0.68173	0.0712163	0.658151	-0.00508578	0.974825	-0.0245167	0.879067	0.112316	0.484457	-0.0710787	0.658772	0.0563855	0.726221	0.00368388	0.981763	0.176226	0.270395	-0.037042	0.818148	0.0124442	0.938448	-0.0488008	0.761894	0.0334346	0.197272	0.216352	-0.156123	0.329684	-0.0892142	0.579106	0.241969	0.127461
1-palmitoyl-2-arachidonoyl-GPI (16:0/20:4)*	-0.170713	0.285905	-0.0542728	0.736104	0.0346758	0.829587	-0.12775	0.426049	0.0979712	0.542266	-0.0733861	0.648401	0.0770989	0.631853	0.0425522	0.791656	-0.0580855	0.7183	0.00153566	0.992397	0.0864583	0.590928	0.00229844	0.988621	0.151472	0.344469	0.26598	0.092789	0.104271	0.516479	0.192212	0.228604	-0.127947	0.425328	-0.0360516	0.822931	0.00257773	0.987238	-0.0429939	0.789542	-0.138272	-0.0772885	0.631012	-0.0586522	0.715666	-0.011326	0.94397	0.169454	0.289527
1-palmitoyl-2-dihomo-linolenoyl-GPC (16:0/20:3n3 or 6)*	-0.132692	0.408216	-0.202574	0.20401	0.0434443	0.787388	-0.206401	0.195413	-0.00379593	0.981208	-0.196074	0.219211	0.158787	0.321393	0.0339914	0.832902	-0.0589356	0.71435	0.0568195	0.724196	-0.0950117	0.55459	-0.134842	0.400596	0.0391561	0.807958	-0.02418	0.880716	0.160939	0.314792	-0.0541748	0.736564	-0.165763	0.300313	-0.173127	0.279044	-0.308972	0.0493453	-0.205142	0.198211	-0.124955	-0.123989	0.439905	-0.136855	0.393534	-0.355288	0.0226349	0.0818312	0.611015
1-palmitoyl-2-docosahexaenoyl-GPC (16:0/22:6)	-0.042804	0.790451	0.0595214	0.711632	0.0681558	0.671998	0.247625	0.118532	0.292829	0.0631697	0.0680026	0.672695	-0.149058	0.352304	-0.111794	0.486504	0.122121	0.446879	0.339381	0.0299478	0.0913129	0.570174	0.219271	0.168379	0.157861	0.324259	0.213103	0.180977	0.0932202	0.562113	0.314647	0.0451096	-0.43157	0.00484207	-0.177683	0.266391	-0.0839096	0.601956	-0.196655	0.217821	0.0430683	0.0956775	0.551806	-0.0385348	0.81095	-0.0777139	0.629128	0.0976939	0.543415
1-palmitoyl-2-docosahexaenoyl-GPE (16:0/22:6)*	-0.25204	0.111898	0.0415421	0.796496	0.253492	0.109779	0.150632	0.347184	0.143884	0.369454	0.00283344	0.985972	-0.115098	0.473634	0.269162	0.0888035	0.126938	0.429019	0.295039	0.0611134	0.0813725	0.613021	0.159971	0.31775	0.0397744	0.804984	-0.0470315	0.770289	-0.00340013	0.983167	0.0836459	0.603103	-0.0143184	0.9292	-0.107362	0.504051	-0.0127998	0.936693	-0.161367	0.313492	-0.0490185	0.261361	0.0988199	-0.16774	0.294504	-0.00209096	0.989648	0.28024	0.0759518
1-palmitoyl-2-linoleoyl-GPC (16:0/18:2)	-0.214775	0.177497	0.00815209	0.959656	0.333472	0.0331191	0.0536382	0.739081	0.0121108	0.940094	-0.157256	0.326141	0.0192747	0.90479	0.00151073	0.992521	-0.0660192	0.68173	-0.0289856	0.857234	0.0432292	0.788417	-0.133156	0.406565	0.0346223	0.829846	-0.0720087	0.654584	0.00906701	0.955132	-0.0160357	0.920734	-0.0238639	0.882264	-0.1242	0.439123	-0.177508	0.266869	-0.140149	0.382138	-0.138272	0.0535284	0.739596	-0.104271	0.516479	-0.177731	0.266258	0.0619399	0.70045
1-palmitoyl-2-linoleoyl-GPE (16:0/18:2)	-0.222077	0.162862	-0.012954	0.935932	0.232235	0.143988	-0.0448375	0.780735	-0.047178	0.769593	-0.0498686	0.756841	0.0971079	0.545847	0.23517	0.138845	-0.0121838	0.939734	-0.0675691	0.674666	0.0485461	0.763101	-0.10772	0.502622	0.0645046	0.688659	-0.104957	0.513706	-0.0906701	0.572903	-0.0418229	0.79515	0.177511	0.266861	-0.156091	0.329782	0.0284439	0.859875	-0.0347301	0.829324	-0.069136	0.0975892	0.543849	-0.200041	0.209844	-0.0616832	0.701634	0.0858598	0.59351
1-palmitoyl-2-linoleoyl-GPI (16:0/18:2)	-0.163411	0.307319	0.0886679	0.581441	0.11904	0.458512	0.026217	0.870749	0.169732	0.288722	0.0201174	0.900648	-0.0389166	0.809111	0.0438112	0.785635	0.0487352	0.762205	0.0612345	0.703705	0.142402	0.374456	0.155221	0.332518	0.0987147	0.53919	-0.01674	0.917264	-0.253026	0.110455	0.0855961	0.594649	-0.0585584	0.716102	-0.210169	0.187201	0.294573	0.0615428	0.0502526	0.755026	-0.124388	0.0487036	0.762355	-0.264927	0.0941388	0.0801533	0.618369	0.104996	0.51355
1-palmitoyl-2-oleoyl-GPC (16:0/18:1)	-0.136721	0.394002	-0.0683435	0.671146	0.0936644	0.560243	0.0035203	0.982572	0.107009	0.505463	-0.0368347	0.819148	-0.028086	0.861621	-0.0485952	0.762868	0.060069	0.709095	0.181784	0.255331	0.0589489	0.714289	-0.0398396	0.80467	0.146939	0.359269	0.108544	0.499339	0.060919	0.705163	0.164041	0.305431	-0.245982	0.121076	-0.178079	0.265309	-0.0968872	0.546764	-0.0454507	0.777812	-0.0592189	0.00391449	0.980621	-0.100587	0.531483	-0.158216	0.323159	0.104996	0.51355
1-palmitoyl-2-oleoyl-GPE (16:0/18:1)	-0.207222	0.193602	0.0318266	0.843407	0.140696	0.380265	0.0631801	0.694739	0.110444	0.491817	0.0634691	0.693411	0.00385494	0.980916	0.116578	0.467925	0.113338	0.480468	0.0416548	0.795956	0.0829908	0.605954	-0.0343234	0.831294	0.0900591	0.575502	-0.0592544	0.712871	-0.0453351	0.778363	0.00346719	0.982835	0.0846252	0.598851	-0.135689	0.397618	0.0648877	0.686904	-0.0375219	0.815832	-0.0595023	0.109151	0.496932	-0.237442	0.13496	-0.0662136	0.680842	0.0924063	0.565546
1-palmitoyl-2-oleoyl-GPI (16:0/18:1)*	-0.233911	0.141034	0.0527094	0.743445	0.11439	0.476375	0.111816	0.486419	0.296625	0.0596707	-0.0136005	0.932741	-0.0302888	0.850886	-0.108269	0.500435	-0.0722527	0.653487	0.182936	0.252281	0.203663	0.201538	0.0989862	0.538069	0.259255	0.101667	0.0581915	0.717807	-0.0818864	0.610773	0.117018	0.466237	-0.231664	0.145004	-0.119446	0.456973	0.049688	0.757694	0.0546078	0.734534	0.0297511	-0.121895	0.447726	-0.222142	0.162737	-0.109427	0.495837	0.0813276	0.613218
1-palmitoyl-2-palmitoleoyl-GPC (16:0/16:1)*	-0.172979	0.279462	-0.0982717	0.541022	0.0118243	0.941509	-0.0600304	0.709274	0.101586	0.527392	-0.00680026	0.966342	0.00642491	0.968199	0.0740258	0.645538	0.0960537	0.550236	0.138785	0.386832	0.02959	0.854289	-0.0698726	0.664217	0.175997	0.271029	0.0445072	0.782311	-0.0212508	0.895081	0.123735	0.44085	-0.131802	0.411396	-0.101816	0.526454	0.0708432	0.659833	-0.0714703	0.657007	-0.08812	-0.0868471	0.589254	-0.152439	0.341362	-0.0900854	0.575391	0.0652132	0.685414
1-palmitoyl-2-stearoyl-GPC (16:0/18:0)	0.151577	0.344133	-0.0557245	0.729308	0.395649	0.010453	0.250404	0.114322	0.376701	0.0151972	-0.143089	0.372133	-0.239741	0.131112	0.120355	0.453529	-0.0770696	0.631982	0.319225	0.0419113	0.057793	0.719661	0.0473479	0.768786	0.329324	0.0355063	0.343436	0.0279201	0.140822	0.379833	0.394392	0.0107227	-0.274435	0.0824908	0.192737	0.227311	-0.0478214	0.766538	-0.110444	0.491815	0.0818864	0.1645	0.304062	0.100304	0.532646	0.17686	0.268647	0.197906	0.214851
1-palmitoyl-2-stearoyl-GPE (16:0/18:0)*	-0.218097	0.255717	0.258488	0.175765	0.462594	0.0115123	0.183802	0.339865	0.0336968	0.862235	-0.0197152	0.919146	-0.275703	0.14772	0.346424	0.0656269	0.119113	0.538275	-0.0133307	0.945281	0.00721667	0.970362	0.0959635	0.620464	-0.163443	0.396901	0.257383	0.177684	0.122329	0.527279	0.220471	0.250449	0.29016	0.126788	-0.148245	0.442808	0.0354568	0.855113	-0.0626538	0.746788	-0.273089	0.472065	0.00972322	-0.0254655	0.895677	0.18894	0.3263	0.336231	0.07453
1-palmitoyl-GPC (16:0)	0.120103	0.454481	-0.0243446	0.87991	0.217753	0.171419	0.100329	0.532544	0.249628	0.115488	-0.0396682	0.805495	-0.00348781	0.982733	0.0113305	0.943948	-0.0138839	0.931343	0.177945	0.265675	-0.0640346	0.690814	-0.102051	0.525496	0.245447	0.121913	0.255485	0.10692	0.400082	0.00954745	0.177693	0.266362	-0.289672	0.0662025	-0.0657644	0.682894	-0.209063	0.189585	-0.0635416	0.693078	-0.0555354	0.265184	0.0938076	0.127505	0.426944	0.0379857	0.813595	0.149311	0.351479
1-palmitoyl-GPE (16:0)	0.136973	0.393124	0.0209944	0.89634	0.0476958	0.767134	0.0436332	0.786485	0.132677	0.408272	-0.0317345	0.843854	0.0592927	0.712693	-0.0042804	0.97881	-0.0328679	0.83835	0.0393513	0.807019	-0.0913129	0.570174	-0.0183875	0.909154	0.26585	0.0929557	0.364029	0.0192965	0.290144	0.0657411	0.252454	0.11129	-0.203394	0.202145	-0.211159	0.185083	-0.115198	0.473245	-0.0595214	0.711632	0.0697027	0.203554	0.201784	0.105404	0.511905	0.0543649	0.735672	0.119851	0.455434
1-palmitoyl-GPG (16:0)*	-0.0955945	0.55736	-0.0683384	0.67522	0.0645876	0.692143	-0.286377	0.0732118	0.0199143	0.902925	-0.0933783	0.566574	0.248132	0.122633	0.0335655	0.837093	-0.106596	0.512684	-0.198781	0.218827	-0.191569	0.236342	-0.132062	0.416612	0.00936074	0.954285	0.274214	0.0868447	0.143135	0.37826	0.10692	0.511397	0.13115	0.419866	-0.0731448	0.653763	-0.136817	0.399881	-0.25115	0.118002	-0.0501273	-0.148967	0.358929	-0.00634141	0.969022	-0.017264	0.915794	-0.185147	0.252721
1-palmitoyl-GPI* (16:0)	-0.11683	0.466958	-0.113012	0.481736	0.364162	0.0192491	0.0138959	0.931284	0.18817	0.238728	-0.217042	0.172858	-0.0201926	0.900278	-0.163662	0.306564	-0.245093	0.12247	0.155486	0.331685	0.228629	0.150493	-0.0277345	0.863336	0.297587	0.0588092	0.368812	0.0176518	0.0243676	0.879798	0.324182	0.0386593	-0.204496	0.19966	0.00455597	0.977447	-0.0975983	0.543811	-0.0139591	0.930972	0.0980371	-0.144745	0.366565	-0.151872	0.343181	-0.184527	0.248107	0.150569	0.347386
1-palmitoylglycerol (16:0)	-0.0224092	0.889396	0.16829	0.292899	0.126613	0.430212	0.0435405	0.786928	0.203534	0.201828	-0.0787697	0.624462	-0.100229	0.532955	-0.121866	0.447838	0.368914	0.017618	0.141473	0.377613	0.221232	0.164511	0.165947	0.299767	0.283985	0.0719543	0.396446	0.0102849	0.0104837	0.948131	0.216482	0.173994	0.00642491	0.968199	0.142622	0.373712	-0.0325328	0.839977	-0.0213294	0.894695	0.0357014	0.111882	0.48616	0.0269177	0.867325	0.179648	0.261052	-0.0065465	0.967597
1-ribosyl-imidazoleacetate*	-0.280492	0.0756777	-0.0332784	0.836359	0.00651001	0.967778	-0.00694796	0.965611	-0.0131954	0.93474	-0.102571	0.523378	0.0203761	0.899376	0.0788098	0.624285	-0.097187	0.545518	-0.0934834	0.561005	0.0446162	0.781791	-0.040759	0.800253	-0.0257606	0.872981	0.0976501	0.543596	-0.069136	0.667552	0.162958	0.30868	-0.0769153	0.632667	0.00316937	0.98431	-0.136886	0.393425	-0.192412	0.228113	-0.105121	-0.0395091	0.80626	-0.311395	0.0474993	-0.148632	0.353696	-0.0279485	0.862292
1-stearoyl-2-arachidonoyl-GPC (18:0/20:4)	-0.210999	0.185425	-0.0403137	0.802392	0.179756	0.260761	0.108018	0.501436	0.278549	0.0778136	0.0113338	0.943931	-0.114363	0.476479	0.00251788	0.987535	0.0297511	0.853504	0.161244	0.313864	-0.0476214	0.767487	0.203948	0.200892	-0.0113347	0.943927	0.0526115	0.743905	0.078203	0.626965	0.0524412	0.744706	0.0159705	0.921055	0.0110928	0.945122	-0.0387549	0.80989	-0.0811858	0.613839	-0.126655	0.0534374	0.740024	0.0266343	0.868709	-0.0751002	0.64074	0.224595	0.158024
1-stearoyl-2-arachidonoyl-GPE (18:0/20:4)	-0.213517	0.180112	0.0264664	0.86953	0.314739	0.0450435	0.218536	0.169846	0.22161	0.163772	0.0742362	0.644597	-0.101697	0.526939	0.150318	0.348202	0.0328679	0.83835	0.108648	0.498927	0.0041611	0.979401	0.01471	0.927268	0.0832583	0.604789	-0.0871544	0.587932	0.0629024	0.696017	0.00996816	0.950678	0.144285	0.368106	0.00198085	0.990193	-0.0663099	0.680402	-0.126525	0.430536	0.00623357	0.196908	0.217218	-0.200608	0.208528	-0.126851	0.429337	0.208481	0.190849
1-stearoyl-2-arachidonoyl-GPI (18:0/20:4)	-0.184057	0.249334	0.045339	0.778344	0.174973	0.27387	0.209736	0.188132	0.31687	0.043533	-0.0252176	0.875637	-0.161357	0.313521	-0.0100715	0.950167	-0.061769	0.701238	0.15299	0.339599	0.0462344	0.77408	0.128406	0.423656	0.133543	0.405191	0.100573	0.531541	0.184174	0.249029	0.159057	0.32056	-0.200824	0.208027	-0.161836	0.312068	-0.125776	0.433293	-0.0461207	0.774621	-0.0374014	0.0852995	0.595931	-0.0461851	0.774314	-0.114131	0.477379	0.184309	0.248675
1-stearoyl-2-arachidonoyl-GPS (18:0/20:4)	-0.0934765	0.571387	0.00255004	0.987708	0.177298	0.280237	0.291417	0.0718638	0.228971	0.160882	0.346538	0.0306813	-0.200789	0.220328	0.28164	0.0823927	-0.0132168	0.936351	0.251821	0.121985	-0.0261856	0.874271	0.0989514	0.54896	0.24899	0.126378	0.0623177	0.706264	0.00243894	0.988243	0.368863	0.0208463	-0.115183	0.485025	0.0694483	0.674411	0.170573	0.299175	-0.100752	0.541676	0.0299795	0.2658	0.101948	-0.20522	0.210101	-0.0107309	0.948305	0.146872	0.372272
1-stearoyl-2-docosahexaenoyl-GPC (18:0/22:6)	-0.0851045	0.596775	-0.0127307	0.937034	-0.107482	0.503574	0.158228	0.323121	0.279814	0.0764176	0.103137	0.521073	-0.108306	0.500289	-0.0664721	0.679662	0.08812	0.583787	0.274691	0.0821935	0.0423045	0.792843	0.194295	0.223505	0.117674	0.463721	0.153583	0.337708	-0.0935036	0.56092	0.276508	0.0801075	-0.368606	0.0177201	-0.144999	0.365717	0.111909	0.486053	-0.119713	0.455959	0.00368347	0.0461546	0.774459	-0.117304	0.465137	0.0175989	0.913035	0.0979457	0.542371
1-stearoyl-2-docosahexaenoyl-GPE (18:0/22:6)*	-0.2956	0.0606002	0.144616	0.366998	0.0963216	0.549119	0.160544	0.315997	0.124	0.439863	0.0660192	0.68173	-0.10133	0.52844	0.225602	0.156119	0.153856	0.336841	0.256071	0.106089	0.121828	0.44798	0.210537	0.186411	0.053376	0.740312	-0.0138172	0.931672	-0.0620524	0.699931	0.0738944	0.646126	-0.0756303	0.638378	-0.157676	0.324834	-0.0112887	0.944154	-0.127642	0.426445	-0.0558188	0.216116	0.174741	-0.285611	0.0702711	0.00592438	0.970675	0.208481	0.190849
1-stearoyl-2-linoleoyl-GPC (18:0/18:2)*	-0.282758	0.0732452	-0.09749	0.54426	0.27063	0.0870092	-0.112464	0.483878	-0.00433821	0.978524	-0.311679	0.0472871	0.0088113	0.956397	0.0969385	0.546551	-0.116171	0.46949	-0.0410789	0.798718	0.101022	0.5297	-0.114309	0.476689	-0.106546	0.507318	-0.0203272	0.899617	-0.164623	0.303695	0.0845126	0.599339	0.0469936	0.770469	-0.192737	0.227311	-0.0334216	0.835664	-0.0876628	0.585748	-0.249343	-0.00491587	0.975665	-0.144789	0.366419	0.00278794	0.986198	0.0790616	0.623175
1-stearoyl-2-linoleoyl-GPE (18:0/18:2)*	-0.333368	0.0331774	0.0144057	0.928769	0.255086	0.107487	-0.0104683	0.948207	-0.0119301	0.940987	-0.0923702	0.565699	0.0088113	0.956397	0.241213	0.12869	0.0102004	0.949531	-0.0558597	0.728677	0.0920065	0.567237	-0.15798	0.323892	0.0278215	0.862912	-0.117579	0.464087	-0.096337	0.549054	-0.0290377	0.85698	0.201191	0.20718	-0.13965	0.383851	-0.0502213	0.755173	-0.0160808	0.920511	-0.0946369	0.143016	0.37238	-0.25076	0.113793	-0.0306674	0.849044	0.125139	0.435643
1-stearoyl-2-linoleoyl-GPI (18:0/18:2)	-0.251285	0.113013	0.0474608	0.76825	0.315935	0.0441908	0.154615	0.334432	0.253243	0.11014	-0.161789	0.312209	-0.129232	0.420655	-0.082083	0.609914	-0.0920868	0.566897	0.133411	0.405661	0.165982	0.299667	0.0864214	0.591088	0.0966538	0.547735	-0.0733372	0.64862	-0.183607	0.250514	0.0385724	0.810768	-0.0420372	0.794123	-0.157874	0.324219	0.0162664	0.919597	-0.013289	0.934278	-0.0643191	-0.0606291	0.706503	-0.151872	0.343181	-0.0379857	0.813595	0.145785	0.363093
1-stearoyl-2-oleoyl-GPC (18:0/18:1)	-0.224092	0.158984	-0.229152	0.149537	-0.00119572	0.99408	-0.129603	0.419314	0.0448281	0.78078	-0.211941	0.183423	0.109591	0.495189	0.0110787	0.945191	-0.192391	0.228164	0.0376237	0.815341	-0.000693516	0.996566	-0.190004	0.234096	0.0175172	0.913437	0.135514	0.398229	-0.144789	0.366419	0.255488	0.106915	-0.232398	0.143698	-0.176296	0.270201	-0.0527991	0.743023	-0.0209944	0.89634	-0.0779196	-0.17069	0.28597	-0.233759	0.1413	-0.210315	0.186886	0.120858	0.451627
1-stearoyl-2-oleoyl-GPE (18:0/18:1)	-0.380704	0.0140663	0.0266897	0.868439	0.143087	0.372138	0.0275139	0.864413	0.0809799	0.614742	-0.0107671	0.946731	0.0414865	0.796763	0.151577	0.344133	0	1	0.0234188	0.884446	0.158122	0.323451	-0.10343	0.519885	0.0612072	0.703831	-0.086623	0.590219	-0.133738	0.404498	-0.0632761	0.694298	0.0842581	0.600443	-0.10657	0.507221	-0.0811541	0.613978	0.0482425	0.76454	-0.0665859	0.0466098	0.772294	-0.377131	0.0150721	-0.0876459	0.58582	0.0644578	0.688873
1-stearoyl-2-oleoyl-GPI (18:0/18:1)*	-0.277974	0.0784542	0.101845	0.526335	0.228382	0.150948	0.242993	0.125807	0.375074	0.0156782	-0.0682859	0.671407	-0.128131	0.424659	-0.106506	0.507476	-0.0759362	0.637016	0.305788	0.0518586	0.299137	0.0574417	0.0539367	0.73768	0.339422	0.0299268	0.0757287	0.63794	-0.132038	0.410551	0.129153	0.420944	-0.169801	0.288524	-0.118257	0.461495	-0.0143997	0.928799	0.157123	0.326555	0.0731028	-0.0459725	0.775326	-0.211941	0.183423	-0.0541906	0.736489	0.100715	0.530957
1-stearoyl-2-oleoyl-GPS (18:0/18:1)	-0.127908	0.42547	0.172981	0.279456	0.215893	0.175198	0.326091	0.037463	0.274572	0.0823316	0.167456	0.295332	-0.172004	0.282222	0.0370129	0.818288	0.0646025	0.688211	0.170266	0.287185	-0.00462344	0.977113	0.0980668	0.54187	0.136428	0.395026	0.10974	0.494596	-0.138555	0.387628	0.298178	0.0582845	-0.0857266	0.594085	-0.0590295	0.713914	0.0745765	0.643077	-0.141489	0.377558	0.0342846	0.142014	0.375772	-0.271444	0.0860276	-0.10629	0.508343	0.155353	0.332101
1-stearoyl-GPC (18:0)	-0.016618	0.917865	-0.142941	0.372633	0.234227	0.140482	0.0645697	0.688361	0.267703	0.0906136	-0.230359	0.147346	-0.0572735	0.72208	0.0244235	0.879524	-0.228659	0.150439	0.109224	0.496641	0.052476	0.744542	-0.206094	0.196093	0.230609	0.146895	0.244723	0.123052	0.163773	0.306234	0.257872	0.10357	-0.183202	0.25158	-0.0340707	0.832518	-0.147553	0.357241	0.0403137	0.802392	-0.0280511	0.116069	0.469883	-0.0277677	0.863174	0.0280537	0.861779	0.180532	0.258673
1-stearoyl-GPE (18:0)	0.0203949	0.899284	-0.052151	0.746072	0.220676	0.165601	0.0761496	0.636067	0.232275	0.143916	-0.138272	0.388608	-0.0765482	0.634296	0.0765437	0.634316	-0.123255	0.44264	0.0456859	0.776691	-0.0099404	0.950816	-0.111091	0.489265	0.233494	0.141764	0.337723	0.0308111	0.247359	0.118941	0.293194	0.0628264	-0.125194	0.43544	-0.135292	0.39901	-0.0759098	0.637134	-0.0534911	0.739772	0.00850032	0.240241	0.130286	0.00141672	0.992986	0.0998432	0.534539	0.184309	0.248675
1-stearoyl-GPG (18:0)	-0.199513	0.217101	-0.139144	0.391835	0.231156	0.151254	-0.174709	0.280927	0.0658303	0.686519	-0.210474	0.192368	0.0800088	0.623594	0.157786	0.330855	-0.132885	0.413689	0.0794182	0.626168	-0.0954764	0.557849	-0.0913441	0.575094	0.0719125	0.659239	0.312457	0.0496528	0.143286	0.377752	0.156677	0.334309	0.0277946	0.864816	-0.179551	0.267598	-0.180537	0.264937	-0.145925	0.368935	-0.117165	-0.0550966	0.735613	-0.0813814	0.617632	-0.0360293	0.825314	0.101414	0.533503
1-stearoyl-GPI (18:0)	-0.212258	0.182755	-0.124738	0.437126	0.386881	0.0124618	-0.0242715	0.880268	0.0710381	0.658954	-0.279944	0.0762756	0.00330424	0.983642	-0.147296	0.358088	-0.258977	0.102048	-0.013629	0.932601	0.154654	0.334309	-0.131318	0.413133	0.0614133	0.702879	0.438562	0.00412814	0.120138	0.454349	0.404794	0.00865941	-0.0323081	0.841068	-0.0356554	0.824847	-0.276795	0.0797818	-0.180798	0.257962	0.042785	-0.0718264	0.655404	-0.0555354	0.730192	-0.184701	0.247652	0.0652132	0.685414
10-heptadecenoate (17:1n7)	0.0128412	0.936488	-0.0407604	0.800247	0.143752	0.369898	0.201028	0.207557	0.283429	0.0725367	0.027201	0.865941	-0.290589	0.0653093	-0.0619399	0.70045	0.0303178	0.850745	0.21576	0.17547	0.0938558	0.559438	0.178053	0.265381	0.0999512	0.534095	0.116117	0.469698	0.101154	0.529161	0.20153	0.2064	-0.345109	0.0271173	-0.0574448	0.721282	0.0976872	0.543443	0.100282	0.532736	0.0807531	0.0829326	0.606207	0.223842	0.159461	-0.050183	0.755354	0.255062	0.107522
10-nonadecenoate (19:1n9)	0.0639542	0.691183	0.0366285	0.820144	0.22041	0.166124	0.265597	0.0932779	0.361517	0.0202106	-0.00793364	0.960736	-0.344375	0.0274672	-0.16618	0.29908	0.0603523	0.707784	0.191958	0.229233	0.149568	0.350638	0.162117	0.311218	0.167341	0.29567	0.200349	0.209128	0.118721	0.459726	0.156023	0.329995	-0.357225	0.0218565	-0.060218	0.708405	0.0671988	0.676351	0.174097	0.276316	0.0595023	0.0336828	0.834398	0.234892	0.139327	-0.0284022	0.860079	0.18305	0.251979
10-undecenoate (11:1n1)	-0.10701	0.505459	0.219883	0.167165	0.119572	0.456494	0.198526	0.213387	0.00253062	0.987472	-0.0739528	0.645864	-0.196602	0.217948	0.0591703	0.713261	0.294961	0.0611847	0.309628	0.0488404	0.142864	0.372891	0.298031	0.0584143	-0.00535821	0.973476	0.141094	0.378903	0.0552521	0.731518	0.214099	0.178899	-0.0363466	0.821506	-0.277122	0.0794125	-0.0646211	0.688125	-0.018761	0.907317	0.0342846	0.169143	0.290426	0.157823	0.324378	-0.00627287	0.968951	0.0830902	0.605521
11-ketoetiocholanolone glucuronide	0.137124	0.469943	0.0231041	0.903544	0.213619	0.257018	0.231378	0.218609	0.136681	0.471394	0.112354	0.554442	0.0314448	0.868981	-0.127662	0.501404	-0.135892	0.473983	0.00328528	0.986253	-0.0345062	0.856351	-0.170454	0.367824	-0.0459669	0.8094	0.137124	0.469943	0.200567	0.287911	0.28978	0.120354	-0.012602	0.947303	0.0487299	0.798171	-0.028059	0.882987	-0.374372	0.0415316	0.232721	0.0618211	0.745536	0.0853159	0.653968	-0.0950367	0.61739	-0.078314	0.680816
11beta-hydroxyandrosterone glucuronide	0.0669757	0.677367	0.134454	0.401967	0.106286	0.508361	0.179443	0.261606	0.151656	0.343876	-0.0830198	0.605827	0.0798524	0.619692	-0.234415	0.140155	0.053552	0.739485	-0.0495251	0.758465	-0.0781361	0.62726	-0.227239	0.153058	0.0401866	0.803003	0.00199286	0.990134	0.0136005	0.932741	-0.0775783	0.629728	0.165946	0.299771	-0.071905	0.65505	-0.142397	0.374471	0.019431	0.904022	0.113904	0.039236	0.807574	-0.250476	0.114215	-0.0815473	0.612256	-0.0954278	0.552849
11beta-hydroxyetiocholanolone glucuronide*	0.134412	0.44141	0.0190385	0.913558	0.128483	0.461995	0.151794	0.384042	0.395957	0.0185434	0.0190337	0.913579	-0.162526	0.350913	-0.125273	0.473348	0.0537352	0.759165	0.343151	0.0435785	-0.0461015	0.79257	0.0859402	0.623516	0.231179	0.181489	0.275807	0.108776	0.079753	0.64881	0.346136	0.0416652	-0.0762719	0.663215	0.125979	0.470838	0.149955	0.389898	-0.27187	0.114127	0.418383	0.0885615	0.612923	0.228961	0.185832	0.269543	0.11738	0.0312231	0.858681
12,13-DiHOME	-0.0558256	0.739213	0.0216433	0.897376	0.160472	0.335835	-0.0260421	0.876665	0.0443838	0.791325	0.185672	0.264395	-0.150777	0.366214	0.426112	0.00764207	0.0706519	0.673385	-0.0123597	0.94129	0.0262733	0.875579	0.213979	0.197053	-0.0601517	0.719791	0.0460215	0.783805	-0.111925	0.50349	0.0829088	0.620696	0.0957892	0.56727	-0.19277	0.246239	0.25449	0.1231	0.0975979	0.55994	-0.189257	0.455314	0.00407396	-0.0679742	0.685115	0.230601	0.163654	0.0820394	0.624376
12-HETE	-0.0590938	0.728276	0.0321324	0.850255	0.195748	0.245602	0.130532	0.441271	0.123578	0.466188	-0.0291776	0.86389	-0.188617	0.263565	0.116856	0.490964	0.239534	0.15332	0.153439	0.364574	0.0397108	0.815488	0.140409	0.407172	0.0429657	0.800657	0.0657418	0.699063	0.1737	0.303879	0.0426785	0.801963	-0.0163796	0.923346	-0.222981	0.184654	0.0142996	0.933057	-0.111316	0.51188	0.00359001	0.290647	0.0809586	-0.0316617	0.852424	-0.0215793	0.899121	0.0185572	0.913191
13-HODE + 9-HODE	-0.140498	0.380942	0.244339	0.12366	0.180022	0.260045	0.231321	0.145617	0.256316	0.105745	0.18134	0.256512	-0.216978	0.172986	0.0138484	0.931518	0.245376	0.122024	0.196757	0.217579	0.142864	0.372891	0.426131	0.00546943	0.0432778	0.788184	-0.0182015	0.910069	-0.17029	0.287118	-0.00281709	0.986053	-0.0398344	0.804696	-0.265236	0.0937405	0.243373	0.125198	0.0437756	0.785805	-0.08642	0.3361	0.0316761	0.0308845	0.847987	0.0832898	0.604652	0.214775	0.177497
16a-hydroxy DHEA 3-sulfate	0.107262	0.504452	-0.0801808	0.618249	-0.0945944	0.556338	-0.0688311	0.668934	-0.0370555	0.818082	-0.00538354	0.973351	0.203578	0.201729	-0.137476	0.39137	-0.100587	0.531483	-0.401575	0.00925792	-0.25452	0.108296	-0.190004	0.234096	-0.168784	0.291466	-0.194237	0.223645	-0.0807531	0.615736	-0.158624	0.321897	0.0570899	0.722936	0.00515022	0.974506	0.00497769	0.975359	-0.0995001	0.535951	-0.105971	-0.162952	0.308697	-0.125238	0.435276	-0.177209	0.26769	-0.261105	0.0991629
17alpha-hydroxypregnanolone glucuronide	0.0562483	0.744547	-0.11034	0.521761	-0.290615	0.0855263	-0.328677	0.0503211	-0.282975	0.094464	0.0755281	0.66153	0.347451	0.0378649	0.256915	0.13038	-0.00984451	0.954558	-0.212719	0.212916	-0.308672	0.0669976	0.286158	0.090657	-0.237612	0.162884	0.121986	0.478485	0.11043	0.521418	0.08687	0.614416	-0.324927	0.0531639	-0.0846599	0.623486	-0.223587	0.18991	-0.31578	0.0606362	-0.179769	-0.0649402	0.706703	-0.0891455	0.605137	-0.307484	0.0681103	-0.332839	0.0473097
17alpha-hydroxypregnenolone 3-sulfate	0.512101	0.0027333	-0.00739502	0.967959	-0.311994	0.082144	-0.205416	0.259381	-0.247596	0.171853	-0.0723884	0.693791	0.187475	0.3042	0.0492928	0.788768	0.0214569	0.907207	-0.162091	0.375442	-0.218817	0.228894	-0.310631	0.0835624	0.0943253	0.6076	0.00579915	0.974871	0.278738	0.122383	-0.116472	0.525549	0.0668128	0.716366	-0.196594	0.280844	-0.180165	0.323779	0.0827405	0.652565	0.0945262	0.172647	0.344707	0.21017	0.248274	0.238636	0.188402	-0.336108	0.0599987
2'-deoxyuridine	0.322793	0.0395492	-0.305424	0.0521528	-0.340513	0.0293698	-0.210106	0.187335	-0.159068	0.320528	0.140255	0.381773	0.0134005	0.933728	-0.134707	0.401073	-0.120988	0.451139	0.0145888	0.927866	-0.169911	0.288206	-0.0370815	0.817957	0.0999512	0.534095	-0.0237815	0.882669	0.152439	0.341362	0.0385724	0.810768	-0.335747	0.0318668	-0.11489	0.474439	0.123731	0.440865	0.0754905	0.639	0.305445	-0.106784	0.506365	0.321312	0.040516	0.116048	0.469964	-0.254558	0.108242
2'-O-methyluridine	0.0609328	0.705099	-0.189731	0.234781	-0.0915387	0.569217	0.0175089	0.913478	0.104478	0.515639	-0.205991	0.196321	0.111793	0.486507	-0.13521	0.399298	-0.240559	0.129762	0.08139	0.612945	-0.0573307	0.721814	-0.00490334	0.975727	-0.0455448	0.777363	0.0143486	0.929051	-0.079903	0.61947	0.0923138	0.565937	-0.163743	0.306322	0.0873557	0.587067	-0.0651544	0.685683	0.0915714	0.569079	0.0274844	-0.294952	0.0611927	0.228659	0.150439	0.0526224	0.743854	-0.171216	0.284465
2,3-dihydroxy-2-methylbutyrate	-0.218717	0.180991	0.164605	0.31665	0.118888	0.470996	0.0954919	0.563083	0.173199	0.291687	0.0362357	0.826649	-0.0796338	0.629878	0.0874262	0.596647	-0.070597	0.66933	-0.185905	0.257166	0.352632	0.0276791	-0.170552	0.299236	0.0271429	0.869714	0.0335789	0.839186	-0.0176821	0.914916	0.0846787	0.608277	0.187886	0.252041	-0.208852	0.201966	0.0556914	0.736314	0.0372306	0.821965	-0.114116	0.13258	0.421059	-0.390928	0.0138659	0.0376594	0.819948	-0.287433	0.0760183
2,3-dihydroxy-5-methylthio-4-pentenoate (DMTPA)*	-0.335634	0.0319282	0.117033	0.466179	-0.0600515	0.709176	0.184908	0.247113	0.0945368	0.556579	0.00821698	0.959335	-0.00477279	0.976373	-0.0163662	0.919105	-0.108237	0.500561	-0.239179	0.132045	0.0878454	0.584965	0.0124116	0.938609	-0.0797549	0.620121	0.0559329	0.728335	-0.246226	0.120696	-0.0283876	0.86015	0.0581913	0.717808	-0.0328822	0.838281	-0.220618	0.165714	0.0293698	0.855361	-0.200324	-0.200094	0.209719	-0.333779	0.0329476	-0.323401	0.0391573	-0.251285	0.113013
2,3-dihydroxyisovalerate	-0.164601	0.393517	0.319174	0.0914757	0.0927753	0.632175	0.265047	0.16467	0.0111436	0.954249	0.0197152	0.919146	-0.238221	0.213339	0.107127	0.580184	0.226444	0.237516	0.0964237	0.618781	0.0537731	0.78175	0.165909	0.389716	-0.195841	0.308608	-0.148515	0.441966	-0.365686	0.0510775	-0.0336902	0.862262	0.0724043	0.708964	-0.195172	0.310297	-0.0847448	0.662055	0.121302	0.530778	-0.236583	0.0132843	0.945472	-0.327335	0.0830373	-0.0956136	0.621745	-0.0312158	0.872293
2,4-di-tert-butylphenol	0.0211502	0.895574	0.126748	0.429716	0.344233	0.0275352	0.25411	0.108886	0.341815	0.0287169	-0.18049	0.258786	-0.242494	0.126611	-0.09996	0.534058	0.208541	0.190717	0.315578	0.0444436	0.137779	0.39032	0.267079	0.0913976	0.250393	0.114339	0.225592	0.156139	0.0906701	0.572903	0.183978	0.249542	-0.260301	0.100245	0.0128756	0.936319	-0.096265	0.549355	0.012954	0.935932	-0.0402349	0.044516	0.782269	0.142805	0.37309	-0.0392054	0.807721	0.14503	0.365612
2,6-dihydroxybenzoic acid	-0.078558	0.625397	0.182919	0.252323	0.0641701	0.690193	0.0661446	0.681157	0.155814	0.330653	0.0274844	0.864558	-0.120421	0.453278	-0.0946724	0.556011	0.145072	0.365471	-0.122853	0.44414	-0.144483	0.367444	0.158899	0.321048	-0.0414231	0.797067	-0.03255	0.839893	-0.223559	0.160004	-0.178993	0.262822	0.281411	0.074684	0.0691318	0.667571	0.190574	0.23267	-0.0977134	0.543334	-0.131472	-0.190354	0.233221	-0.196641	0.217855	-0.0324098	0.840574	0.0395308	0.806156
2-acetamidophenol sulfate	0.24483	0.138481	0.0236313	0.888007	-0.0386734	0.817687	0.19614	0.237919	0.200687	0.226997	0.0914392	0.585076	-0.225765	0.172917	-0.175142	0.29292	0.113414	0.49779	-0.262915	0.110763	0.217968	0.188633	-0.00862611	0.959007	0.0870583	0.603256	0.190131	0.252889	-0.0944189	0.572852	0.0102178	0.951452	-0.120049	0.472812	0.128848	0.440729	0.298059	0.0691341	0.245478	0.137408	0.0348178	0.0202948	0.90374	0.171676	0.302726	0.0813177	0.627438	-0.213824	0.197386
2-aminoadipate	-0.0883443	0.587761	0.175163	0.279659	-0.135974	0.402817	0.0919496	0.572552	0.0788219	0.62877	0.138762	0.39315	-0.0295161	0.856528	-0.169304	0.296308	-0.0525661	0.747348	-0.251995	0.116728	0.277101	0.0834437	-0.0414652	0.799463	-0.0716857	0.660249	0.113595	0.485228	0.000150986	0.999262	-0.0249942	0.878328	0.00397066	0.9806	-0.103784	0.523932	-0.0840842	0.605961	0.23499	0.144397	-0.00588845	-0.0502757	0.758019	-0.253807	0.114034	-0.136986	0.399291	-0.232407	0.14899
2-aminobutyrate	-0.0727668	0.651178	0.182473	0.253504	0.141094	0.378903	0.183056	0.251964	0.146053	0.362204	-0.137422	0.391559	-0.203027	0.202978	-0.213517	0.180112	-0.061769	0.701238	-0.0376237	0.815341	0.0538631	0.738026	0.0661951	0.680927	-0.22422	0.158738	-0.087553	0.58622	0.132888	0.407518	-0.156673	0.327959	0.115281	0.472924	-0.220073	0.166789	-0.199463	0.21119	0.051816	0.74765	0.0348513	0.023578	0.883666	-0.00311679	0.98457	-0.173201	0.278835	0.0251788	0.875827
2-aminoheptanoate	-0.279737	0.0765024	-0.117591	0.46404	0.146807	0.359703	-0.0583629	0.717011	-0.0704959	0.661401	-0.0289011	0.857646	0.0389166	0.809111	0.206466	0.195267	0.154989	0.33325	-0.109416	0.495881	-0.0219613	0.891593	0.044743	0.781186	-0.242768	0.126169	-0.0674915	0.675018	-0.290711	0.0651915	0.0173359	0.914329	0.163376	0.307423	-0.0245626	0.878843	0.119909	0.455215	-0.167062	0.296487	-0.220442	0.233959	0.14095	-0.223275	0.160548	-0.0121972	0.939667	0.109276	0.496434
2-aminooctanoate	-0.021402	0.894338	0.0684552	0.670639	0.310488	0.0481842	0.0587334	0.715289	-0.0390439	0.808498	-0.0620524	0.699931	-0.00348781	0.982733	0.190352	0.233225	0.141955	0.375971	0.0151647	0.925027	-0.0672711	0.676022	0.103736	0.518642	-0.192071	0.228952	-0.0442415	0.783579	0.0300345	0.852124	-0.0500575	0.755947	-0.0126662	0.937352	-0.0816112	0.611977	-0.111376	0.488146	-0.120718	0.452158	-0.123821	0.280387	0.0757923	0.0563855	0.726221	0.0690016	0.668161	-0.0939171	0.559181
2-aminophenol sulfate	0.278226	0.078173	-0.277506	0.0789795	-0.0567301	0.724613	-0.116355	0.468782	0.0502509	0.755033	-0.139972	0.382745	-0.0993107	0.536731	0.0065465	0.967597	-0.00340013	0.983167	-0.225358	0.156579	0.0235795	0.883658	-0.257579	0.103978	0.0756332	0.638365	0.195965	0.219474	-0.170573	0.286305	0.064793	0.687337	-0.0510321	0.751345	-0.039419	0.806693	0.233951	0.140964	0.101175	0.529073	0.0328679	-0.0862099	0.591999	0.0291844	0.856265	0.107859	0.50207	-0.194381	0.223297
2-arachidonoylglycerol (20:4)	0.0721165	0.715349	0.19933	0.309192	0.19481	0.320515	0.327639	0.0887544	0.252902	0.194133	-0.212252	0.278214	-0.344367	0.0727358	-0.0539703	0.785036	0.176685	0.368436	0.0772608	0.695966	0.266973	0.169641	0.125433	0.524786	0.0645142	0.744309	0.227596	0.244107	-0.18163	0.354964	0.290845	0.133222	-0.00403781	0.983731	0.289093	0.135682	0.214276	0.273549	0.00791564	0.968112	-0.282296	-0.167761	0.393488	0.0418109	0.832694	0.261084	0.179612	0.0754841	0.70264
2-hydroxy-3-methylvalerate	-0.255817	0.106449	-0.104302	0.516352	-0.198223	0.214101	-0.281253	0.0748537	-0.141353	0.37802	0.194657	0.222625	0.381456	0.0138621	0.0100715	0.950167	-0.0697027	0.664986	-0.249545	0.115612	-0.0626476	0.697189	-0.162883	0.308906	-0.169608	0.289081	-0.0519472	0.747032	-0.119288	0.457571	-0.145405	0.36436	-0.0490129	0.76089	-0.18521	0.24633	-0.0964427	0.548614	0.105865	0.510049	-0.251326	-0.160403	0.316428	-0.337463	0.0309486	-0.187489	0.240461	-0.295348	0.0608302
2-hydroxy-4-(methylthio)butanoic acid	-0.157871	0.324227	-0.0596331	0.711115	-0.36456	0.0191076	-0.203066	0.20289	-0.198292	0.213938	0.0759362	0.637016	0.339235	0.030023	-0.0521202	0.746217	-0.122121	0.446879	-0.320569	0.0410084	-0.0656529	0.683403	-0.161657	0.31261	-0.1253	0.435049	-0.0199286	0.901576	-0.18814	0.238802	-0.0621926	0.699285	0.105001	0.513528	-0.178871	0.263154	0.000177775	0.99912	-0.0294815	0.854817	-0.105404	-0.168596	0.292009	-0.312529	0.0466551	-0.19777	0.215172	-0.274449	0.0824745
2-hydroxyarachidate*	-0.191323	0.236957	0.262046	0.102373	0.193196	0.232311	0.184437	0.254577	0.179034	0.269002	0.129093	0.427256	-0.214019	0.184814	0.253621	0.114309	0.203227	0.208487	0.154813	0.340162	0.119654	0.462091	0.188063	0.245194	0.116734	0.473166	0.00651541	0.968172	0.0951211	0.559322	-0.148693	0.359825	0.0861634	0.597049	0.00302073	0.985241	-0.00469798	0.977048	0.0450652	0.782456	-0.147664	0.227766	0.15751	-0.256374	0.110298	-0.0574217	0.724882	0.342234	0.0306502
2-hydroxybehenate	-0.338655	0.0303232	0.136687	0.394121	0.251233	0.113089	0.144425	0.367637	0.253062	0.110403	0.0204008	0.899255	-0.171637	0.283266	0.03097	0.847572	0.061769	0.701238	0.179864	0.260469	0.094087	0.558467	0.207166	0.193724	0.211443	0.184479	0.102167	0.525021	0.0654525	0.684319	-0.0788785	0.623982	0.0185404	0.908401	0.0847806	0.598178	-0.030755	0.848617	0.0886679	0.581441	-0.00141672	0.0253077	0.875196	-0.184174	0.249029	-0.135215	0.399281	0.427285	0.00533074
2-hydroxybutyrate/2-hydroxyisobutyrate	-0.163411	0.307319	-0.00502526	0.975124	-0.0450386	0.779776	0.0548426	0.733435	0.116228	0.469272	0.08812	0.583787	-0.146855	0.359545	-0.0747811	0.642163	-0.0158673	0.921564	0.0287936	0.85817	0.0476214	0.767487	0.120132	0.454372	-0.183622	0.250475	-0.200083	0.209745	0.101721	0.526844	-0.216699	0.173553	-0.140247	0.381803	-0.208386	0.191055	-0.125598	0.433948	-0.0302632	0.85101	-0.127222	-0.0982265	0.541209	-0.193241	0.226076	-0.316606	0.043718	-0.0146037	0.927793
2-hydroxydecanoate	-0.429047	0.00512481	0.207822	0.192285	0.12555	0.434124	0.129881	0.418309	0.0701343	0.663034	0.185307	0.246078	-0.0359795	0.82328	0.297362	0.0590095	0.0297511	0.853504	0.0831176	0.605401	0.141015	0.379174	0.129632	0.419207	-0.0222572	0.890142	-0.22134	0.164298	-0.304878	0.0525958	-0.236202	0.137071	0.230195	0.147642	0.0909212	0.571836	-0.000355549	0.99824	0.201904	0.205542	-0.156689	0.178792	0.263368	-0.455051	0.00279631	-0.0913051	0.570208	0.0913992	0.569809
2-hydroxyglutarate	0.17924	0.268443	-0.0624713	0.701758	-0.130592	0.421864	-0.0221602	0.892038	-0.160681	0.321945	-0.0563178	0.729971	0.027199	0.867687	0.0584039	0.720365	-0.0460507	0.777817	-0.222621	0.167362	-0.219324	0.173904	-0.157372	0.332143	-0.224988	0.162775	-0.228039	0.156998	-0.032613	0.841657	-0.124508	0.443988	0.0237112	0.884531	-0.0778584	0.632984	-0.0801801	0.622849	-0.159755	0.32478	-0.240974	-0.160486	0.322541	-0.11641	0.474403	-0.225808	0.161208	-0.0468574	0.774026
2-hydroxyhippurate (salicylurate)	-0.0201431	0.900522	-0.0606381	0.706461	-0.0540729	0.737041	-0.0734631	0.648056	-0.134665	0.40122	-0.104271	0.516479	0.0785674	0.625355	0.122117	0.446893	-0.104837	0.51419	-0.266053	0.0926961	0.00809102	0.959958	-0.0214521	0.894092	-0.227724	0.15216	0.187595	0.240192	0.0187007	0.907613	0.0819123	0.61066	0.0231297	0.885863	0.0154507	0.923617	-0.289773	0.0661036	-0.242106	0.127239	-0.160089	-0.120075	0.454588	-0.0337179	0.834227	-0.171807	0.282782	-0.30693	0.0509459
2-hydroxylaurate	-0.166432	0.298338	0.272481	0.0847885	0.111069	0.489354	0.109685	0.494814	0.00560352	0.972263	0.272294	0.0850109	0.0692054	0.667237	0.00503577	0.975072	0.204008	0.200758	-0.0936753	0.560197	0.0695828	0.665528	0.109099	0.497135	-0.0966538	0.547735	-0.174707	0.27461	-0.0665859	0.679144	-0.312047	0.0470125	0.3117	0.0472712	-0.0174315	0.913859	-0.101154	0.529161	0.0523744	0.745021	-0.246226	0.0245794	0.878761	-0.0810364	0.614494	-0.0282279	0.860929	-0.176	0.271019
2-hydroxynervonate*	-0.0108269	0.946435	0.0791757	0.622672	0.169659	0.288934	0.186946	0.24185	0.214018	0.179067	-0.0487352	0.762205	-0.240659	0.129598	-0.148555	0.353948	0.00566688	0.971949	0.0965547	0.548148	0.0545566	0.734774	0.126874	0.429254	0.108607	0.499091	0.164743	0.303338	0.357014	0.0219403	0.0494074	0.759022	-0.222485	0.162071	0.00336745	0.983329	-0.219107	0.168706	-0.131885	0.411099	0.0294678	0.0528001	0.743018	0.0867033	0.589873	-0.186618	0.242693	0.272435	0.0848428
2-hydroxyoctanoate	-0.212006	0.183287	0.09816	0.541484	0.0674915	0.675018	-0.0787435	0.624578	-0.155633	0.331221	0.160089	0.317388	0.0826059	0.607631	0.205711	0.196943	0.0150172	0.925754	-0.11575	0.471112	-0.0145638	0.927989	0.128406	0.423656	-0.206497	0.1952	-0.135514	0.398229	-0.125805	0.433185	-0.202614	0.203919	0.125194	0.43544	-0.148168	0.355218	0.0175108	0.913469	-0.0337251	0.834193	-0.274844	0.202552	0.204059	-0.17879	0.263374	0.0217808	0.892479	-0.186323	0.243451
2-hydroxypalmitate	0.0818312	0.611015	0.00167509	0.991707	0.340646	0.0293026	0.26884	0.0892008	0.216368	0.174227	-0.189841	0.234507	-0.192747	0.227287	-0.143268	0.371529	-0.155273	0.332356	0.157981	0.323887	0.0194184	0.904083	0.0165488	0.918206	0.137871	0.389999	0.278469	0.0779027	0.103421	0.519923	0.217783	0.17136	-0.197887	0.214894	0.0796303	0.620669	-0.159997	0.317671	0.0645466	0.688466	-0.0385348	-0.0768333	0.633031	0.0096337	0.952331	-0.311553	0.0473813	0.314232	0.0454092
2-hydroxyphenylacetate	-0.145534	0.363932	-0.052486	0.744495	-0.185602	0.245314	0.0517855	0.747794	-0.0856796	0.594288	-0.0399515	0.804133	0.0363466	0.821506	0.125139	0.435643	-0.153006	0.339549	-0.276803	0.0797729	-0.0503955	0.75435	-0.209771	0.188056	0.0356527	0.82486	0.0409201	0.79948	-0.257843	0.10361	0.0873297	0.587178	-0.0644326	0.688989	0.0358535	0.823889	-0.169153	0.290397	0.038192	0.812601	-0.00651691	-0.28239	0.0736367	-0.26351	0.0959776	-0.289249	0.066617	-0.130426	0.416338
2-hydroxyphytanate*	-0.0954278	0.552849	0.218431	0.170056	0.152786	0.340252	0.206123	0.196028	0.225225	0.156831	-0.0827365	0.607062	-0.293343	0.0626866	-0.0959314	0.550746	0.161789	0.312209	0.23342	0.141894	0.294975	0.0611716	0.0128713	0.93634	0.141786	0.376546	0.0961887	0.549673	0.0328679	0.83835	-0.0210198	0.896215	-0.144469	0.367491	0.0962695	0.549336	0.0201774	0.900353	0.156788	0.327601	-0.122121	-0.0379615	0.813712	-0.0801864	0.618224	0.0808503	0.61531	0.165929	0.299823
2-hydroxysebacate	-0.349425	0.0868736	0.241833	0.244161	0.168662	0.42028	0.154558	0.46071	0.0189029	0.928539	0.240488	0.246876	0.0313922	0.881584	0.278187	0.178148	0.157343	0.45257	0.124494	0.553239	-0.00278591	0.989455	0.195167	0.349836	-0.0382103	0.856104	-0.178302	0.393808	-0.179953	0.389371	-0.0985458	0.639322	0.398152	0.0486998	-0.163451	0.434987	0.169687	0.417422	0.0718701	0.732806	-0.14372	0.468176	0.0182613	-0.272928	0.186834	0.203077	0.330257	0.138544	0.508963
2-hydroxystearate	-0.0294592	0.854926	-0.0680085	0.672668	0.231305	0.145646	0.219092	0.168735	0.227937	0.151767	-0.185874	0.244611	-0.179347	0.261866	-0.164418	0.304307	-0.311112	0.0477122	0.175641	0.272013	0.108882	0.497998	-0.00582272	0.971178	0.180943	0.257574	0.167002	0.296664	0.124671	0.437373	0.174876	0.27414	-0.284164	0.071767	0.157676	0.324834	-0.143642	0.370268	0.126748	0.429716	0.0606356	-0.244337	0.123663	-0.138555	0.387628	-0.332288	0.0337867	0.279485	0.0767789
2-isopropylmalate	-0.283845	0.0759013	0.124466	0.444146	0.348716	0.0274345	0.256396	0.110267	0.233505	0.147025	0.0561668	0.730668	-0.249607	0.120352	0.272283	0.0891788	0.0558648	0.732062	0.344146	0.029671	0.275204	0.0856667	0.119498	0.462678	0.161406	0.31974	-0.0767686	0.637764	-0.211984	0.189124	0.0336201	0.836832	0.0648369	0.691013	-0.130611	0.421793	0.0242569	0.881892	0.278975	0.0812916	-0.0750945	0.312673	0.0494863	-0.279626	0.0805544	-0.0377181	0.817262	0.247042	0.124338
2-keto-3-deoxy-gluconate	-0.0956796	0.551797	0.166169	0.299115	-0.201677	0.206061	0.172587	0.280568	-0.0361517	0.822447	0.124955	0.436324	0.105001	0.513528	-0.179022	0.262746	-0.136572	0.394524	-0.105001	0.51353	0.115817	0.470854	-0.186633	0.242653	0.0438961	0.785229	0.0714772	0.656976	0.0901034	0.575314	0.172059	0.282065	-0.0776496	0.629413	-0.00732916	0.963726	-0.248884	0.116611	-0.019431	0.904022	0.234326	-0.0513436	0.749876	-0.124955	0.436324	-0.178951	0.262937	-0.154598	0.334487
2-ketocaprylate	-0.255313	0.107163	0.0826376	0.607493	0.122096	0.446974	-0.0377043	0.814952	-0.157441	0.325565	0.027201	0.865941	0.0793017	0.622117	0.14503	0.365612	-0.0127505	0.936936	-0.130723	0.41527	0.079292	0.622159	0.156907	0.327229	-0.230197	0.147639	-0.145612	0.363672	-0.0889701	0.580149	-0.26524	0.0937363	-0.0635148	0.693201	-0.115088	0.473672	-0.091465	0.569529	0.0676735	0.674191	-0.312245	0.173239	0.278727	-0.114471	0.476061	-0.122669	0.444826	-0.0647096	0.68772
2-linoleoylglycerol (18:2)	0.0706218	0.664993	0.286676	0.0728998	0.441915	0.0043052	0.418336	0.00722428	0.290515	0.0689785	0.115907	0.476329	-0.345239	0.0291225	-0.0460518	0.777812	0.150835	0.352866	0.08619	0.596935	0.275327	0.0855207	0.160348	0.322965	0.212764	0.187464	0.393191	0.0120762	0.0659809	0.685839	0.198797	0.21879	-0.026958	0.868849	0.198505	0.219481	0.133077	0.413005	0.15814	0.329757	-0.0483155	0.280558	0.0795081	0.0282344	0.862697	0.0253331	0.876692	0.25738	0.10886
2-methoxyhydroquinone sulfate (1)	-0.11826	0.498654	-0.01914	0.913098	-0.0692635	0.692576	-0.0530075	0.762332	-0.0960375	0.583141	0.11046	0.527586	-0.00147243	0.993302	-0.0970963	0.578976	-0.121975	0.485164	-0.488295	0.00292073	-0.00273428	0.987562	-0.250131	0.14728	0.0675119	0.699985	-0.0452076	0.796507	0.0870937	0.618845	-0.13173	0.450658	0.188324	0.278628	0.133791	0.443541	-0.0110967	0.949554	-0.055966	0.74948	-0.0308349	-0.172155	0.32271	-0.0694936	0.691604	-0.108691	0.534259	-0.252054	0.144093
2-methoxyhydroquinone sulfate (2)	-0.139817	0.556586	-0.135865	0.567904	0.229466	0.330457	0.0827463	0.728726	0.306081	0.189364	0.141968	0.550469	-0.308394	0.185871	-0.0365676	0.878354	0.096757	0.684887	-0.0982598	0.680239	0.167988	0.478978	0.147204	0.535707	0.213502	0.366095	0.112929	0.635473	-0.171744	0.469058	0.173917	0.463366	-0.149347	0.52972	0.183505	0.438676	0.492498	0.0273791	-0.0333713	0.888921	-0.133041	-0.00160672	0.994636	-0.0507974	0.831575	0.225564	0.338971	0	1
2-methoxyresorcinol sulfate	-0.197383	0.295791	0.0660158	0.728894	0.164807	0.384136	-0.029008	0.879058	-0.117021	0.538002	-0.048709	0.798255	0.208527	0.2688	-0.155678	0.411375	-0.053166	0.780225	-0.438452	0.0153675	-0.0202904	0.915246	-0.0304944	0.872909	-0.156822	0.407904	-0.103818	0.585099	-0.226235	0.229305	-0.309955	0.0955349	0.0426588	0.822893	0.123199	0.5166	-0.106674	0.574758	-0.0368522	0.846696	-0.517216	-0.226726	0.228268	-0.181253	0.337784	-0.386874	0.0346877	-0.102918	0.588373
2-methylbutyrylcarnitine (C5)	-0.268155	0.0900506	0.145174	0.365131	0.0402558	0.80267	0.0622537	0.699003	0.032175	0.841714	0.0110504	0.945331	-0.0857266	0.594085	-0.0407897	0.800106	-0.126371	0.431099	-0.127268	0.427811	0.00277406	0.986266	-0.0468882	0.77097	-0.180943	0.257574	0.0547372	0.733928	-0.0510019	0.751487	-0.152556	0.340987	0.181182	0.256933	-0.023176	0.885636	-0.0701321	0.663044	0.189843	0.234501	-0.000283344	-0.0720995	0.654176	-0.372598	0.0164352	-0.140965	0.379344	0.165173	0.302059
2-methylserine	-0.174461	0.30173	0.215226	0.200795	0.047275	0.781129	0.237726	0.15654	0.140593	0.406553	-0.0897487	0.597325	-0.118941	0.483209	0.0806472	0.635147	0.0343483	0.840057	0.0175654	0.917815	0.199463	0.236578	0.201839	0.230927	-0.162073	0.337875	0.0882767	0.603375	-0.196254	0.24436	0.123929	0.464912	-0.23259	0.165957	0.0557467	0.743131	-0.094765	0.576908	0.077144	0.649958	-0.267399	-0.00853025	0.960037	-0.0115678	0.945824	-0.00782547	0.963336	-0.146897	0.385619
2-naphthol sulfate	-0.108017	0.501438	0.167955	0.293875	0.138703	0.387117	0.0502106	0.755224	-0.0871256	0.588056	0.0141672	0.929946	0.0310231	0.847313	-0.220567	0.165816	-0.126088	0.432141	-0.0437663	0.785849	-0.000231172	0.998855	-0.0208392	0.897102	-0.0453387	0.778345	0.0326829	0.839248	0.128072	0.424875	-0.113767	0.478796	0.0820552	0.610035	-0.112909	0.482141	-0.27084	0.0867558	-0.0744855	0.643483	0.134022	-0.164682	0.30352	-0.158956	0.320871	-0.262067	0.0978794	0.12665	0.430078
2-O-methylascorbic acid	-0.320023	0.0413735	0.0313799	0.845578	0.206859	0.194401	-0.00101903	0.994955	-0.0858603	0.593508	-0.0161506	0.920168	0.0611284	0.704195	0.235422	0.138411	-0.0575189	0.720937	-0.0142049	0.92976	0.146563	0.360512	-0.18173	0.255474	-0.0694506	0.666127	-0.0876858	0.585649	0.0306012	0.849366	0.0585088	0.716333	-0.0143184	0.9292	-0.0415979	0.796228	-0.19333	0.225858	-0.0742621	0.644481	-0.051852	0.235325	0.138579	-0.357864	0.0216047	-0.158564	0.322081	0.0803205	0.617635
2-oleoylglycerol (18:1)	0.126035	0.470641	-0.128511	0.461895	-0.0908417	0.603772	-0.13215	0.449202	-0.0764849	0.66233	-0.327218	0.0550171	0.10572	0.545555	-0.142313	0.414773	-0.0746352	0.67003	-0.167675	0.335652	-0.138219	0.428459	-0.00760403	0.96542	-0.123718	0.478901	0.387653	0.0213975	-0.0597081	0.733319	0.320486	0.0605163	-0.169771	0.329558	-0.244809	0.15637	-0.234168	0.17575	-0.0388385	0.824695	-0.0353984	-0.0454496	0.795441	0.373241	0.0272147	0.0921633	0.598495	-0.150785	0.387249
2-oxoarginine*	0.155857	0.330517	-0.15757	0.325164	-0.141094	0.378903	-0.359348	0.0210287	-0.0728457	0.650824	-0.299495	0.0571294	0.149425	0.351105	-0.021402	0.894338	-0.179357	0.261838	-0.185431	0.245756	-0.199733	0.210561	-0.166714	0.29751	-0.105103	0.513117	0.169127	0.29047	-0.102571	0.523378	-0.0689103	0.668574	0.151077	0.345744	-0.103797	0.518397	0.00133331	0.993399	-0.121388	0.449633	-0.0544021	-0.212111	0.183065	-0.118721	0.459726	0.0838125	0.602378	-0.013093	0.935246
2-palmitoleoyl-GPC* (16:1)*	0.102478	0.523755	-0.03205	0.842322	0.183343	0.251207	-0.0661446	0.681157	0.0627232	0.696841	-0.208541	0.190717	0.0058742	0.970923	0.124887	0.436575	0.00170006	0.991583	-0.063346	0.693977	0.0110963	0.945105	-0.265087	0.0939327	0.119941	0.455093	0.238346	0.133437	0.371464	0.0167918	0.263073	0.0965508	-0.142449	0.374295	-0.138264	0.388637	-0.103109	0.521187	-0.0676735	0.674191	-0.192107	0.164591	0.303791	0.0546854	0.734171	0.102805	0.522422	0.00830902	0.95888
2-palmitoyl-GPC* (16:0)*	0.20697	0.194156	0.00279181	0.986179	0.299328	0.057275	0.0916204	0.568871	0.236432	0.136677	-0.270027	0.087743	-0.061312	0.703347	-0.0662203	0.680811	-0.147339	0.357947	0.0925236	0.565051	-0.0640346	0.690814	-0.0730904	0.649727	0.191659	0.229972	0.446002	0.00347092	0.397248	0.0101181	0.370339	0.0171523	-0.264155	0.0951365	-0.141631	0.377074	-0.298217	0.05825	-0.106424	0.507807	0.0155839	0.0935837	0.560583	0.159806	0.318257	0.061509	0.702438	-0.00151073	0.992521
2-piperidinone	-0.118341	0.461177	0.128982	0.421564	-0.221739	0.163521	-0.219926	0.16708	-0.323016	0.0394053	-0.0807531	0.615736	0.158236	0.323096	-0.0425522	0.791656	-0.0869866	0.588654	-0.391594	0.0113447	-0.0450785	0.779585	0.119212	0.457857	-0.520777	0.000481668	-0.186133	0.243941	-0.130622	0.415635	-0.270007	0.0877672	0.20009	0.20973	-0.125982	0.432531	0.013422	0.933622	0.0677851	0.673683	-0.302895	-0.259722	0.10103	-0.034568	0.830109	0.0507057	0.752886	-0.144778	0.366454
2-stearoyl-GPE (18:0)*	-0.00881259	0.95639	0.270136	0.0876106	0.126347	0.431188	0.407614	0.00816268	0.243482	0.125025	0.141955	0.375971	-0.146671	0.360153	-0.0470844	0.770037	0.0980371	0.541993	0.107112	0.50505	0.233484	0.141783	0.115688	0.471352	0.266262	0.092431	0.0680229	0.672602	0.0586522	0.715666	0.00216699	0.989272	-0.154565	0.334592	-0.00118851	0.994116	-0.0138664	0.931429	0.172199	0.281668	0.0728194	0.231501	0.145294	-0.116454	0.4684	-0.115351	0.472653	0.20697	0.194156
21-hydroxypregnenolone disulfate	0.230386	0.147296	0.00491359	0.975677	-0.195699	0.220112	-0.0128769	0.936312	0.0558544	0.728701	0.0365514	0.820516	0.0682876	0.6714	-0.147548	0.357258	-0.0835865	0.603361	-0.275459	0.0813067	-0.117898	0.462867	-0.0865746	0.590427	0.0257606	0.872981	-0.091273	0.570344	0.0614857	0.702545	-0.20153	0.2064	-0.017439	0.913822	-0.0837901	0.602475	-0.0902206	0.574815	0.201792	0.205798	0.000850032	-0.0828416	0.606604	-0.0269177	0.867325	0.0242202	0.880519	-0.324555	0.0384229
21-hydroxypregnenolone monosulfate (1)	0.288452	0.162007	-0.198728	0.340937	-0.373467	0.0659272	-0.297479	0.148689	0.148073	0.479959	-0.0192757	0.927133	0.308568	0.13342	-0.0337325	0.872824	-0.270755	0.190508	-0.0807628	0.70115	-0.333619	0.103149	-0.100809	0.63161	0.168083	0.421901	0.206385	0.322269	0.0204804	0.922592	0.0667237	0.751326	-0.274163	0.184768	-0.223183	0.283547	0.0637302	0.76216	0.218524	0.293979	0.301064	-0.221768	0.286692	-0.0647083	0.758616	0.266923	0.197106	-0.42768	0.0329581
2R,3R-dihydroxybutyrate	-0.126901	0.429154	0.06477	0.687443	-0.11346	0.47999	-0.167955	0.293875	-0.386281	0.0126104	-0.026351	0.870094	0.235886	0.137613	0.113557	0.479615	-0.0348513	0.828737	-0.159901	0.317967	-0.149337	0.351392	-0.140052	0.382472	-0.296968	0.0593619	-0.0275015	0.864474	-0.115321	0.47277	0.0483239	0.764154	-0.0110141	0.94551	-0.206603	0.194965	-0.0174219	0.913906	-0.00938048	0.953583	-0.100587	-0.00801105	0.960353	-0.261243	0.098977	-0.212581	0.182074	0.176504	0.269628
3,4-dihydroxybutyrate	-0.377179	0.0150582	0.267232	0.0912048	0.273288	0.0838341	0.291073	0.0648422	0.0410322	0.798942	-0.0249343	0.877023	-0.100412	0.532201	0.0146037	0.927793	-0.0753695	0.639539	0.00479894	0.976244	0.0584865	0.716436	-0.0232909	0.885073	0.0103042	0.949018	-0.14601	0.362346	-0.232059	0.1443	0.0517911	0.747767	0.173472	0.27807	-0.0534831	0.739809	-0.0577768	0.719737	0.105307	0.512296	-0.0490185	0.0348663	0.828664	-0.463268	0.00228631	-0.242202	0.127082	0.161396	0.313402
3,5-dichloro-2,6-dihydroxybenzoic acid	0.0176252	0.912905	0.124515	0.437954	-0.0878187	0.585079	0.0778171	0.628671	0.284153	0.0717795	-0.133455	0.405503	-0.0884801	0.582244	-0.181288	0.256652	-0.171707	0.283067	-0.107688	0.50275	0.0691204	0.667622	-0.134689	0.401137	0.0420413	0.794103	0.146807	0.359703	-0.0694193	0.666268	-0.0977313	0.54326	0.155116	0.332851	0.165203	0.30197	0.0444437	0.782614	0.403696	0.00885977	-0.120988	-0.167049	0.296526	0.069986	0.663704	0.20927	0.189137	0.0425522	0.791656
3,7-dimethylurate	-0.405307	0.0444326	-0.253518	0.221408	-0.0433703	0.836911	-0.332676	0.104186	-0.0586918	0.780494	-0.183227	0.380657	0.297207	0.149078	0.106758	0.611511	-0.450233	0.0239194	-0.148207	0.479557	-0.0369063	0.860967	-0.312152	0.128737	-0.153978	0.462417	-0.353009	0.0834681	-0.341569	0.0947016	-0.47881	0.0154595	0.0559211	0.790626	-0.157098	0.453285	-0.251575	0.225089	0.353122	0.083362	-0.223414	-0.0837778	0.690524	-0.235339	0.257445	-0.0384689	0.85514	-0.146792	0.483807
3-(3-amino-3-carboxypropyl)uridine*	-0.0898885	0.576229	0.105865	0.510049	-0.0510172	0.751415	0.162026	0.311491	0.142438	0.374335	0.194941	0.22194	0.0139512	0.931011	-0.125391	0.434713	-0.034568	0.830109	-0.119782	0.455698	0.00970922	0.951958	0.185408	0.245817	0.118293	0.461359	0.0530101	0.742031	0.177657	0.266462	-0.18116	0.256992	-0.262136	0.097787	0.179267	0.262081	-0.173152	0.278971	0.0782824	0.626614	0.138272	-0.0456994	0.776627	-0.103987	0.517626	-0.249695	0.115386	-0.0329843	0.837786
3-(3-hydroxyphenyl)propionate	-0.380638	0.0240849	0.287347	0.0941825	0.0264583	0.880078	0.180667	0.29899	0.0578975	0.741125	0.0285338	0.870746	-0.0851238	0.62683	-0.308804	0.0710803	-0.0444115	0.800017	-0.271323	0.114885	0.495001	0.00250192	0.180469	0.299529	0.220948	0.20213	0.18501	0.287329	-0.219526	0.205122	-0.0235357	0.893244	0.0487287	0.781029	-0.100264	0.566593	-0.0569324	0.745296	0.343551	0.0433177	0.148882	-0.183827	0.290476	-0.129225	0.459389	-0.201177	0.246518	-0.226098	0.191545
3-(3-hydroxyphenyl)propionate sulfate	-0.192356	0.308507	0.372657	0.042549	-0.0270606	0.887124	0.26775	0.152578	0.12752	0.501884	0.194238	0.303706	-0.185701	0.32586	-0.347012	0.0602777	0.078178	0.681342	0.0405746	0.83142	0.418382	0.021398	0.368675	0.0449884	0.455015	0.0115234	0.504041	0.00451201	0.12517	0.509861	-0.00943073	0.960552	-0.154035	0.416388	-0.114347	0.547395	-0.118852	0.531617	0.264593	0.15766	0.212776	0.0298022	0.875772	0.213436	0.257435	0.0718656	0.705886	-0.0400882	0.833413
3-(4-hydroxyphenyl)lactate (HPLA)	-0.242472	0.126646	-0.0996118	0.535491	-0.409466	0.00784983	-0.230302	0.147449	-0.0601926	0.708523	0.0104837	0.948131	0.360345	0.0206492	0.0332361	0.836564	-0.25841	0.102827	-0.318074	0.0426979	-0.111425	0.487953	-0.0893327	0.5786	-0.284603	0.0713106	-0.132724	0.408102	-0.287028	0.0688298	-0.122868	0.444082	0.10133	0.52844	-0.237703	0.13452	0.0641766	0.690163	0.100505	0.531819	-0.175107	-0.324448	0.0384908	-0.364381	0.0191714	-0.218156	0.170608	-0.194381	0.223297
3-acetylphenol sulfate	-0.292366	0.186722	0.0683442	0.762496	0.122506	0.587051	-0.194743	0.38514	-0.158484	0.48116	0.153552	0.495085	0.00554971	0.980445	0.0838138	0.710766	0.29307	0.185614	-0.295882	0.181233	0.249236	0.263332	-0.0712873	0.752571	-0.236787	0.288697	-0.241222	0.279494	-0.140311	0.533418	-0.535947	0.0101418	-0.0914093	0.685794	-0.374679	0.0857886	0.00177885	0.993731	0.0262013	0.907858	-0.626681	0.134007	0.552145	-0.184442	0.411251	0.0350184	0.87705	-0.325563	0.139269
3-amino-2-piperidone	-0.0969385	0.546551	-0.0494709	0.758722	0.0459686	0.775345	-0.047524	0.767949	-0.0395861	0.805889	-0.262943	0.0967208	-0.00513993	0.974557	-0.184813	0.247362	-0.0932202	0.562113	-0.321529	0.0403733	-0.0321329	0.841919	-0.223715	0.159704	-0.105103	0.513117	0.1767	0.269087	0.112771	0.482679	-0.200013	0.209908	0.293159	0.0628588	0.0251569	0.875934	-0.421504	0.00605747	-0.0389737	0.808836	-0.043635	-0.108878	0.498016	-0.0461851	0.774314	-0.213103	0.180976	-0.039279	0.807367
3-aminoisobutyrate	0.0798169	0.619848	-0.149418	0.351129	-0.0696172	0.665372	-0.0164898	0.918496	0.0551314	0.732083	0.0396682	0.805495	-0.0367138	0.819732	0.300635	0.0561436	-0.27286	0.0843383	-0.090604	0.573184	-0.125989	0.432507	0.129939	0.418099	-0.116026	0.47005	0.0508844	0.752042	-0.0359847	0.823254	0.173576	0.277779	-0.274252	0.0827045	0.0705184	0.661299	0.0077332	0.961727	-0.00402021	0.980098	0.105971	-0.097134	0.545738	-0.097187	0.545518	-0.242028	0.127364	-0.0259342	0.872132
3-bromo-5-chloro-2,6-dihydroxybenzoic acid*	0.0984493	0.540287	0.213629	0.179877	0.0170057	0.915955	0.252072	0.111851	0.352841	0.0236518	-0.147622	0.357013	-0.275353	0.0814287	-0.187331	0.240866	0.00793364	0.960736	0.022843	0.887269	0.0957052	0.55169	-0.00582272	0.971178	0.0261728	0.870965	0.0908744	0.572035	-0.150456	0.347755	-0.0559084	0.728449	0.0354288	0.825943	0.115286	0.472906	0.033155	0.836958	0.436416	0.00433683	-0.151306	-0.166867	0.29706	0.0419349	0.794613	0.0815473	0.612256	0.0697454	0.664793
3-carboxy-4-methyl-5-pentyl-2-furanpropionate (3-CMPFP)	0.00805723	0.960125	0.150311	0.348224	-0.0483601	0.763983	0.243734	0.124621	0.313255	0.0461206	0.133455	0.405503	-0.336665	0.0313728	-0.0435594	0.786838	0.0589356	0.71435	0.370286	0.0171693	0.263305	0.0962461	0.370355	0.0171469	0.18424	0.248856	0.172847	0.279832	-0.0280511	0.861792	0.0929639	0.563193	-0.393204	0.0109831	0.0273358	0.865283	0.184797	0.247404	0.13423	0.402756	0.0425016	0.130453	0.416243	-0.0357014	0.824624	0.149852	0.349715	0.223085	0.160914
3-carboxy-4-methyl-5-propyl-2-furanpropanoate (CMPF)	-0.156361	0.328938	0.109886	0.494021	-0.0833015	0.6046	0.0613273	0.703276	0.0511547	0.750767	0.146206	0.361697	0.0695726	0.665575	-0.0274449	0.86475	0.116738	0.467311	0.167771	0.294413	-0.0478526	0.76639	0.354266	0.023055	0.04369	0.786214	0.191315	0.230826	-0.070836	0.659866	0.0992482	0.536989	-0.390818	0.0115225	-0.184418	0.248392	-0.162575	0.309834	-0.15422	0.335686	-0.0748028	-0.0382346	0.812396	-0.164906	0.302852	-0.178254	0.264831	-0.0699972	0.663654
3-decenoylcarnitine	-0.321284	0.078004	0.107921	0.563348	0.247743	0.17903	0.125438	0.501346	0.0425764	0.8201	0.241105	0.191341	-0.0683305	0.714932	0.0319357	0.86458	0.0651549	0.727667	0.0425396	0.820253	-0.152028	0.414252	0.299644	0.101491	-0.0452488	0.809009	-0.000944274	0.995978	-0.175081	0.346165	-0.0301726	0.871993	0.245311	0.183473	-0.273385	0.136723	0.00164991	0.992972	-0.0414036	0.824978	0.0201445	0.111698	0.549687	0.00440661	0.98123	-0.209497	0.258011	0.0569887	0.760741
3-ethylcatechol sulfate (1)	-0.298593	0.188586	-0.122101	0.598018	0.42617	0.054056	0.0713357	0.758633	0.145359	0.529556	0.0738549	0.750366	-0.137571	0.552068	-0.316722	0.161858	-0.122315	0.597369	0.321011	0.155941	-0.0999282	0.66649	0.14771	0.522847	0.0782047	0.736154	0.0397759	0.864081	-0.326722	0.148298	0.0208546	0.928506	0.190697	0.407663	-0.0130241	0.955317	0.287565	0.206229	-0.236761	0.301452	0.193666	-0.517468	0.0162841	-0.437225	0.0474801	-0.398701	0.0734081	0.267067	0.241872
3-formylindole	-0.10424	0.516601	0.147854	0.356249	-0.224396	0.158403	-0.0656814	0.683273	-0.101044	0.52961	-0.035418	0.825995	0.178796	0.263358	-0.134203	0.402852	0.118154	0.461886	-0.0297534	0.853493	0.161589	0.312816	0.0652757	0.685128	-0.0618255	0.700977	-0.117977	0.462563	0.0124671	0.938335	-0.110733	0.490675	-0.0203761	0.899376	-0.108749	0.498527	-0.151464	0.344496	-0.162595	0.309773	-0.133172	-0.127449	0.42715	-0.0977537	0.543167	-0.046698	0.771874	-0.11129	0.488482
3-hydroxy-2-ethylpropionate	-0.301894	0.0550715	0.105195	0.512746	0.125683	0.433634	0.0967156	0.547478	0.198834	0.212663	-0.0289011	0.857646	-0.121523	0.449127	-0.0231645	0.885692	0.148756	0.353292	0.0652656	0.685174	0.196727	0.217649	0.0697194	0.66491	-0.0587342	0.715285	0.0326829	0.839248	-0.0575189	0.720937	-0.0147355	0.927143	-0.0183569	0.909305	-0.177485	0.266933	-0.101154	0.529161	0.0290348	0.856994	-0.0524187	0.0166594	0.917661	-0.190691	0.23238	-0.162223	0.310895	0.0216538	0.893102
3-hydroxy-2-methylpyridine sulfate	-0.478488	0.018018	-0.232045	0.275238	0.0820374	0.703138	-0.224274	0.292085	0.129632	0.546032	0.114967	0.592696	0.120941	0.573483	0.0771396	0.720144	-0.24035	0.257931	-0.122265	0.56926	0.0645841	0.764315	0.00906584	0.966464	0.0378183	0.860732	0.042294	0.844435	-0.172034	0.421502	-0.304631	0.147792	0.126831	0.554811	-0.00499875	0.981505	-0.196499	0.357431	-0.00367332	0.986409	-0.209553	-0.36263	0.0815923	-0.224072	0.292532	-0.305217	0.146974	-0.168973	0.429935
3-hydroxy-3-methylglutarate	-0.034495	0.830462	-0.0949215	0.554967	0.02511	0.876163	0.137106	0.392658	-0.0657961	0.682749	0.115321	0.47277	-0.09876	0.539003	-0.0470844	0.770037	-0.224975	0.157304	-0.100202	0.533064	0.0515514	0.748897	-0.205174	0.19814	-0.215771	0.175448	-0.0899444	0.575991	-0.134588	0.40149	0.128503	0.423305	0.0203761	0.899376	0.0287224	0.858517	0.0359105	0.823613	0.039197	0.807761	0.00510019	0.0994099	0.536322	-0.0308845	0.847987	-0.246384	0.120449	0.156864	0.327363
3-hydroxyadipate	-0.515224	0.0011016	0.191885	0.255229	0.0180369	0.915616	0.00100797	0.995276	-0.116144	0.493628	0.116875	0.490894	0.162891	0.33541	0.290845	0.0807423	-0.0961326	0.571397	-0.0446884	0.792835	-0.104858	0.536812	0.173118	0.305525	-0.212924	0.20577	-0.454391	0.00472519	-0.394082	0.0158044	-0.339375	0.0398869	0.200587	0.233894	-0.116388	0.492713	-0.0520392	0.759692	0.15461	0.36088	-0.12585	-0.153297	0.365022	-0.353816	0.0316865	-0.274366	0.100315	-0.0724179	0.67015
3-hydroxybutyrate (BHBA)	-0.254054	0.108966	0.121276	0.450053	0.20832	0.191198	0.257723	0.103777	0.223598	0.159927	0.213641	0.179851	-0.258832	0.102246	0.0760401	0.636554	0.0376848	0.815046	0.205587	0.19722	0.247816	0.118239	0.366065	0.0185813	0.0525517	0.744187	-0.0386615	0.810339	-0.0136005	0.932741	-0.033155	0.836958	-0.0712247	0.658113	-0.0746782	0.642623	-0.0630211	0.69547	0.0886679	0.581441	0.101721	0.180522	0.258701	-0.00736695	0.963539	-0.189057	0.236479	0.0266896	0.86844
3-hydroxybutyroylglycine	-0.262732	0.106113	0.165115	0.315132	0.280581	0.0836012	0.123202	0.454934	0.148942	0.365498	0.11057	0.502793	-0.124616	0.449732	-0.210268	0.198855	-0.0541566	0.743332	0.102673	0.533958	0.180931	0.270339	0.246159	0.13089	0.0523527	0.751606	0.217271	0.183964	0.0767218	0.642487	0.0763737	0.644001	-0.054247	0.742918	0.193642	0.237535	-0.157173	0.33929	-0.0450082	0.785569	0.027723	-0.107786	0.513673	0.0728535	0.659391	-0.0520348	0.753067	-0.0479055	0.77212
3-hydroxydecanoate	-0.128916	0.421804	0.160027	0.317581	0.0605829	0.706717	0.0742042	0.64474	0.0197027	0.902686	0.209675	0.188263	-0.0414865	0.796763	0.163159	0.308076	0.0898201	0.576521	0.1814	0.256353	-0.0124833	0.938255	0.18602	0.244232	-0.0795488	0.621028	-0.0651001	0.685932	0.0104837	0.948131	0.0372722	0.817036	-0.0998614	0.534464	-0.19967	0.210707	-0.0336883	0.834371	0.0283648	0.860261	0.00170006	0.0155669	0.923044	-0.0592189	0.713035	-0.184178	0.249017	0.0886295	0.581605
3-hydroxydecanoylcarnitine	-0.1901	0.233856	0.12351	0.44169	0.0670929	0.676833	0.0472461	0.769269	-0.0571197	0.722797	0.252176	0.111698	-0.124092	0.439521	0.168698	0.291713	0.130055	0.417679	0.0191958	0.905178	-0.100329	0.532544	0.154149	0.33591	-0.186919	0.24192	-0.0180686	0.910723	0.0320179	0.842478	0.0268707	0.867555	0.110325	0.492286	-0.245428	0.121943	-0.00319994	0.984158	-0.0614198	0.702849	-0.0946369	0.0432415	0.788358	-0.0668692	0.677852	-0.155428	0.331867	0.0370129	0.818288
3-hydroxydodecanedioate*	0.137886	0.429583	-0.0569073	0.745405	0.0112247	0.948973	-0.110125	0.528846	0.176824	0.309559	0.079753	0.64881	-0.00618421	0.971874	0.303268	0.0765657	0.0595988	0.73379	0.0950198	0.587157	-0.203613	0.240723	0.340335	0.0454473	-0.0176914	0.919653	-0.00213243	0.9903	0.233563	0.176901	-0.0546856	0.755034	-0.184201	0.289478	-0.178704	0.304359	0.0865487	0.62105	-0.0787473	0.652959	-0.0228121	0.172863	0.320693	0.0582182	0.739741	0.00756514	0.965597	-0.104712	0.549417
3-hydroxyhexanoate	-0.463039	0.00229932	0.19096	0.231708	0.0601844	0.708561	0.0119505	0.940886	-0.0352479	0.826818	0.249626	0.11549	-0.0455251	0.777457	0.224595	0.158024	0.106537	0.507352	0.118246	0.461538	-0.0492396	0.759816	0.302015	0.0549695	-0.179088	0.262567	-0.081973	0.610395	-0.161506	0.313068	-0.121135	0.450586	0.23662	0.136357	-0.135887	0.396923	-0.0319105	0.842999	0.0437756	0.785805	-0.101721	-0.057807	0.719596	-0.168873	0.291206	-0.174769	0.274438	0.138987	0.386135
3-hydroxyhexanoylcarnitine (1)	-0.125845	0.445239	-0.0654096	0.692388	-0.0139156	0.932993	0.00516544	0.975103	-0.0479753	0.771797	0.117017	0.478053	-0.045628	0.782687	0.156912	0.340104	-0.116695	0.479275	0.0553023	0.738091	-0.36028	0.0242587	-0.0151563	0.927034	-0.141626	0.389774	-0.266915	0.100465	0.0620188	0.70761	-0.262702	0.106155	0.118725	0.471606	-0.0394041	0.811753	-0.213436	0.192018	-0.0648821	0.694748	-0.031269	-0.165409	0.31426	-0.159054	0.333469	-0.326787	0.0423046	0.032702	0.843333
3-hydroxyhippurate	-0.324807	0.0382641	0.213406	0.180343	0.0904758	0.573729	0.133216	0.406354	0.0835105	0.603691	0.0266343	0.868709	-0.102615	0.523197	-0.0576595	0.720282	-0.0739528	0.645864	-0.11863	0.460074	0.346989	0.0262381	0.0833568	0.60436	0.294701	0.0614238	0.0350743	0.827658	-0.143939	0.369269	-0.0593756	0.712309	0.0809538	0.614856	-0.0524926	0.744464	-0.0503102	0.754753	0.271364	0.0861234	0.0878367	-0.0244883	0.879206	0.00765029	0.962137	-0.021955	0.891624	-0.169202	0.290254
3-hydroxyhippurate sulfate	-0.347926	0.0957112	0.155961	0.466777	-0.0918329	0.669543	0.0214363	0.920804	-0.160772	0.452969	0.0890434	0.679051	-0.119419	0.578351	-0.301275	0.152534	0.0801743	0.709591	-0.0927195	0.666532	0.289076	0.170675	0.217832	0.306529	0.286233	0.17511	0.144484	0.500575	0.0242036	0.910618	-0.097913	0.648992	0.0107181	0.960357	-0.117971	0.583001	-0.17417	0.415672	-0.0451462	0.834082	0.210892	0.0915319	0.670567	-0.0247715	0.908529	-0.251359	0.236094	-0.041509	0.847289
3-hydroxyisobutyrate	-0.239954	0.130759	0.103185	0.520878	-0.0385286	0.810979	0.162675	0.309532	0.314339	0.0453316	0.189274	0.235933	-0.197336	0.216199	-0.0752847	0.639917	0.000283344	0.998597	0.165084	0.302326	0.251515	0.112672	0.216973	0.172997	0.148587	0.353843	0.0910073	0.571471	-0.17709	0.268015	0.0416062	0.796189	-0.123175	0.442939	-0.0215913	0.893409	0.0208885	0.89686	0.105419	0.511846	0.120138	-0.18562	0.245267	-0.386198	0.0126311	-0.232445	0.143615	-0.183806	0.249993
3-hydroxylaurate	0.0271931	0.86598	0.114911	0.474356	-0.00398572	0.980269	0.0427068	0.790916	0.0285599	0.85931	0.143089	0.372133	-0.0363466	0.821506	0.044063	0.784432	0.0597856	0.710408	0.0157405	0.922188	0.100097	0.533493	0.0318717	0.843188	-0.0929443	0.563276	-0.132724	0.408102	0.0187007	0.907613	-0.0221033	0.890896	-0.284532	0.071385	-0.146979	0.359134	0.0404437	0.801768	0.131885	0.411099	-0.0909535	-0.00182069	0.990986	-0.0419349	0.794613	-0.165883	0.299959	-0.026186	0.870901
3-hydroxyoctanoate	-0.308944	0.0493669	0.186716	0.242441	0.0718758	0.655182	0.00602157	0.970194	-0.0385016	0.81111	0.147622	0.357013	0.0526842	0.743563	0.243731	0.124627	0.108237	0.500561	0.165659	0.300619	-0.0538631	0.738026	0.312435	0.0467245	-0.1558	0.330696	-0.0657644	0.682894	-0.035418	0.825995	-0.0775783	0.629728	0.0695726	0.665575	-0.271971	0.0853954	-0.124264	0.438883	-0.0270247	0.866802	-0.0833032	0.0119255	0.941009	-0.170856	0.285493	-0.263635	0.0958146	0.0423004	0.792862
3-hydroxyoctanoylcarnitine (1)	-0.294089	0.0619907	0.138362	0.388296	-0.0876858	0.585649	-0.00129695	0.993579	-0.170455	0.286643	0.269177	0.0887849	-0.0554378	0.730649	0.160389	0.316471	-0.0192674	0.904826	-0.164508	0.304039	-0.0265848	0.868952	0.12764	0.42645	-0.289961	0.0659193	-0.0438429	0.785483	0.0804697	0.61698	-0.0316381	0.844323	0.0677369	0.673902	-0.33833	0.0304928	-0.113242	0.480839	0.00156341	0.99226	-0.156689	-0.0196635	0.902879	-0.0521353	0.746146	-0.201952	0.205432	-0.091651	0.568742
3-hydroxyoctanoylcarnitine (2)	-0.350993	0.0244445	0.124961	0.436299	-0.0140829	0.930362	-0.0197322	0.902541	-0.23354	0.141684	0.312245	0.046865	-0.0758139	0.637561	0.208229	0.191397	-0.0204008	0.899255	-0.124772	0.436999	-0.0171067	0.915458	0.0743163	0.644239	-0.247096	0.119348	-0.133522	0.405267	0.078203	0.626965	-0.0567752	0.724403	0.104634	0.51501	-0.237504	0.134855	-0.0932428	0.562018	0.025908	0.87226	-0.17199	-0.0487946	0.761923	-0.0674359	0.675271	-0.232619	0.143307	-0.0553934	0.730856
3-hydroxyoleoylcarnitine	-0.0283878	0.875387	-0.0850466	0.637947	-0.0523555	0.772305	0.0490264	0.786438	0.142655	0.428386	0.132566	0.462081	-0.0823585	0.648644	0.249907	0.16073	-0.138725	0.441346	0.172737	0.336407	-0.184656	0.303598	0.211016	0.238484	-0.0595497	0.742013	-0.234008	0.18995	0.146224	0.416802	0.00780621	0.96561	-0.321106	0.0684431	0.00077567	0.996582	-0.0844547	0.640296	0.00451938	0.980086	0.0141463	-0.0096566	0.957465	0.209837	0.241178	-0.224116	0.209903	0.118735	0.510465
3-hydroxypyridine sulfate	-0.0667239	0.678514	-0.133672	0.404734	0.0118243	0.941509	-0.366019	0.0185974	-0.303494	0.0537332	-0.287594	0.0682599	0.179714	0.260874	-0.039279	0.807367	-0.381381	0.0138823	-0.33535	0.0320826	-0.0744374	0.643698	-0.310596	0.0481019	-0.143023	0.372355	0.205663	0.19705	0.380531	0.0141137	-0.128719	0.422517	0.0627805	0.696577	-0.13866	0.387266	-0.499547	0.000883593	-0.119266	0.457654	-0.152439	-0.125173	0.435518	-0.000566688	0.997194	-0.152291	0.341836	0.000503577	0.997507
3-hydroxystachydrine*	0.122952	0.462091	0.079519	0.635097	0.0616509	0.7131	0.122456	0.463915	0.0283469	0.865845	-0.0135948	0.935435	-0.0796885	0.634373	0.231231	0.162473	0.18512	0.265842	0.119398	0.475234	0.196242	0.237669	0.18232	0.273269	0.268936	0.102534	0.206666	0.213165	-0.0835972	0.617788	0.224181	0.176031	-0.124561	0.456208	0.21392	0.197178	0.00882174	0.958078	-0.0300895	0.85768	0.114795	0.176461	0.289241	0.00620515	0.970506	0.167998	0.313356	-0.0865702	0.605296
3-indoleglyoxylic acid	0.0382718	0.812216	0.0979367	0.542409	0.179357	0.261837	0.112279	0.484603	0.0963443	0.549024	-0.311112	0.0477122	0.0201926	0.900278	-0.017877	0.911666	-0.114471	0.476061	-0.00940592	0.953457	0.288734	0.067125	-0.2064	0.195414	0.151266	0.345133	0.265183	0.0938088	0.0940702	0.558537	0.33675	0.0313272	0.00807703	0.960027	0.0451635	0.77918	-0.220352	0.166239	-0.0301515	0.851554	-0.0405182	-0.0827506	0.607001	-0.235459	0.138347	-0.0428646	0.790161	-0.039279	0.807367
3-indoxyl sulfate	-0.298369	0.0581155	-0.045004	0.779941	0.268106	0.0901111	0.118393	0.460976	0.0253062	0.875203	-0.233476	0.141797	0.0141348	0.930105	0.169454	0.289527	-0.0850032	0.597213	0.215376	0.176258	0.0124833	0.938255	0.111091	0.489265	-0.25843	0.102798	-0.218683	0.169552	-0.260677	0.099738	-0.0275208	0.86438	0.0877459	0.585392	-0.197293	0.216302	-0.0166219	0.917846	-0.097155	0.545651	0.0365514	0.195178	0.221365	-0.241693	0.127909	-0.184701	0.247652	0.283514	0.0724482
3-methoxycatechol sulfate (1)	-0.120164	0.460168	0.350269	0.0267074	0.0410754	0.80131	0.192776	0.233349	0.0834755	0.608581	0.10418	0.522338	-0.101252	0.53416	-0.263959	0.0998006	0.182693	0.259176	-0.329762	0.0377109	0.129522	0.425708	0.134191	0.409073	-0.0281923	0.8629	0.0053823	0.973705	-0.149536	0.357076	-0.269498	0.0926303	0.224617	0.163488	0.0957606	0.556672	0.026154	0.872728	0.176923	0.274781	-0.287628	-0.083924	0.60665	-0.0369916	0.820724	-0.0424095	0.794993	-0.0290006	0.859008
3-methoxycatechol sulfate (2)	-0.132784	0.468776	-0.00557322	0.97585	-0.141499	0.439822	-0.0240955	0.895854	0.132806	0.468702	-0.025364	0.890403	-0.00268017	0.988385	-0.0812128	0.658589	-0.124061	0.498727	-0.382392	0.030779	0.161462	0.377324	0.00942092	0.959187	-0.0168612	0.927022	-0.0542123	0.768233	-0.277779	0.123728	-0.123315	0.501332	0.0708147	0.700138	-0.0912152	0.619542	0.187344	0.304542	-0.048992	0.790028	-0.0621625	-0.358308	0.0440441	-0.367593	0.0384726	-0.316195	0.0778915	-0.282557	0.117135
3-methoxytyramine sulfate	-0.385227	0.0429303	0.042892	0.828431	0.556444	0.00210461	0.204449	0.296673	0.134546	0.494856	-0.174437	0.374657	0.0697964	0.724148	0.0679458	0.731192	-0.241424	0.215842	0.0190342	0.923412	-0.0290346	0.883398	-0.119237	0.545618	0.141214	0.473517	-0.0975212	0.621528	0.0247269	0.900606	-0.145263	0.460794	0.350136	0.0677622	0.0197963	0.920356	-0.350048	0.0678356	-0.00431762	0.982603	-0.0772009	-0.0191966	0.922761	-0.25016	0.199178	-0.216505	0.26847	0.0229462	0.907733
3-methoxytyrosine	0.136218	0.395763	0.115581	0.471766	-0.0276343	0.863826	0.0491916	0.760043	0.0460934	0.77475	0.123255	0.44264	-0.0183569	0.909305	-0.100464	0.53199	0.177373	0.267238	-0.16374	0.306333	0.0353693	0.82623	0.123963	0.440004	0.017105	0.915466	0.322843	0.0395165	-0.0070836	0.96494	0.102715	0.522788	0.060027	0.70929	0.188775	0.237192	0.0661322	0.681214	0.100505	0.531819	0.00680026	0.0507974	0.752453	0.17199	0.282262	0.181216	0.256843	-0.0143519	0.929034
3-methyl catechol sulfate (1)	-0.279668	0.0805075	0.087705	0.590477	0.0643043	0.693427	-0.219797	0.172956	-0.392625	0.0122115	-0.0806449	0.620828	0.0395515	0.808541	-0.105396	0.51747	-0.206549	0.200986	-0.267713	0.0948964	-0.00641443	0.968665	-0.219262	0.17403	-0.191179	0.237316	0.0824341	0.613075	0.0896856	0.582082	0.000925713	0.995477	0.125542	0.440186	-0.165061	0.308754	-0.293767	0.0657882	-0.0700653	0.66748	-0.151137	-0.201096	0.213401	-0.245503	0.126776	-0.252768	0.115574	0.0704875	0.665593
3-methyl-2-oxobutyrate	-0.292578	0.0634065	0.111561	0.48742	0.0722744	0.65339	0.0531751	0.741256	0.198654	0.213087	0.332363	0.0337442	-0.0352452	0.826831	0.108269	0.500435	0.0912368	0.570497	0.0593149	0.71259	0.243193	0.125487	0.057461	0.721207	0.116026	0.47005	-0.126082	0.432165	0.016434	0.918772	-0.239453	0.13159	-0.0457086	0.776583	-0.127765	0.425993	0.111731	0.48675	0.233284	0.142134	-0.159239	0.0964058	0.548768	-0.325562	0.0377911	-0.1157	0.471308	-0.0538827	0.737934
3-methyl-2-oxovalerate	-0.184309	0.248675	-0.0520393	0.746598	-0.0134186	0.933639	-0.0171383	0.915303	0.148041	0.355634	0.244809	0.122916	0.134372	0.402254	0.00755365	0.962615	-0.0232342	0.88535	-0.0643058	0.68957	0.0388369	0.809495	-0.100672	0.531136	0.0216389	0.893175	-0.141094	0.378903	-0.129205	0.420754	-0.295144	0.0610167	0.00991271	0.950952	-0.134896	0.400405	-0.0361771	0.822324	0.151763	0.343534	-0.117021	-0.0186621	0.907803	-0.300345	0.0563935	-0.165186	0.302023	-0.153339	0.338485
3-methyladipate	-0.0233413	0.892514	0.16771	0.328226	-0.108435	0.529014	-0.0652051	0.70556	-0.0716269	0.678048	0.0952772	0.580436	-0.227964	0.181158	-0.0149002	0.931267	0.0856044	0.619603	0.0378862	0.826359	-0.0682557	0.692442	0.101013	0.557746	-0.0268432	0.876504	0.360989	0.0305395	0.188758	0.270234	0.247395	0.145751	0.0348267	0.840193	0.0954833	0.579614	0.0756675	0.660942	-0.122521	0.476544	0.184757	0.0957935	0.578377	-0.0346914	0.840806	0.127446	0.458865	0.277928	0.100749
3-methylcytidine	-0.00816785	0.960641	0.0166162	0.920028	0.105426	0.522988	-0.0509432	0.75809	0.0538078	0.74493	0.123786	0.452779	0.140543	0.393448	-0.178785	0.276158	0.174907	0.286879	-0.128927	0.434082	-0.0611897	0.71135	-0.0365174	0.825322	-0.197479	0.228186	-0.0796231	0.629924	0.0653288	0.692749	-0.277806	0.0868344	-0.0247256	0.88123	0.0284264	0.863609	-0.0548663	0.740084	-0.177483	0.279729	-0.28819	0.00274748	0.986756	-0.0430299	0.794787	-0.00506175	0.975603	-0.105275	0.523587
3-methylglutaconate	-0.177511	0.266861	-0.0113906	0.943651	0.00398572	0.980269	0.152207	0.342108	0.0968866	0.546767	-0.130622	0.415635	-0.091968	0.5674	-0.167187	0.296119	-0.343413	0.0279313	-0.0366639	0.819973	-0.0714322	0.657179	-0.0222183	0.890332	0.00432778	0.978576	0.160359	0.316564	0.0753695	0.639539	0.0736777	0.647095	-0.0368973	0.818846	0.217696	0.171535	-0.365682	0.018714	0.128758	0.422376	0.234042	-0.289035	0.0668274	-0.000566688	0.997194	-0.276878	0.0796884	0.210747	0.185962
3-methylglutarylcarnitine (2)	0.0778026	0.628735	-0.0144057	0.928769	-0.109873	0.494071	0.144981	0.365777	0.157441	0.325565	0.000283344	0.998597	-0.102431	0.523944	-0.293333	0.0626954	-0.141672	0.376935	-0.126884	0.429218	0.000231172	0.998855	-0.0104196	0.948448	0.16054	0.31601	0.229046	0.14973	0.158389	0.322622	0.0788785	0.623982	-0.170352	0.28694	0.165798	0.30021	-0.272351	0.084943	-0.0819675	0.610419	0.369197	-0.133457	0.405497	0.131755	0.411565	-0.0801533	0.618369	0.035754	0.82437
3-methylhistidine	0.0775508	0.62985	-0.205142	0.198211	-0.0876858	0.585649	-0.000277918	0.998624	0.0818836	0.610785	0.0561021	0.727544	-0.128315	0.42399	0.0264378	0.86967	-0.218175	0.170571	-0.104809	0.514305	0.0968611	0.546873	-0.0839697	0.601695	-0.178057	0.265368	-0.305838	0.0518191	-0.132605	0.408528	-0.33155	0.0342084	-0.212573	0.182091	0.180456	0.258878	-0.165775	0.300277	0.161925	0.311798	-0.222425	-0.210017	0.187526	-0.173407	0.278256	-0.244468	0.123456	-0.073774	0.646664
3-methylxanthine	-0.388761	0.0120053	0.0454507	0.777812	0.0178029	0.912031	-0.0865253	0.59064	0.0229563	0.886713	-0.135155	0.399493	0.110692	0.490838	0.173482	0.278043	-0.247359	0.118941	-0.104233	0.516631	0.175691	0.271876	-0.106188	0.508754	-0.111698	0.486881	-0.23157	0.14517	-0.230075	0.147858	-0.331766	0.0340842	0.166313	0.298688	-0.135689	0.397618	-0.304883	0.0525915	0.111002	0.489615	-0.210241	-0.18744	0.240586	-0.324146	0.0386823	-0.195504	0.22058	-0.0483434	0.764062
3-phenylpropionate (hydrocinnamate)	0.121866	0.447838	-0.119601	0.456382	0.224529	0.158151	-0.0242715	0.880268	-0.0292829	0.855785	-0.177373	0.267238	0.145203	0.365035	-0.0664721	0.679662	-0.111638	0.487118	0.169691	0.288843	-0.0196496	0.902947	-0.0579207	0.719067	0.0708932	0.659608	0.19902	0.212227	0.338596	0.030354	0.180294	0.259314	-0.232031	0.14435	0.0451635	0.77918	-0.154042	0.33625	-0.175996	0.271031	0.101721	0.208196	0.191468	0.220442	0.166062	-0.0341523	0.832122	0.248263	0.117556
3-phosphoglycerate	-0.0919028	0.567676	-0.0378569	0.814216	-0.280595	0.0755664	-0.309694	0.0487897	-0.185097	0.246623	-0.0300345	0.852124	0.379069	0.0145191	0.183302	0.251316	0.0223842	0.889518	-0.127076	0.428514	-0.160202	0.317043	0.127334	0.427571	-0.0418352	0.795091	0.345828	0.0267785	0.18134	0.256512	0.0708606	0.659755	-0.0229461	0.886763	-0.152328	0.341719	-0.333594	0.0330509	-0.358803	0.0212386	-0.096337	-0.0751036	0.640724	-0.123538	0.441584	-0.21955	0.167824	-0.153339	0.338485
3-sulfo-L-alanine	0.0200099	0.917942	0.118176	0.541499	0.0765193	0.693195	-0.0410286	0.832641	-0.15979	0.40768	-0.157119	0.415662	0.0666537	0.731196	0.110605	0.567875	-0.154194	0.424507	-0.218927	0.253867	0.25816	0.176333	-0.000931685	0.996173	0.0801594	0.67935	0.112976	0.559551	0.141408	0.464355	-0.116243	0.548177	-0.0428528	0.825311	0.0774615	0.689602	-0.258509	0.175727	0.204251	0.287873	0.075575	0.135398	0.483739	0.0460136	0.812644	0.0800591	0.67973	-0.25652	0.179194
3-ureidopropionate	0.141001	0.37922	-0.191071	0.231431	-0.154912	0.333495	-0.224743	0.157743	-0.219441	0.168042	-0.121555	0.449006	0.341989	0.0286305	0.034495	0.830462	-0.0858533	0.593538	-0.30003	0.0566653	-0.233946	0.140973	-0.247159	0.11925	-0.354466	0.0229724	-0.0514158	0.749536	0.0722527	0.653487	-0.143888	0.369439	0.192747	0.227287	0.00297128	0.98529	-0.308261	0.049898	-0.189061	0.236469	0.0818864	0.0319532	0.842792	0.0201174	0.900648	-0.182959	0.25222	-0.0639542	0.691183
3b-hydroxy-5-cholenoic acid	0.0984579	0.618166	0.0651909	0.741717	-0.0844091	0.669342	0.152971	0.437079	0.0632359	0.749213	0.132486	0.501547	-0.208544	0.286892	-0.0869211	0.660076	-0.226335	0.246801	0.147193	0.454793	0.133846	0.497124	-0.169174	0.389459	0.132635	0.501059	-0.30064	0.12006	0.129428	0.511557	-0.0488309	0.805098	-0.00403781	0.983731	-0.286387	0.139548	0.134007	0.496603	0.154411	0.432724	0.0458923	-0.0524502	0.790956	0.337329	0.07918	0.152709	0.437875	-0.188823	0.335899
3beta,7alpha-dihydroxy-5-cholestenoate	-0.153591	0.337683	-0.0375219	0.815832	-0.0807772	0.61563	-0.112928	0.482068	-0.109901	0.493959	0.0586522	0.715666	0.145754	0.363199	0.00176252	0.991274	-0.25161	0.112532	-0.157981	0.323887	-0.115586	0.471746	-0.205021	0.198483	-0.266262	0.092431	-0.207656	0.192649	0.154989	0.33325	-0.208465	0.190884	0.283614	0.0723432	-0.227204	0.153123	-0.163108	0.308228	0.0577346	0.719933	-0.0348513	0.106875	0.506001	0.0852866	0.595987	-0.0430389	0.789327	0.0934135	0.561299
3beta-hydroxy-5-cholestenoate	-0.250278	0.114512	0.191071	0.231431	0.221207	0.164558	0.252257	0.111579	0.238601	0.133009	0.0835865	0.603361	-0.219732	0.167464	0.216286	0.174394	-0.115038	0.473865	0.19119	0.231136	0.121134	0.450588	0.149705	0.350193	0.00700689	0.96532	-0.133522	0.405267	0.0189841	0.906219	-0.0455068	0.777544	0.196602	0.217948	-0.238297	0.13352	0.083643	0.603115	0.320165	0.0412785	0.00680026	0.122169	0.446701	-0.133455	0.405503	0.036069	0.822847	0.164418	0.304307
4-acetamidobutanoate	-0.196962	0.223158	-0.0243209	0.881583	0.0164302	0.919848	-0.0704792	0.66563	-0.0229776	0.888081	-0.0492214	0.762946	-0.10145	0.533355	0.24194	0.132559	0.117618	0.469798	0.016334	0.920316	0.0558796	0.731994	0.141373	0.384216	-0.0927264	0.569298	0.213026	0.186909	-0.226781	0.159363	0.325735	0.0402553	-0.0246951	0.879774	-0.0289188	0.859402	0.14337	0.37747	-0.128042	0.431059	-0.204435	0.0960574	0.555444	-0.0474096	0.771434	0.123552	0.447524	0.0660568	0.685496
4-acetylcatechol sulfate (1)	-0.0480586	0.774478	-0.140028	0.401751	-0.205018	0.216919	-0.172204	0.301219	-0.113952	0.49574	-0.0698079	0.677074	-0.0388696	0.816777	-0.0686139	0.682306	-0.332493	0.041391	-0.520669	0.000804477	0.290675	0.0766548	-0.341361	0.0359529	-0.120691	0.470427	0.0370553	0.825194	-0.0828726	0.620849	0.00887982	0.957803	0.0557298	0.739645	-0.165857	0.319652	0.105616	0.527988	0.127186	0.446695	-0.192749	-0.0978047	0.559105	-0.091526	0.584718	0.0891831	0.594408	-0.289652	0.0777453
4-acetylphenyl sulfate	-0.0613639	0.734431	0.435149	0.0113774	0.0268312	0.882172	0.310033	0.0791079	0.180042	0.316052	0.386698	0.026213	-0.295788	0.0946646	0.0526686	0.770979	0.175075	0.329806	-0.135403	0.452465	0.316028	0.0731851	0.265014	0.136096	0.200102	0.264202	0.102853	0.568965	0.370216	0.0339441	-0.140113	0.436747	0.0751975	0.677476	0.232621	0.192665	0.11307	0.530983	0.197637	0.270253	-0.0312424	0.322991	0.0667446	0.0492811	0.785354	0.256059	0.150339	-0.076466	0.672334
4-allylcatechol sulfate	-0.0362575	0.821936	-0.108992	0.49756	0.211642	0.184058	-0.0734631	0.648056	0.0451897	0.779056	-0.0476018	0.76758	0.0904994	0.573629	0.0196395	0.902997	0.0765029	0.634497	-0.0740956	0.645226	0.02959	0.854289	-0.114156	0.477284	-0.000206085	0.99898	0.128473	0.423413	-0.0221008	0.890909	-0.00368388	0.981763	0.0809538	0.614856	0.0986466	0.539472	-0.00586656	0.970961	-0.203802	0.201222	-0.184457	0.0915809	0.569038	0.0150172	0.925754	0.00453041	0.977573	0.0304664	0.850022
4-allylphenol sulfate	-0.181539	0.255981	-0.128758	0.422376	0.253093	0.110358	0.0710545	0.658881	0.210403	0.186698	0.162356	0.310494	-0.0422208	0.793243	-0.0135966	0.932761	0.0915201	0.569296	0.319417	0.0417813	-0.0175691	0.913182	-0.101898	0.526121	0.252042	0.111895	-0.0632401	0.694464	0.169723	0.288749	-0.105966	0.509646	0.0651669	0.685626	0.164411	0.304327	-0.215285	0.176446	-0.315698	0.0443586	-0.0382515	0.0326815	0.839255	0.0578022	0.719618	-0.185747	0.244939	0.0219056	0.891867
4-chlorobenzoic acid	-0.100715	0.530957	0.238979	0.132378	0.0340115	0.832805	0.0651255	0.685815	0.0477203	0.767018	0.0753695	0.639539	-0.0851759	0.596466	0.167187	0.296119	0.240276	0.130228	0.15491	0.333501	0.230016	0.147966	0.186174	0.243836	0.213298	0.180569	0.0874201	0.58679	0.0070836	0.96494	-0.0147355	0.927143	0.133638	0.404854	0.051106	0.750996	0.139642	0.383879	0.00290348	0.985626	-0.201174	0.160312	0.316707	0.0359847	0.823254	0.133298	0.406059	0.103737	0.51864
4-cholesten-3-one	-0.0065465	0.967597	-0.0632066	0.694618	0.217487	0.171955	0.0195469	0.903452	0.217453	0.172026	-0.196357	0.218532	-0.159154	0.320261	0.073774	0.646664	0.108237	0.500561	0.187159	0.241306	0.14587	0.362814	0.173302	0.278549	0.0511091	0.750982	0.11253	0.483621	-0.0484518	0.763548	0.144322	0.367984	-0.158053	0.323665	0.0980523	0.54193	0.0559101	0.728441	-0.0665568	0.679276	-0.0946369	0.0469739	0.770563	0.0861366	0.592315	0.0496602	0.757826	0.127405	0.42731
4-ethylcatechol sulfate	-0.0566524	0.724976	-0.0454507	0.777812	0.129403	0.420036	-0.163509	0.307025	-0.0824259	0.608417	-0.0297511	0.853504	0.0359795	0.82328	-0.123376	0.442187	-0.277961	0.0784697	-0.21768	0.171567	0.095474	0.552656	-0.131777	0.411485	-0.0391561	0.807958	0.333339	0.0331935	0.279661	0.0765861	0.187445	0.240575	0.0851759	0.596466	-0.00217894	0.989212	-0.0971538	0.545656	-0.199782	0.210447	-0.0070836	-0.026218	0.870744	-0.00538354	0.973351	-0.0421676	0.793498	-0.113053	0.481578
4-ethylphenyl sulfate	-0.055897	0.728502	-0.0768306	0.633043	0.12927	0.420518	-0.271248	0.0862625	-0.28361	0.0723468	-0.134305	0.402491	0.164661	0.303581	-0.0133448	0.934003	0.0175673	0.91319	-0.250889	0.113601	-0.303298	0.0538958	-0.318564	0.0423617	-0.157861	0.324259	0.225459	0.156389	0.320462	0.0410797	-0.0459402	0.77548	0.173472	0.27807	-0.00871576	0.956869	-0.326128	0.0374403	-0.403584	0.00888037	-0.206558	-0.0947671	0.555614	-0.0719694	0.654761	-0.213278	0.180612	0.0506095	0.75334
4-guanidinobutanoate	-0.0139684	0.933665	-0.0632516	0.705979	-0.0835972	0.617788	-0.267911	0.103901	-0.296683	0.0704899	-0.0503307	0.764112	0.124176	0.457611	0.33641	0.0389118	-0.0484346	0.77276	-0.375952	0.0200093	0.00249523	0.988138	-0.181575	0.275268	-0.0624802	0.709408	0.0263756	0.875098	0.0456265	0.785617	-0.220356	0.183716	0.26108	0.113366	0.0886685	0.596545	-0.18012	0.279198	0.033898	0.839887	-0.318876	0.14321	0.391031	-0.1603	0.336361	0.00404947	0.98075	-0.191413	0.249644
4-hydroxy-2-oxoglutaric acid	0.18305	0.251979	-0.0177559	0.912262	0.0744001	0.643865	0.115707	0.47128	0.212211	0.182854	0.0886867	0.58136	-0.193481	0.225487	0.0360057	0.823153	0.118438	0.460806	0.267973	0.0902772	0.257988	0.10341	-0.0303394	0.85064	0.192689	0.227429	-0.165009	0.302548	-0.0096337	0.952331	0.101849	0.526321	0.0376316	0.815303	0.112314	0.484465	0.367993	0.0179246	-0.0332784	0.836359	0.0926535	0.213021	0.181149	0.0314512	0.845232	0.305454	0.0521286	0.188086	0.238941
4-hydroxychlorothalonil	0.229127	0.149582	-0.0101622	0.94972	-0.141493	0.377544	-0.0548426	0.733435	-0.089837	0.576449	-0.0629024	0.696017	0.0392837	0.807344	-0.217042	0.172858	-0.0648858	0.686913	-0.0485653	0.76301	-0.2032	0.202585	-0.251143	0.113223	-0.077694	0.629216	0.03627	0.821875	0.204291	0.20012	0.00671767	0.96675	0.0866445	0.590126	0.142622	0.373712	-0.167819	0.294272	-0.0380803	0.813139	0.079053	-0.0215752	0.893488	0.376281	0.0153201	0.0979265	0.542451	0.0601774	0.708593
4-hydroxycoumarin	0.202626	0.274304	0.0897503	0.631125	0.0919528	0.622736	0.0851954	0.648617	-0.0985821	0.597767	-0.0636506	0.733726	-0.168816	0.363961	0.040335	0.829429	0.186153	0.316023	0.0346775	0.853074	0.170691	0.35858	-0.0269887	0.885407	-0.276678	0.131872	-0.195829	0.291064	-0.134252	0.471504	0.236486	0.200247	0.0149757	0.93627	0.086464	0.643726	0.372467	0.0390651	-0.183906	0.322006	-0.0461807	-0.0108911	0.95363	-0.0401371	0.830253	0.0484066	0.79595	0.0807108	0.66602
4-hydroxyglutamate	-0.350238	0.0247749	-0.0967083	0.547508	-0.0502201	0.755179	-0.11617	0.469495	-0.0724842	0.652447	-0.130905	0.414615	0.0477279	0.766982	0.144778	0.366454	-0.16519	0.302011	-0.165659	0.300619	-0.0275095	0.864435	-0.15185	0.343252	-0.215977	0.175026	-0.00597858	0.970407	-0.26181	0.0982205	0.0277375	0.863322	0.065534	0.683946	-0.0756686	0.638207	-0.141064	0.379006	-0.107094	0.505124	-0.0844365	-0.120348	0.453555	-0.398382	0.00988646	-0.100366	0.532391	0.0493505	0.759291
4-hydroxyhippurate	-0.165929	0.299823	0.133784	0.404338	0.00611144	0.96975	0.130436	0.416303	0.0574812	0.721112	-0.016434	0.918772	-0.038733	0.809995	0.0455737	0.777225	-0.0850032	0.597213	-0.332854	0.0334658	0.174304	0.275738	0.120898	0.451478	0.0785184	0.625572	-0.0644358	0.688974	-0.253876	0.109223	-0.0988148	0.538777	0.116933	0.46656	0.0146583	0.927523	0.047288	0.76907	0.176889	0.268567	-0.0306012	-0.0327725	0.838814	0.00736695	0.963539	-0.0290991	0.85668	-0.219056	0.168808
4-hydroxyphenylacetate	-0.297068	0.0662788	0.198603	0.225498	-0.0833423	0.613968	-0.0426149	0.796725	-0.154024	0.349177	-0.11605	0.481723	0.0914713	0.579705	-0.0149167	0.928185	0.198948	0.224675	0.0328288	0.842733	-0.13583	0.409659	0.302777	0.0609897	-0.0299495	0.856376	0.0870374	0.598287	-0.106093	0.520347	-0.182328	0.266596	0.0774806	0.639192	-0.105788	0.521552	-0.213436	0.192018	-0.034808	0.833381	-0.0789784	-0.0432697	0.793668	-0.0648062	0.695088	-0.178579	0.276722	0.295465	0.0678266
4-hydroxyphenylacetylglutamine	-0.367169	0.0233521	0.140574	0.399898	0.158576	0.34165	0.114455	0.493827	0.052967	0.752135	0.111925	0.50349	-0.139684	0.40292	0.160357	0.336186	0.0796328	0.634611	0.153549	0.357367	0.0271184	0.87161	0.280277	0.0883103	0.206844	0.212762	0.0807449	0.629873	-0.100751	0.547269	-0.0708608	0.672473	0.0379589	0.821	0.0613859	0.714281	-0.0765993	0.647607	0.00560112	0.973376	-0.00379204	-0.0100086	0.952444	-0.167884	0.313691	-0.208493	0.209057	0.407284	0.0111519
4-hydroxyphenylpyruvate	-0.0304664	0.850022	-0.0992768	0.536871	-0.00411858	0.979611	-0.234841	0.139415	-0.0565774	0.725325	-0.0473185	0.768926	0.112711	0.482913	0.103485	0.519661	0.279944	0.0762756	-0.0890683	0.579729	0.0610294	0.704653	0.020686	0.897854	-0.163425	0.307275	-0.0538072	0.738288	-0.334346	0.0326333	-0.0905802	0.573285	0.141532	0.377413	-0.150743	0.346824	0.267106	0.0913629	-0.185376	0.245898	-0.269744	0.0685491	0.670213	0.0136005	0.932741	0.242377	0.1268	-0.0866152	0.590252
4-imidazoleacetate	-0.078343	0.644874	0.181218	0.283095	0.063476	0.708974	0.164803	0.329689	0.0534891	0.753202	0.0149513	0.930013	-0.041415	0.807715	-0.155698	0.357469	0.175113	0.2999	0.0820149	0.629402	0.131669	0.43727	0.022427	0.89518	-0.0772455	0.649527	-0.403055	0.0133808	-0.183191	0.277799	-0.152496	0.367565	0.124226	0.463834	0.0660802	0.697587	-0.0976193	0.565433	-0.207378	0.218106	-0.0686965	-0.105506	0.534284	-0.316918	0.0559833	-0.215556	0.200089	-0.227458	0.175765
4-methoxyphenol sulfate	-0.194686	0.361973	0.0869352	0.686269	-0.0448565	0.835132	0.124273	0.562885	0.202996	0.341432	0.316288	0.132136	-0.128618	0.549203	-0.123668	0.564802	-0.127205	0.553635	-0.255904	0.227445	0.0816789	0.704378	-0.0589962	0.784215	0.162383	0.448393	-0.0269377	0.900568	-0.222113	0.296883	0.0539865	0.802168	0.178703	0.403445	-0.235997	0.266915	0.121488	0.571736	-0.280396	0.184464	0.0033475	-0.153328	0.474426	-0.247337	0.243927	-0.28267	0.18078	-0.308639	0.142267
4-methyl-2-oxopentanoate	-0.152836	0.340093	-0.0523744	0.745021	-0.144283	0.368113	-0.027236	0.86577	0.0921869	0.566474	0.25756	0.104004	0.129967	0.417997	-0.0156109	0.922827	-0.00991704	0.950931	-0.0963627	0.548947	-0.0219613	0.891593	-0.0871875	0.58779	-0.0158685	0.921557	-0.165142	0.302153	-0.0640358	0.690809	-0.345202	0.0270735	0.0029371	0.985459	-0.160053	0.3175	-0.0604434	0.707362	0.176331	0.270106	-0.149039	-0.073374	0.648456	-0.25331	0.110043	-0.212929	0.181342	-0.188841	0.237025
4-methylcatechol sulfate	-0.110787	0.490464	0.000558362	0.997236	-0.00425143	0.978954	-0.0166751	0.917584	0.041213	0.798075	-0.0541187	0.736827	0.144285	0.368106	0.324807	0.0382641	0.0646025	0.688211	0.0618103	0.701047	-0.0425357	0.791735	0.167633	0.294816	-0.0614133	0.702879	0.0722744	0.65339	-0.17624	0.270356	0.0465903	0.772386	-0.00752632	0.962751	0.155299	0.332273	0.00808875	0.959969	-0.133449	0.405526	-0.183324	0.117162	0.465684	-0.0918035	0.568096	-0.0545391	0.734856	0.0828384	0.606618
4-methylguaiacol sulfate	0.331361	0.063938	-0.115524	0.528944	0.0721193	0.694875	-0.0684929	0.709538	0.005272	0.977154	-0.270986	0.133571	0.0564969	0.758748	0.310392	0.0838129	0.0469731	0.7985	0.0765992	0.67691	-0.125715	0.492974	-0.0916266	0.617957	-0.00951906	0.958762	0.237185	0.191184	-0.0267895	0.884284	0.186724	0.306175	0.0940326	0.60872	0.0850877	0.64335	-0.0523434	0.776017	-0.16269	0.373655	-0.0857902	0.146486	0.423703	0.140589	0.442799	0.281917	0.118002	0.121091	0.50914
4-methylhexanoylglutamine	-0.318524	0.0621985	0.374623	0.0266057	0.288656	0.0926267	0.339934	0.0457182	0.205768	0.235674	-0.00828459	0.962328	-0.229006	0.185742	0.149281	0.392056	0.205734	0.235752	0.109456	0.531369	0.220399	0.203283	0.311247	0.0687595	-0.0425255	0.808349	-0.0868974	0.619639	-0.111747	0.522756	0.00586918	0.973306	-0.0214693	0.90257	0.0943295	0.589888	-0.0330948	0.850302	0.0987145	0.572635	-0.0624847	0.0149462	0.932089	-0.129447	0.458614	-0.232715	0.178524	0.0422684	0.809486
4-methylnonanoylcarnitine	-0.10333	0.593756	-0.037564	0.8466	-0.0278252	0.886069	0.188983	0.326187	0.153396	0.426937	0.104254	0.59044	-0.159412	0.408804	-0.248083	0.194425	0.176554	0.359574	0.167126	0.3862	0.384683	0.0393497	0.0672605	0.72884	0.105137	0.58728	-0.0411503	0.832151	-0.266729	0.161907	0.0956661	0.621552	-0.161456	0.402745	-0.0468431	0.809327	0.165215	0.391732	0.201411	0.294775	0.361727	0.216329	0.259685	-0.126605	0.51283	0.0044335	0.98179	0.0675743	0.727622
4-oxo-retinoic acid	0.129671	0.419066	0.292358	0.0636146	0.14415	0.368559	0.36852	0.0177487	0.180578	0.258551	0.233192	0.142295	-0.229461	0.148974	-0.18582	0.24475	0.154423	0.335042	0.198292	0.213938	0.222156	0.162709	0.124422	0.438297	0.266468	0.0921695	0.260533	0.0999312	0.357014	0.0219403	0.216916	0.173113	-0.112161	0.485067	0.0984485	0.540291	-0.06471	0.687718	-0.025908	0.87226	0.34908	0.393634	0.0108882	0.130055	0.417679	0.171981	0.282286	0.0596738	0.710926
4-vinylcatechol sulfate	-0.247445	0.123706	0.244118	0.129001	0.156087	0.336156	0.0914483	0.574656	-0.107967	0.507246	-0.00359147	0.982453	-0.111866	0.491939	-0.263556	0.100338	-0.0457097	0.779422	-0.22283	0.166954	0.300706	0.059373	-0.0461225	0.77748	0.0525244	0.747542	0.0260617	0.873174	-0.0499763	0.759417	-0.182365	0.260046	0.227667	0.157695	-0.0973107	0.550273	-0.273441	0.0877727	0.0591332	0.717016	0.102066	-0.115191	0.479076	-0.267396	0.0953031	-0.20623	0.201698	-0.0433666	0.790469
4-vinylphenol sulfate	-0.313225	0.0461426	0.20034	0.209148	0.0902101	0.57486	-0.122284	0.446268	-0.249989	0.114944	-0.118721	0.459726	0.0950886	0.554268	-0.0307182	0.848796	0.026351	0.870094	-0.262406	0.0974296	0.0695828	0.665528	-0.104502	0.515542	-0.036477	0.820875	-0.0449058	0.780409	-0.0408016	0.800049	-0.231218	0.145801	0.518398	0.000516568	-0.359723	0.0208854	-0.103909	0.517942	-0.0789524	0.623656	-0.053552	-0.0795643	0.62096	-0.137139	0.392546	-0.192891	0.226934	-0.0287039	0.858607
5,6-dihydrothymine	-0.0745294	0.643287	0.252938	0.110584	0.0927344	0.564161	0.179257	0.262107	0.206607	0.194957	0.0929369	0.563307	-0.0146855	0.927389	-0.078558	0.625397	-0.0413682	0.79733	-0.0397352	0.805172	0.325721	0.0376922	0.240417	0.129996	0.276154	0.080511	0.20181	0.205756	0.0382515	0.812315	-0.0203697	0.899408	-0.0135841	0.932822	0.00198085	0.990193	-0.0324439	0.840409	0.192635	0.227563	0.135722	0.125264	0.435181	0.034568	0.830109	0.037463	0.816116	-0.241213	0.12869
5,6-dihydrouracil	0.100965	0.535326	0.081785	0.615883	-0.1728	0.286299	-0.0105223	0.94862	-0.0569107	0.727236	0.197641	0.221536	-0.0964191	0.553949	0.24194	0.132559	0.0943662	0.562458	-0.0414	0.799772	0.151603	0.350393	0.063014	0.699287	0.134024	0.40966	-0.0147305	0.928117	0.317372	0.0459869	0.0398057	0.807334	-0.093074	0.567845	0.0699137	0.668158	0.016036	0.921765	0.0948992	0.560243	0.121393	0.23702	0.140863	0.0878738	0.58976	0.086308	0.596431	-0.130234	0.423147
5,6-dihydrouridine	-0.00553934	0.97258	0.345738	0.0268207	0.0947273	0.555781	0.370002	0.0172614	0.198473	0.213512	0.289861	0.0660173	-0.144836	0.366262	-0.130175	0.417247	0.0467518	0.771619	-0.0063346	0.968645	0.170143	0.287541	0.194142	0.223877	0.222572	0.161904	0.0486258	0.762723	0.156689	0.327909	-0.212582	0.182072	-0.0837074	0.602835	0.183823	0.249946	-0.0661322	0.681214	0.230492	0.147106	0.0753695	0.0617215	0.701457	-0.0606356	0.706473	-0.198118	0.214349	0.0936653	0.560239
5-(galactosylhydroxy)-L-lysine	-0.1339	0.532776	0.244657	0.249238	-0.112648	0.600227	-0.0740661	0.730883	-0.0571634	0.790771	0.180014	0.399948	-0.0786668	0.714827	0.291207	0.167403	0.199679	0.349545	-0.176216	0.410129	-0.0451517	0.834062	0.151272	0.48044	-0.158526	0.459389	-0.0984164	0.647301	-0.0998397	0.64253	0.156961	0.46389	-0.0594725	0.782513	-0.170603	0.425433	0.187366	0.380647	0.118635	0.580865	-0.28893	-0.0139894	0.948271	-0.0907634	0.673183	0.0160905	0.940514	-0.377811	0.0687251
5-acetylamino-6-amino-3-methyluracil	-0.168446	0.292445	0.280074	0.0761331	0.0498215	0.757063	0.0892118	0.579116	-0.0683268	0.671222	0.0204008	0.899255	-0.138962	0.386224	0.135966	0.396645	0.000566688	0.997194	-0.11863	0.460074	0.0753621	0.639573	0.18173	0.255474	-0.0589403	0.714328	0.0293615	0.855402	0.0141672	0.929946	-0.0422563	0.793073	0.00422208	0.979099	-0.127963	0.42527	-0.0683543	0.671097	0.0179793	0.911163	-0.195791	0.0911257	0.570968	-0.0697027	0.664986	-0.100192	0.533106	0.211502	0.184354
5-acetylamino-6-formylamino-3-methyluracil	0.00501622	0.976155	0.197173	0.235407	-0.138027	0.408578	-0.00853799	0.959426	-0.0148992	0.929256	0.0346454	0.836403	-0.0799178	0.633395	0.0778238	0.642348	0.0739447	0.659065	0.0183596	0.912881	-0.0917364	0.583851	0.270593	0.100353	-0.0037514	0.982167	-0.0367316	0.826698	0.0239588	0.886465	-0.143579	0.389797	0.00853799	0.959426	-0.0819718	0.624662	0.126073	0.450717	0.0265669	0.8742	-0.264261	-0.0232018	0.89003	0.0274061	0.870259	-0.0362263	0.829046	0.206763	0.212946
5-dodecenoate (12:1n7)	0.112298	0.48453	0.0100505	0.950271	0.0868887	0.589075	0.125526	0.434211	0.190158	0.233711	0.16689	0.296993	-0.156951	0.327091	0.0609328	0.705099	0.0629024	0.696017	0.0739037	0.646084	0.100791	0.530647	0.121664	0.448594	0.109431	0.49582	-0.0520801	0.746406	-0.139972	0.382745	0.206514	0.195162	-0.243412	0.125136	-0.0314956	0.845016	0.320705	0.0409178	0.142717	0.373388	0.108521	0.0580801	0.718325	0.0654525	0.684319	0.0318871	0.843113	-0.0332361	0.836564
5-dodecenoylcarnitine (C12:1)	-0.117082	0.465991	0.155113	0.33286	0.149996	0.349247	0.199082	0.212082	0.212391	0.182473	0.197207	0.216506	-0.300869	0.0559432	0.186072	0.2441	0.25756	0.104004	0.290816	0.0650904	0.115586	0.471746	0.364226	0.0192262	0.0939747	0.558939	-0.00571286	0.971722	-0.152156	0.342271	0.164475	0.304137	-0.138962	0.386224	-0.120238	0.453971	0.241062	0.128937	0.0828609	0.60652	-0.0368347	0.162952	0.308697	-0.132888	0.407518	0.094093	0.558442	0.0601774	0.708593
5-hydroxyhexanoate	-0.152273	0.368273	0.0652644	0.701147	0.235267	0.160999	0.0577064	0.734422	0.186721	0.268482	-0.0243762	0.886127	-0.142187	0.4012	0.0790013	0.642089	0.0598325	0.72501	0.266414	0.110965	0.123679	0.46582	0.0556452	0.743583	0.27979	0.0935093	0.24159	0.149715	0.0262229	0.877563	0.153351	0.364853	0.328858	0.046881	0.190898	0.257727	0.210473	0.211162	-0.0287979	0.865645	0.0694798	0.194264	0.249272	-0.012565	0.941162	0.308987	0.0627704	0.236908	0.158014
5-hydroxyindole sulfate	-0.119256	0.475759	0.114634	0.493149	0.214403	0.196146	0.142807	0.39238	-0.0598299	0.72123	-0.107828	0.519334	-0.0288164	0.863644	0.0571015	0.733467	0.113372	0.497953	0.179454	0.28101	0.0964333	0.564655	-0.0664843	0.691673	-0.0622214	0.710559	-0.0451597	0.78776	-0.0430193	0.797605	0.198771	0.231556	-0.039649	0.813168	-0.0953651	0.568995	0.0251252	0.880976	-0.113558	0.497242	0.082563	0.212923	0.199325	-0.268358	0.103303	-0.0751888	0.653686	0.143061	0.39153
5-hydroxylysine	-0.321534	0.0403701	-0.000335017	0.998341	-0.124753	0.437071	-0.105053	0.513319	-0.120747	0.452049	0.0776363	0.629472	0.0807703	0.615661	0.295096	0.0610609	-0.113338	0.480468	-0.241483	0.128251	-0.041611	0.796166	0.0482673	0.764423	-0.0640924	0.690549	0.107216	0.504636	-0.121271	0.450072	0.100982	0.529865	0.106653	0.506887	-0.0312975	0.845979	-0.0479103	0.766116	0.0412071	0.798103	-0.234609	-0.0936747	0.5602	-0.25076	0.113793	-0.2138	0.17952	-0.0163662	0.919105
5-methylthioadenosine (MTA)	-0.121866	0.447838	0.0630949	0.695131	0.0439758	0.784848	0.151466	0.344491	0.12382	0.440536	-0.122688	0.444757	-0.0302888	0.850886	-0.0103233	0.948923	-0.017284	0.914585	-0.17257	0.280617	-0.0104027	0.948531	0.00904053	0.955263	-0.246271	0.120625	0.24552	0.121798	-0.0546854	0.734171	0.115501	0.472076	0.155299	0.332272	0.0368439	0.819104	-0.205952	0.196408	-0.182026	0.254687	-0.120421	-0.0598098	0.710296	-0.213925	0.179261	-0.168496	0.2923	0.0609328	0.705099
5-methyluridine (ribothymidine)	0.0171216	0.915385	0.219995	0.166944	0.208055	0.191778	0.315345	0.0446099	0.35971	0.0208906	0.0473185	0.768926	-0.22891	0.149979	0.00881259	0.95639	-0.107671	0.502819	0.0654575	0.684296	0.0920065	0.567237	0.0212989	0.894845	0.157037	0.326824	0.369078	0.017564	-0.0311679	0.846609	0.195246	0.221203	0.0798524	0.619692	0.0146583	0.927523	0.0940428	0.558653	0.420223	0.00622953	-0.107104	0.057807	0.719596	-0.00340013	0.983167	0.132602	0.40854	-0.0725151	0.652308
5-oxoproline	-0.187079	0.241511	-0.115469	0.472197	-0.0965873	0.548012	-0.026217	0.870749	0.0267523	0.868133	-0.0385348	0.81095	0.25204	0.111898	0.0755365	0.638795	-0.288444	0.067412	-0.122277	0.446295	-0.0605671	0.70679	0.103123	0.521129	-0.0356527	0.82486	0.286042	0.0698302	0.0830198	0.605827	0.186361	0.243353	-0.0827895	0.606831	0.0261473	0.87109	-0.319905	0.0414524	-0.0279181	0.86244	-0.0473185	-0.123625	0.44126	-0.0561021	0.727544	-0.277052	0.0794913	-0.164418	0.304307
5alpha-androstan-3alpha,17alpha-diol monosulfate	0.37163	0.0362349	0.0481324	0.793633	0.184656	0.311658	0.00999081	0.956721	-0.0120608	0.947765	-0.0266761	0.88477	0.0325449	0.859647	-0.228349	0.208743	0.184993	0.310761	-0.217065	0.232735	-0.306295	0.0881973	-0.184018	0.313362	-0.189083	0.299994	-0.0330552	0.857468	0.111942	0.541884	-0.198815	0.275337	0.226176	0.213225	-0.0988487	0.590407	0.0788917	0.667782	-0.127564	0.486584	-0.0637907	0.0754582	0.681469	0.0075389	0.967336	-0.00440044	0.980931	0.128526	0.483277
5alpha-androstan-3alpha,17beta-diol 17-glucuronide	0.0565459	0.775032	0.137951	0.4839	0.13276	0.500654	0.091716	0.642527	0.242216	0.214294	0.0196681	0.92087	-0.0655174	0.740467	0.104302	0.597362	0.119588	0.544427	-0.00394356	0.98411	0.205087	0.295136	0.248146	0.202938	0.392627	0.0387635	-0.0314706	0.87369	0.0116414	0.953116	-0.192854	0.325494	-0.171962	0.381575	-0.158653	0.420034	0.0628913	0.750537	0.197963	0.31259	-0.090815	0.101522	0.607222	-0.304717	0.114874	0.0224412	0.909755	-0.172096	0.381199
5alpha-androstan-3alpha,17beta-diol disulfate	0.218627	0.237363	-0.264669	0.15019	0.117643	0.528507	0.0753487	0.687053	0.13195	0.479206	0.172173	0.35436	0.198218	0.285101	-0.309235	0.0904991	-0.0135346	0.942392	0.211274	0.253903	-0.273656	0.136319	-0.20824	0.260944	0.192853	0.298603	-0.0948066	0.611934	-0.111585	0.550094	-0.0300085	0.872684	0.137396	0.461088	0.382494	0.0337015	-0.0280485	0.880939	-0.210203	0.256375	0.456041	-0.24128	0.191008	-0.00078581	0.996653	-0.211779	0.252744	-0.0739682	0.692507
5alpha-androstan-3alpha,17beta-diol monosulfate (1)	0.00577326	0.971796	-0.0984758	0.545486	-0.0441915	0.786575	-0.131758	0.417695	-0.176105	0.277041	-0.0943662	0.562458	0.211433	0.190303	-0.327754	0.0389629	0.100557	0.536986	-0.288567	0.0709468	-0.123354	0.448256	-0.181859	0.261394	-0.242498	0.13164	-0.157503	0.331735	-0.110975	0.495416	-0.223657	0.165343	0.0627365	0.70055	-0.337175	0.0333701	-0.0105465	0.948502	-0.121604	0.45477	-0.237048	-0.142759	0.379525	-0.0377465	0.817127	-0.199475	0.217192	-0.173198	0.285175
5alpha-androstan-3alpha,17beta-diol monosulfate (2)	0.361543	0.0387019	-0.252598	0.156123	0.0704339	0.69691	-0.0326481	0.856866	0.164162	0.361299	0.0476959	0.792106	0.0172629	0.924036	-0.067488	0.709025	0.148367	0.409932	0.307583	0.0816318	-0.0671113	0.710579	-0.0659968	0.715184	0.313892	0.0752542	0.00766258	0.966242	-0.0633168	0.726298	0.00488891	0.978458	-0.0299026	0.868794	0.207494	0.246593	0.0729546	0.686602	-0.0212983	0.906349	0.517519	0.113246	0.530339	0.0100503	0.955732	0.122033	0.498704	-0.0198179	0.912833
5alpha-androstan-3beta,17alpha-diol disulfate	0.413535	0.00887585	-0.204258	0.212291	-0.0801659	0.627584	-0.262792	0.106032	-0.194883	0.234485	-0.124109	0.451594	0.368965	0.0208084	-0.130878	0.427098	0.0573802	0.728616	-0.294137	0.0691308	-0.402216	0.0111381	-0.287098	0.0763756	-0.13324	0.418731	0.179844	0.273277	0.380708	0.0168034	-0.0843995	0.609464	-0.0993286	0.54743	-0.0937564	0.570231	-0.355551	0.0263295	-0.380593	0.016839	-0.0799454	0.0867526	0.599489	0.255954	0.115775	-0.0453533	0.783964	-0.245838	0.131409
5alpha-androstan-3beta,17beta-diol disulfate	0.0402861	0.802525	-0.177001	0.26826	-0.0387943	0.8097	-0.133957	0.403724	-0.121651	0.448646	0.0495852	0.758181	0.308763	0.0495077	-0.319268	0.0418827	0.112204	0.484896	-0.07256	0.652107	-0.202044	0.20522	-0.178819	0.263296	-0.118705	0.459788	-0.18507	0.246692	-0.061769	0.701238	-0.327216	0.0367725	0.0453415	0.778332	-0.0584352	0.716674	-0.167286	0.295831	-0.160697	0.315532	-0.0586522	-0.0710981	0.658684	-0.168873	0.291206	-0.270082	0.087676	-0.137728	0.390494
5alpha-androstan-3beta,17beta-diol monosulfate (2)	0.0833423	0.613968	-0.1312	0.425954	0.0431081	0.794422	-0.18036	0.271881	-0.166328	0.31154	-0.156667	0.340867	0.269743	0.0967774	-0.293286	0.0699766	0.0757548	0.646697	-0.321678	0.0458308	-0.240275	0.140649	-0.237274	0.145827	-0.246216	0.130799	-0.0483541	0.770044	0.0139368	0.932891	-0.138212	0.401419	0.127997	0.437431	-0.304717	0.059271	-0.0457907	0.781931	-0.236899	0.146485	-0.269494	-0.138854	0.399216	0.0684646	0.678774	-0.125734	0.445645	-0.135111	0.412168
5alpha-pregnan-3beta,20alpha-diol disulfate	0.420487	0.0061938	0.0619782	0.700273	-0.27435	0.0825896	-0.109222	0.496649	-0.151837	0.343294	0.0640358	0.690809	0.255344	0.10712	0.03802	0.81343	0.182757	0.252752	-0.205587	0.19722	-0.27417	0.0827998	0.0625176	0.697788	-0.159304	0.319801	-0.192245	0.228524	0.0773529	0.630727	-0.167942	0.293914	0.0205597	0.898475	-0.0754706	0.639089	0.00284439	0.985918	-0.16762	0.294853	-0.202024	-0.026127	0.871189	0.0901034	0.575314	0.0620317	0.700026	-0.430055	0.00501026
5alpha-pregnan-3beta,20alpha-diol monosulfate (2)	0.411674	0.00749053	0.0930231	0.562944	-0.130599	0.415717	-0.0144518	0.928542	0.0146414	0.927607	0.017284	0.914585	0.085543	0.594878	0.0516166	0.748589	0.189841	0.234507	-0.132451	0.409078	-0.115355	0.472639	0.0878004	0.585157	-0.11108	0.48931	-0.107482	0.503574	0.0127505	0.936936	-0.0513577	0.74981	-0.0484622	0.763499	-0.152724	0.34045	0.027644	0.863779	-0.0591864	0.713186	-0.241976	-0.0212111	0.895276	0.042785	0.790542	0.110646	0.491017	-0.392286	0.011188
5alpha-pregnan-3beta,20beta-diol monosulfate (1)	0.376927	0.0151312	0.0520393	0.746598	-0.0759944	0.636758	0.0382601	0.812273	-0.00686883	0.966003	0.0464684	0.772966	0.141164	0.378664	-0.026186	0.870901	0.130905	0.414615	-0.149535	0.350747	-0.130612	0.415669	0.0649693	0.68653	-0.0593525	0.712416	-0.108677	0.498811	-0.0580855	0.7183	-0.0385724	0.810768	-0.0346945	0.829496	-0.106372	0.508016	-0.00897762	0.955574	-0.112677	0.483045	-0.0940702	-0.0336828	0.834398	0.0867033	0.589873	0.0320613	0.842267	-0.427788	0.00527118
5alpha-pregnan-diol disulfate	0.394791	0.0279541	0.0781874	0.675888	-0.124563	0.504359	-0.0957141	0.608516	0.0543709	0.771435	0.0727091	0.697493	0.110283	0.554786	-0.0187061	0.92044	0.152972	0.411324	-0.107976	0.563148	-0.237334	0.198591	-0.00276808	0.988209	-0.111687	0.549726	-0.243938	0.186017	0.125255	0.501975	-0.354486	0.0503881	-0.0145969	0.937879	0.00777714	0.966879	0.0159941	0.931946	-0.102965	0.5815	-0.29304	-0.0929934	0.618788	0.131884	0.47943	0.143952	0.439766	-0.15284	0.411734
6-bromotryptophan	-0.0113305	0.943948	0.120495	0.453001	0.0621772	0.699356	0.124322	0.438668	0.148222	0.355041	0.207408	0.193193	0.0479114	0.76611	-0.0113305	0.943948	0.199758	0.210503	-0.018236	0.909899	0.0776738	0.629306	0.23582	0.137726	0.092326	0.565886	-0.0313543	0.845702	0.129205	0.420754	-0.212365	0.182528	-0.220833	0.165292	-0.00693299	0.965685	-0.068621	0.669887	0.155895	0.330399	-0.0889701	0.160494	0.31615	0.0289011	0.857646	-0.0886914	0.58134	-0.126901	0.429154
6-hydroxyindole sulfate	-0.299628	0.0570133	-0.0812975	0.61335	0.256016	0.106167	0.0755938	0.63854	-0.010484	0.948129	-0.256993	0.104794	0.0343274	0.831274	0.133951	0.403743	-0.0929369	0.563307	0.186199	0.243772	0.0196496	0.902947	0.104502	0.515542	-0.255545	0.106834	-0.161023	0.314537	-0.258126	0.103218	-0.0465903	0.772386	0.0886637	0.581459	-0.193529	0.22537	-0.06311	0.695062	-0.078729	0.624642	0.0348513	0.207377	0.193261	-0.205708	0.19695	-0.176686	0.269127	0.29006	0.065823
6-oxopiperidine-2-carboxylate	-0.151828	0.343323	0.274602	0.0822966	-0.131662	0.4119	0.08634	0.591438	0.0404899	0.801546	0.107671	0.502819	-0.149792	0.34991	0.00201431	0.990028	0.0277677	0.863174	-0.0810061	0.614627	0.064497	0.688694	0.345379	0.0269896	0.0152503	0.924605	0.0573944	0.721517	0.0456184	0.777012	-0.284309	0.0716162	0.0501143	0.755679	0.0396171	0.805741	-0.109065	0.497273	0.205701	0.196966	-0.0300345	0.00382346	0.981072	-0.043635	0.786477	-0.0876459	0.58582	0.0722633	0.65344
7-HOCA	-0.194632	0.222686	0.0469024	0.770902	-0.117977	0.462563	0.15443	0.335019	0.0755571	0.638704	0.0657358	0.683024	0.0666355	0.678918	0.125391	0.434713	-0.123821	0.440529	-0.0792785	0.622219	0.107264	0.504444	0.0435171	0.78704	-0.114377	0.476425	-0.321515	0.0403826	-0.405465	0.00853882	-0.0572086	0.722383	0.0710411	0.658941	-0.00336745	0.983329	0.142931	0.372666	0.144839	0.36625	-0.101437	-0.0738292	0.646418	-0.408299	0.00804574	-0.153337	0.338493	-0.151828	0.343323
7-dehydrocholesterol	-0.295769	0.0798753	-0.140817	0.412684	0.255539	0.132524	0.0549609	0.750206	0.231594	0.17412	-0.133611	0.437236	-0.0741215	0.667468	0.0182528	0.915852	-0.206735	0.226373	0.0309304	0.857878	0.167873	0.32775	-0.17947	0.294937	0.115837	0.501097	0.320589	0.0566106	0.0423742	0.80616	0.209107	0.220971	-0.15806	0.357208	-0.18886	0.269969	-0.138086	0.421896	0.00847512	0.960874	-0.0539308	-0.00821857	0.962057	-0.230859	0.175528	-0.0507209	0.76893	0.0104302	0.951858
7-ketodeoxycholate	-0.0654713	0.726395	0.0520478	0.780959	-0.112683	0.54615	-0.0507314	0.78637	-0.0667863	0.721115	0.126266	0.498503	0.152104	0.414016	0.0655232	0.726187	0.144632	0.437584	-0.102281	0.584025	0.0340663	0.855637	0.194488	0.294447	-0.195116	0.292859	-0.133143	0.475207	-0.371784	0.0394543	0.034963	0.851878	0.0520893	0.780789	-0.149547	0.421999	0.508424	0.00349603	0.25053	0.174031	-0.166985	0.0263766	0.88799	-0.132016	0.478985	0.0816615	0.662316	0.0303974	0.871048
7-methylguanine	-0.0616882	0.701611	0.18895	0.236751	0.240073	0.130562	0.405576	0.00851918	0.24059	0.129712	0.0359847	0.823254	-0.0983929	0.540521	-0.18305	0.251979	-0.107671	0.502819	0.0971305	0.545753	0.173379	0.278333	0.0318717	0.843188	0.0164868	0.918511	-0.109474	0.495648	-0.0756529	0.638277	-0.0812622	0.613505	0.0279025	0.862517	0.289403	0.0664658	-0.102843	0.522271	0.091013	0.571447	0.0246509	-0.147294	0.358094	-0.119855	0.455422	-0.266423	0.0922267	0.189093	0.236389
7-methylurate	-0.449475	0.0111892	-0.0378766	0.839687	0.00292283	0.98755	-0.119802	0.520913	-0.159629	0.391019	0.000392905	0.998326	0.177538	0.339332	-0.0176197	0.925047	-0.33868	0.0623631	-0.318179	0.081089	0.0231323	0.901696	-0.185461	0.317858	-0.405712	0.0235457	-0.0969455	0.603891	-0.0271104	0.884894	-0.24993	0.175099	0.0496378	0.790873	-0.108559	0.561029	-0.518484	0.00280695	-0.110231	0.554976	-0.165563	-0.0786964	0.673893	-0.165806	0.372702	-0.331485	0.0685035	0.0726812	0.697604
7-methylxanthine	-0.141247	0.411244	-0.0909446	0.597843	0.00931712	0.95699	-0.160537	0.349628	-0.0643975	0.709047	-0.252533	0.137298	0.0897306	0.60276	0.119536	0.487431	-0.141501	0.410396	-0.178829	0.296695	0.117444	0.495135	-0.3116	0.0643165	-0.118333	0.491855	-0.282884	0.0945748	-0.242674	0.153846	-0.408958	0.0132667	0.245075	0.149689	-0.187375	0.273824	-0.219915	0.197478	0.147989	0.389044	-0.142531	-0.0321058	0.852535	-0.237486	0.163115	-0.0175077	0.919275	-0.0748736	0.664291
8-methoxykynurenate	-0.125076	0.448049	0.0387606	0.814774	0.0219205	0.894624	0.250524	0.123984	0.321903	0.0456709	0.166338	0.311511	-0.0818502	0.620349	0.208431	0.202896	-0.0843177	0.609812	0.106694	0.517971	0.00184624	0.9911	0.0714262	0.665671	0.187007	0.254305	-0.101342	0.5393	0.108313	0.511603	0.034553	0.834585	-0.175424	0.285436	0.181998	0.267476	-0.0086012	0.958554	0.202728	0.21581	-0.0170851	-0.0391133	0.813118	-0.0283963	0.863752	-0.197206	0.228844	0.165323	0.314514
9,10-DiHOME	-0.147688	0.363116	0.0571131	0.726304	0.192356	0.234387	0.140582	0.386912	0.26572	0.0974767	0.198245	0.220099	-0.155648	0.337533	0.350826	0.0264501	-0.0794186	0.626166	0.17447	0.281597	0.121257	0.456068	0.25173	0.117127	0.132592	0.414726	-0.0521233	0.749408	-0.176352	0.276358	0.0162139	0.9209	0.103833	0.523734	-0.125145	0.441645	0.31534	0.0474753	0.262046	0.102373	-0.0917994	0.312186	0.0498609	-0.160649	0.322044	0.203415	0.208057	0.134841	0.406786
9-hydroxystearate	-0.104832	0.61029	-0.00694461	0.973141	0.31678	0.114854	0.404464	0.0404177	0.29212	0.147597	0.191047	0.349842	-0.345201	0.0841372	0.27475	0.174348	0.117654	0.567043	0.0896614	0.663142	0.220984	0.277981	-0.000615991	0.997617	0.0559646	0.785974	-0.331389	0.0981753	-0.191573	0.348492	-0.0680433	0.741193	-0.234993	0.247855	0.291679	0.148237	0.0818126	0.691136	0.294532	0.144127	-0.0948955	0.0917077	0.655913	-0.101851	0.620536	-0.184989	0.365617	0.0259266	0.899954
acetoacetate	-0.269334	0.129591	0.040889	0.821258	-0.0958293	0.595769	0.0999334	0.58004	-0.0448688	0.804183	0.396894	0.022201	-0.100402	0.578257	0.0628734	0.728142	-0.0747189	0.679419	0.0489219	0.786883	0.226718	0.204521	0.0540976	0.764938	0.0816568	0.651448	-0.0680154	0.70685	0.0014905	0.993432	0.153156	0.394809	-0.342223	0.0512432	0.166793	0.353547	-0.118117	0.512683	0.0836753	0.643395	-0.0367656	-0.200719	0.262701	-0.17729	0.323627	-0.382218	0.028155	-0.113778	0.528396
acetylcarnitine (C2)	-0.177007	0.268243	-0.0609731	0.704913	0.0712115	0.658173	0.0812448	0.613581	0.0941752	0.558096	0.17879	0.263374	-0.11161	0.487227	0.284017	0.0719206	-0.244526	0.123364	0.00326328	0.983845	-0.0226549	0.888191	0.210997	0.185429	-0.143435	0.370964	-0.0835673	0.603444	0.0804697	0.61698	-0.017986	0.911129	-0.143	0.372432	-0.0758667	0.637325	-0.0682655	0.6715	0.0751555	0.640493	-0.0756529	0.0642705	0.689732	-0.0918035	0.568096	-0.282628	0.0733838	0.0579113	0.71911
acisoga	-0.119348	0.457344	-0.09749	0.54426	-0.00199286	0.990134	-0.119968	0.454992	-0.0197027	0.902686	0.0986037	0.539649	0.135841	0.397083	0.300132	0.0565771	-0.289861	0.0660173	-0.181592	0.255841	-0.0705075	0.661348	-0.0588401	0.714794	-0.183003	0.252102	-0.126613	0.430212	-0.0595023	0.711721	0.102499	0.52367	-0.151077	0.345744	0.0221856	0.890493	0.0432881	0.788135	-0.0309333	0.84775	-0.26351	-0.158491	0.322306	-0.146489	0.360757	0.0322356	0.84142	-0.264378	0.094848
aconitate [cis or trans]	-0.371136	0.0168962	-0.0101622	0.94972	0.0114257	0.943477	0.0609568	0.704988	0.0641693	0.690196	0.0810364	0.614494	0.127397	0.42734	0.250529	0.114136	-0.234609	0.139818	-0.109416	0.495881	-0.0737439	0.646799	0.0786067	0.625182	-0.0861435	0.592286	0.0244457	0.879415	-0.0138839	0.931343	-0.0840792	0.601219	-0.0972914	0.545085	-0.0158468	0.921664	-0.339816	0.0297246	0.0633183	0.694104	-0.108237	-0.127267	0.427816	-0.268327	0.0898364	-0.559331	0.000143744	0.00251788	0.987535
adenine	0.00604292	0.970089	0.133784	0.404338	0.239542	0.131442	0.210755	0.185946	0.104478	0.515639	-0.187574	0.240245	-0.25204	0.111898	0.175748	0.271716	0.121838	0.447942	0.160285	0.316791	0.206668	0.194823	0.0223715	0.889581	-0.0904713	0.573748	0.155443	0.331819	0.0694193	0.666268	0.245303	0.122138	0.136024	0.396439	0.0734897	0.647937	-0.047288	0.76907	-0.0892262	0.579054	-0.111354	0.0906706	0.572901	-0.179924	0.260309	-0.00121972	0.993961	0.189848	0.234487
adenosine 3',5'-cyclic monophosphate (cAMP)	-0.26815	0.144701	-0.0485276	0.79545	-0.302805	0.0977629	-0.387018	0.031485	-0.293641	0.108866	0.379939	0.0350078	0.320566	0.078709	0.166836	0.369696	-0.0560269	0.764665	-0.334954	0.0654867	-0.155657	0.403066	-0.201378	0.277336	-0.20794	0.261647	-0.00233826	0.99004	-0.0311409	0.867921	0.0273378	0.883935	-0.0749812	0.688504	0.218248	0.238197	0.101232	0.587908	0.0369054	0.843747	-0.430436	-0.298966	0.102304	-0.294108	0.108278	-0.12621	0.498697	-0.249704	0.175502
AMP	-0.0679829	0.672784	0.0488008	0.761894	0.00199286	0.990134	0.125249	0.435238	0.115686	0.471362	0.0988871	0.538478	-0.0816881	0.61164	0.0873706	0.587003	-0.0070836	0.96494	-0.1098	0.494361	0.0217302	0.892727	-0.0511786	0.750654	0.0222572	0.890142	0.15066	0.347092	-0.182474	0.253501	0.236635	0.136331	-0.0334095	0.835723	0.0170353	0.91581	0.167819	0.294272	-0.126748	0.429716	-0.121838	0.0662733	0.68057	-0.0898201	0.576521	0.0555846	0.729963	0.0156109	0.922827
adipoylcarnitine (C6-DC)	0.0948984	0.560247	0.130188	0.423311	0.181582	0.262134	0.124083	0.445558	0.231812	0.150064	-0.0292913	0.857609	-0.00675013	0.967026	-0.00169967	0.991695	0.00377465	0.981558	-0.0672878	0.679945	-0.168872	0.297561	0.146597	0.36671	-0.140521	0.387118	-0.112178	0.490722	0.111881	0.491881	-0.198144	0.220338	-0.0608031	0.709369	-0.00158895	0.992236	-0.159348	0.326031	-0.114928	0.480085	-0.119128	0.0566708	0.728342	-0.0202321	0.901383	-0.120661	0.458304	-0.185147	0.252721
adrenate (22:4n6)	-0.044063	0.784432	0.0405371	0.801319	0.233165	0.142344	0.245958	0.121114	0.301325	0.0555546	0.0277677	0.863174	-0.19495	0.221917	-0.146037	0.362256	-0.0325846	0.839726	0.250889	0.113601	0.0323641	0.840796	0.209005	0.18971	0.159716	0.318534	0.0508844	0.752042	0.0283344	0.860409	0.0225367	0.88877	-0.103533	0.519467	-0.011687	0.942187	-0.0135998	0.932745	0.127642	0.426445	0.165756	-0.12144	0.449436	0.0218175	0.892299	-0.243945	0.124286	0.154094	0.336083
alanine	-0.0722633	0.65344	0.13155	0.412299	-0.108544	0.499339	-0.0030571	0.984865	0.0916446	0.568769	-0.192391	0.228164	0.146671	0.360153	-0.0342432	0.831682	0.00170006	0.991583	-0.295615	0.0605864	0.0864583	0.590928	-0.201037	0.207536	-0.0123651	0.938839	0.14601	0.362346	-0.0736695	0.647132	-0.0702105	0.66269	0.190177	0.233663	-0.262859	0.0968313	-0.159197	0.320128	0.00882212	0.956343	0.000850032	0.0478843	0.766239	-0.200041	0.209844	0.0893884	0.578362	-0.300887	0.0559279
allantoin	-0.130678	0.415432	0.129875	0.418329	-0.0704144	0.661769	0.130344	0.416636	0.0739303	0.645965	-0.00396682	0.980362	0.0258832	0.872381	0.0231645	0.885692	-0.128072	0.424875	-0.0744796	0.64351	0.0138703	0.93141	-0.0615982	0.702026	-0.0857313	0.594065	0.185469	0.245658	0.106821	0.506217	-0.0502742	0.754923	0.138411	0.388127	-0.00178277	0.991174	-0.30195	0.0550243	0.0309333	0.84775	0.0918035	0.104508	0.51552	-0.183324	0.251259	-0.0883429	0.582832	0.116326	0.468893
alpha-CMBHC glucuronide	-0.154018	0.392123	0.0271163	0.880928	-0.0897162	0.619534	-0.0445839	0.805402	-0.0441444	0.807284	0.277729	0.117611	0.0396691	0.826509	0.00420714	0.981462	0.172469	0.337167	0.223258	0.211701	-0.136735	0.44799	0.0391002	0.82896	0.100837	0.576601	0.0348258	0.847427	-0.000803429	0.996459	0.22638	0.205215	0.141114	0.433444	-0.0327821	0.856284	0.268356	0.131043	-0.159311	0.375855	0.254044	0.0779425	0.666368	-0.235182	0.187673	0.12571	0.485753	0.129673	0.471994
alpha-hydroxycaproate	-0.356784	0.0220317	0.0778357	0.628589	-0.0751972	0.640307	-0.0701281	0.663062	-0.0466357	0.77217	-0.130905	0.414615	0.0534185	0.740112	-0.0329843	0.837786	0.0875533	0.586218	-0.14704	0.358935	0.230941	0.146298	0.135761	0.397362	-0.092326	0.565886	-0.0585901	0.715955	-0.314795	0.0450031	-0.182027	0.254684	0.228543	0.150651	-0.161638	0.312669	0.171553	0.283506	0.216309	0.174347	-0.213641	0.00564415	0.972062	-0.290428	0.0654659	-0.0313643	0.845654	-0.0888813	0.580528
alpha-hydroxyisocaproate	-0.249522	0.115646	-0.113906	0.478256	-0.308229	0.0499231	-0.153967	0.336488	-0.0348864	0.828567	0.313095	0.0462375	0.283614	0.0723432	-0.0740258	0.645538	-0.0595023	0.711721	-0.141665	0.37696	-0.099404	0.536347	-0.0714049	0.657301	-0.156418	0.328756	-0.193307	0.225913	-0.139972	0.382745	-0.298395	0.0580931	-0.0477279	0.766982	-0.099637	0.535387	-0.0947539	0.555669	0.111449	0.487858	-0.191541	-0.302964	0.0541739	-0.389315	0.0118737	-0.359296	0.0210488	-0.175245	0.273114
alpha-hydroxyisovalerate	-0.324052	0.038742	-0.0933581	0.561532	-0.330018	0.0350975	-0.248459	0.117257	-0.15491	0.3335	0.25756	0.104004	0.360896	0.0204421	0.00629471	0.968843	-0.0490185	0.760863	-0.162396	0.310373	-0.00855336	0.957672	-0.0622111	0.699199	-0.178263	0.264806	-0.166337	0.298617	-0.25161	0.112532	-0.126769	0.429639	-0.068104	0.672234	-0.157478	0.32545	-0.0465769	0.77245	0.0843127	0.600206	-0.189274	-0.26391	0.0954562	-0.407732	0.00814235	-0.318871	0.0421522	-0.335634	0.0319282
alpha-ketobutyrate	-0.0237473	0.885898	0.121852	0.459927	-0.0113442	0.945354	-0.0680116	0.680786	0.0725828	0.660581	0.0657616	0.690814	0.0381541	0.817623	-0.0384391	0.816283	0.0577026	0.72715	0.0837244	0.612338	-0.0567583	0.731448	0.144246	0.380974	0.137403	0.404207	-0.067051	0.685061	0.264277	0.104	-0.320145	0.0469341	-0.112757	0.494328	-0.300442	0.0631112	-0.276193	0.0887571	0.0229461	0.889723	-0.122819	-0.0289542	0.861101	-0.0160273	0.922853	-0.134643	0.413805	-0.194204	0.236151
alpha-ketoglutaramate*	-0.205208	0.198065	0.263882	0.0954923	-0.0081043	0.959892	0.139422	0.384635	-0.0101225	0.949916	-0.121555	0.449006	0.147222	0.358332	-0.104492	0.515583	-0.0682859	0.671407	-0.251848	0.11218	0.159278	0.319881	-0.180045	0.259983	0.0115408	0.942909	0.0823715	0.608654	0.079903	0.61947	-0.0966478	0.54776	0.0699397	0.663914	0.0960714	0.550161	-0.476703	0.00162725	0.0310449	0.847207	-0.130338	-0.155032	0.333115	-0.224409	0.15838	-0.315386	0.0445805	-0.202186	0.204896
alpha-ketoglutarate	-0.227617	0.152358	-0.184371	0.248513	-0.0132857	0.934295	0.0673489	0.675667	0.00397669	0.980314	0.0932202	0.562113	0.0701233	0.663084	0.156361	0.328938	-0.205141	0.198214	-0.0614264	0.702819	0.0552501	0.731527	-0.157213	0.326274	-0.0947991	0.55548	-0.246583	0.120141	-0.116454	0.4684	0.00325049	0.983908	-0.209452	0.188744	-0.076461	0.634684	-0.0965316	0.548244	-0.0505876	0.753443	-0.197491	0.0192083	0.905116	-0.459017	0.00253884	-0.414009	0.00712596	-0.021402	0.894338
alpha-tocopherol	-0.134455	0.401962	0.0566179	0.725137	0.368812	0.0176518	0.135902	0.396868	0.2668	0.0917496	-0.199191	0.211827	-0.193665	0.225039	0.0936653	0.560239	0.0680026	0.672695	0.178521	0.264106	0.248048	0.117885	0.0202263	0.900113	0.10263	0.523134	0.0379972	0.81354	0.034568	0.830109	0.191995	0.229139	-0.0971079	0.545847	-0.0160449	0.920688	-0.0869318	0.58889	-0.108322	0.500223	-0.202591	0.12936	0.420191	-0.0665859	0.679144	0.0284022	0.860079	0.0800687	0.618741
andro steroid monosulfate C19H28O6S (1)*	0.0707525	0.660242	-0.0223345	0.889762	-0.0216557	0.893093	0.0245495	0.878907	0.0665192	0.679448	0.0107671	0.946731	0.100596	0.531448	-0.121614	0.448784	-0.0374014	0.816413	-0.352242	0.0239062	-0.220538	0.165872	-0.191843	0.229516	-0.165898	0.299912	-0.194902	0.222034	-0.139122	0.38567	-0.144322	0.367984	0.120972	0.4512	-0.000396171	0.998039	0.0424881	0.791963	-0.0346184	0.829864	-0.147622	-0.185347	0.245975	-0.205424	0.197581	-0.156473	0.328585	-0.207474	0.193049
androstenediol (3alpha, 17alpha) monosulfate (2)	0.263874	0.0955023	0.0508109	0.752389	-0.117446	0.464596	0.0035203	0.982572	0.056939	0.723639	0.103987	0.517626	0.011932	0.940977	-0.174238	0.275923	0.0977537	0.543167	-0.206738	0.194667	-0.0862272	0.591925	-0.170544	0.286388	-0.0325614	0.839838	-0.108544	0.499339	-0.0949203	0.554972	-0.0751946	0.640319	0.0963736	0.548902	-0.0954772	0.552642	0.10302	0.521548	0.119489	0.456806	-0.0447684	-0.081203	0.613764	-0.0694193	0.666268	0.128942	0.421707	-0.265385	0.0935499
androstenediol (3alpha, 17alpha) monosulfate (3)	0.212509	0.182224	-0.0414305	0.797032	-0.106552	0.507295	-0.00565101	0.972028	-0.0744725	0.643541	0.00736695	0.963539	0.128682	0.422654	-0.386999	0.0124327	0.0515686	0.748815	-0.208658	0.190463	-0.080679	0.616061	-0.236433	0.136676	-0.0818157	0.611082	-0.0548701	0.733306	-0.0716861	0.656036	-0.172709	0.280223	0.113078	0.481479	-0.0675471	0.674765	-0.0671099	0.676755	0.0993884	0.536411	-0.0481685	-0.103415	0.519944	-0.0223842	0.889518	-0.0515769	0.748776	-0.172223	0.281599
androstenediol (3beta,17beta) disulfate (1)	0.034495	0.830462	0.0274714	0.864621	-0.0592544	0.712871	0.0641065	0.690484	-0.000903793	0.995525	0.0937869	0.559728	0.18467	0.247733	-0.326821	0.0370134	0	1	-0.125924	0.432745	-0.0464656	0.77298	-0.0645096	0.688636	-0.00350344	0.982656	-0.115586	0.471747	-0.0461851	0.774314	-0.282792	0.0732092	-0.00569063	0.971832	-0.0309013	0.847905	-0.161775	0.312253	0.0682318	0.671653	0.00368347	-0.0456994	0.776627	-0.209675	0.188263	-0.239763	0.131075	-0.181539	0.255981
androstenediol (3beta,17beta) disulfate (2)	0.201179	0.207208	0.0243446	0.87991	-0.0937973	0.559684	0.0912499	0.570442	0.0972481	0.545264	0.0852866	0.595987	0.0126662	0.937352	-0.216538	0.173881	-0.0204008	0.899255	-0.215376	0.176258	-0.0883077	0.582983	-0.107873	0.502011	-0.0100982	0.950036	-0.147472	0.357509	-0.0507186	0.752825	-0.221683	0.163629	0.0244146	0.879567	-0.0257511	0.873027	-0.0591989	0.713128	0.162148	0.311122	0.0269177	-0.031589	0.844562	-0.115604	0.471675	-0.0416449	0.796003	-0.245242	0.122235
androstenediol (3beta,17beta) monosulfate (1)	0.131685	0.411815	0.118596	0.460202	0.0484929	0.763353	0.174903	0.274064	0.174071	0.276391	0.0399515	0.804133	-0.0458922	0.775709	-0.32657	0.0371679	0.0889701	0.580149	-0.12746	0.427109	0.0554813	0.730446	-0.0810584	0.614398	0.0678019	0.673606	-0.107614	0.503044	-0.248209	0.117638	-0.187878	0.239469	0.0888473	0.580674	-0.0879499	0.584516	0.076532	0.634368	0.247243	0.119121	-0.0391015	-0.0783809	0.626179	-0.157823	0.324378	0.0280537	0.861779	-0.165425	0.301313
androstenediol (3beta,17beta) monosulfate (2)	-0.0130474	0.93803	0.0889821	0.595242	0.238028	0.150133	0.185975	0.263601	-0.0662934	0.692515	-0.0656712	0.695262	0.0348342	0.835524	-0.364559	0.0244303	0.15961	0.338471	0.0499534	0.765831	-0.0890944	0.594776	0.0199267	0.905478	-0.0289661	0.862942	-0.00113269	0.994615	-0.0237864	0.887277	-0.0390133	0.816112	-0.00416622	0.980195	-0.216309	0.192104	-0.25748	0.118609	-0.237144	0.151696	-0.0491241	-0.0261589	0.876117	-0.0536056	0.749242	-0.401488	0.0124763	0.0262483	0.875697
androsterone glucuronide	0.139743	0.383533	0.0591864	0.713186	0.00239143	0.988161	0.118856	0.459211	0.167744	0.294491	0.0430683	0.789186	0.0692054	0.667237	-0.194884	0.222076	0.017284	0.914585	-0.143392	0.371108	-0.100097	0.533493	-0.159359	0.319632	0.0453387	0.778345	-0.00398572	0.980269	-0.0252176	0.875637	-0.0301212	0.851702	-0.0416701	0.795882	-0.173721	0.277372	-0.0147553	0.927045	0.0627599	0.696672	0.00821698	-0.125719	0.433501	-0.146772	0.359819	-0.0210838	0.895901	-0.250278	0.114512
androsterone sulfate	0.131182	0.413621	-0.0275831	0.864076	0.0519472	0.747032	-0.112557	0.483516	-0.193592	0.225216	-0.113054	0.481573	0.234968	0.139195	-0.388006	0.0121869	0.209675	0.188263	-0.218064	0.170794	-0.125064	0.43592	-0.165488	0.301127	-0.186919	0.24192	-0.0531429	0.741407	0.00453351	0.977558	-0.235769	0.137814	0.138594	0.387492	-0.26385	0.0955341	-0.0831096	0.605436	-0.13825	0.388683	-0.160373	-0.0448801	0.780532	0.0753695	0.639539	-0.0879944	0.584325	-0.0941689	0.558123
anthranilate	-0.270135	0.0918322	0.0724858	0.656689	0.303392	0.0570275	0.280726	0.0793206	0.233169	0.147624	-0.112636	0.488945	-0.0943032	0.56272	-0.0204078	0.900531	0.0712654	0.662122	0.284458	0.0752438	0.230056	0.153263	0.138435	0.394276	0.0236772	0.884696	-0.0849837	0.602099	-0.201264	0.213009	-0.0396899	0.807884	0.10562	0.516576	0.116947	0.472355	-0.0879193	0.589566	-0.0572256	0.725785	0.0383504	0.138815	0.392968	-0.219733	0.173083	-0.151811	0.349724	0.125266	0.441197
arabitol/xylitol	-0.191359	0.230715	0.217091	0.172757	0.0681558	0.671998	0.178146	0.265127	0.0661576	0.681097	0.0291844	0.856265	-0.0840745	0.60124	0.0813276	0.613218	-0.0552521	0.731518	-0.107688	0.50275	0.125295	0.435065	-0.110478	0.49168	0.0772818	0.631042	0.161289	0.313729	0.0425016	0.791898	0.0231868	0.885583	0.00348781	0.982733	0.109739	0.4946	-0.190574	0.23267	0.135682	0.397641	-0.241693	0.0593546	0.712406	-0.143939	0.369269	-0.0505315	0.753708	-0.0151073	0.92531
arabonate/xylonate	-0.0579113	0.71911	0.134565	0.401572	0.207922	0.192068	0.282736	0.0732693	0.106648	0.50691	-0.0844365	0.599669	-0.223587	0.159949	0.0626953	0.69697	-0.219875	0.167181	0.0395433	0.806096	0.301217	0.0556461	-0.177133	0.267897	0.287076	0.0687807	0.0279	0.862529	0.0589356	0.71435	0.142155	0.375295	-0.070674	0.660597	0.308023	0.0500843	-0.193774	0.224772	0.114464	0.476087	0.0342846	0.0615395	0.702297	-0.00340013	0.983167	-0.0428646	0.790161	0.0322289	0.841453
arachidate (20:0)	-0.098701	0.539247	0.317373	0.0431824	0.198223	0.214101	0.403908	0.00882073	0.287948	0.0679055	0.241409	0.128371	-0.291324	0.0646015	-0.0186323	0.907949	0.181907	0.255004	0.205587	0.19722	0.282492	0.0735277	0.261869	0.0981419	0.183209	0.251559	-0.0933987	0.561361	0.0195507	0.903433	-0.267407	0.0909854	-0.139696	0.383694	-0.0572467	0.722205	0.0964427	0.548614	0.323515	0.0390845	-0.0563855	0.287852	0.0680021	-0.18134	0.256512	-0.119185	0.457964	0.243983	0.124226
arachidonate (20:4n6)	0.039279	0.807367	0.0142941	0.92932	0.36642	0.0184587	0.317383	0.0431756	0.462923	0.00230594	0.0201174	0.900648	-0.320144	0.0412924	-0.051113	0.750963	-0.0130338	0.935538	0.268933	0.0890861	0.0841466	0.600927	0.219731	0.167466	0.136016	0.396469	0.187595	0.240192	0.139972	0.382745	0.213665	0.179802	-0.243963	0.124258	0.011489	0.943165	0.100709	0.530982	0.114688	0.475221	-0.0289011	0.121349	0.449778	0.0711194	0.658588	-0.0590695	0.713728	0.250026	0.114889
arachidonoylcarnitine (C20:4)	0.0929099	0.563421	0.0839776	0.601661	0.0928673	0.563601	0.11126	0.488602	0.0742918	0.644349	0.0884034	0.582573	0.0939872	0.558886	0.194632	0.222686	-0.0133172	0.934139	-0.0560516	0.72778	-0.176153	0.270596	0.0134842	0.933315	-0.0521395	0.746126	0.0081043	0.959892	0.331513	0.0342297	0.00195029	0.990344	-0.0589256	0.714397	-0.102608	0.523224	-0.335105	0.0322162	-0.143946	0.369246	-0.246509	0.138919	0.386371	0.0918035	0.568096	-0.212058	0.183177	-0.164921	0.302807
arachidonoylcholine	-0.0197933	0.904801	0.0218911	0.894765	0.271657	0.0943421	0.224662	0.169127	0.145479	0.376875	-0.0074143	0.96427	-0.145708	0.376114	0.196482	0.230591	-0.0965125	0.558899	0.260312	0.109491	-0.0092312	0.955522	0.0176821	0.914916	0.187951	0.251873	0.268178	0.0988053	0.15151	0.357195	0.338467	0.035065	0.172827	0.29274	0.219976	0.178431	0.0822813	0.618502	-0.0237154	0.88605	0.0435187	0.160622	0.328663	-0.0120205	0.942102	0.120672	0.464315	0.215994	0.186618
arachidoylcarnitine (C20)*	-0.107449	0.52081	-0.0266395	0.873859	0.334145	0.0403303	0.065012	0.698176	0.215747	0.19329	-0.209882	0.205971	-0.0649121	0.698618	0.0723306	0.666071	-0.113761	0.496468	0.108358	0.51727	-0.102118	0.541819	-0.0720712	0.667199	0.0629976	0.707107	0.281393	0.0869969	0.149543	0.370197	0.246819	0.135205	-0.0349712	0.834886	-0.217893	0.188789	-0.24614	0.136316	-0.0785522	0.639228	0.0482337	0.126927	0.447628	0.000344731	0.998361	-0.0352355	0.833655	0.0744468	0.656892
argininate*	0.108773	0.498432	-0.052486	0.744495	0.0453043	0.778509	-0.235675	0.137976	-0.0119301	0.940987	-0.222992	0.161093	0.0580077	0.718662	-0.0405379	0.801315	-0.0422183	0.793255	-0.0357041	0.824611	-0.11836	0.461102	-0.0502592	0.754994	-0.106546	0.507318	0.217886	0.171152	-0.0787697	0.624462	-0.0188528	0.906865	0.127213	0.428011	-0.000990427	0.995096	-0.0529768	0.742187	-0.267679	0.0906445	-0.147906	-0.185711	0.245032	-0.114754	0.474962	0.0491375	0.760299	0.060681	0.706263
arginine	0.103737	0.51864	0.126301	0.431356	-0.206195	0.195869	-0.171846	0.28267	-0.170817	0.285607	0.078203	0.626965	0.133271	0.406157	-0.133448	0.405529	0.228092	0.151481	-0.106345	0.508125	-0.0975546	0.543993	-0.138979	0.386163	0.0579099	0.719117	0.0336129	0.834737	0.119855	0.455422	-0.2245	0.158205	0.114547	0.475766	0.0453616	0.778236	-0.104265	0.516503	0.0135124	0.933176	0.0923702	0.146202	0.36171	-0.00226675	0.988778	0.166231	0.29893	-0.180029	0.260026
ascorbic acid 2-sulfate	0.0989528	0.538207	-0.161478	0.313153	0.203537	0.201821	0.110056	0.493349	0.0677845	0.673686	-0.148756	0.353292	0.022579	0.888563	-0.0266896	0.86844	-0.195507	0.220572	-0.0335926	0.834835	-0.112581	0.483423	-0.337258	0.0310571	-0.145908	0.362685	-0.317529	0.0430742	0.0189841	0.906219	-0.0212365	0.895151	-0.000734275	0.996365	0.128756	0.422386	0.013422	0.933622	-0.130098	0.417522	0.0385348	0.0754678	0.639102	-0.147622	0.357013	-0.177731	0.266258	0.119599	0.456388
ascorbic acid 3-sulfate*	-0.111039	0.489472	-0.100729	0.530903	0.307963	0.050131	0.114502	0.475939	0.192146	0.228767	0.0569522	0.723578	-0.0980257	0.54204	0.0244235	0.879524	-0.0997371	0.534975	0.142049	0.375655	0.0927	0.564307	-0.277345	0.0791603	0.0713054	0.65775	-0.092203	0.566406	0.0408016	0.800049	0.110733	0.490675	-0.00330424	0.983642	0.159657	0.318715	-0.126131	0.431983	-0.172534	0.280719	0.112488	0.128632	0.422834	-0.381948	0.0137298	-0.0925248	0.565046	0.0493505	0.759291
asparagine	0.129419	0.419978	0.160027	0.317581	-0.0255086	0.874213	0.000741116	0.996331	-0.0892948	0.578762	-0.103987	0.517626	0.081321	0.613247	-0.197906	0.214851	-0.0337179	0.834227	-0.343412	0.0279318	-0.167831	0.294238	-0.203335	0.202278	-0.235761	0.137827	0.144682	0.366777	0.070836	0.659866	0.0377056	0.814946	0.253508	0.109755	-0.162034	0.311468	-0.192085	0.228917	-0.136687	0.394121	0.00793364	0	1	-0.0337179	0.834227	0.0303189	0.85074	-0.341173	0.0290371
aspartate	-0.185568	0.245401	0.0762722	0.635522	0.0635058	0.693242	0.0235304	0.883899	-0.00921869	0.954383	-0.0830198	0.605827	0.0635148	0.693201	0.138987	0.386135	-0.0323012	0.841102	-0.1981	0.214391	0.00624164	0.969105	-0.00919376	0.954506	-0.109019	0.497454	0.18693	0.241891	-0.0507186	0.752825	0.145622	0.363638	0.160806	0.315198	-0.239683	0.131207	-0.150308	0.348232	-0.184706	0.24764	-0.00425016	0.13282	0.407763	-0.364947	0.0189711	-0.19533	0.220999	-0.0397826	0.804945
behenate (22:0)*	-0.10701	0.505459	0.266785	0.0917677	0.237549	0.13478	0.252072	0.111851	0.301505	0.055401	0.00566688	0.971949	-0.203945	0.2009	0.240206	0.130343	0.115038	0.473865	0.193109	0.226398	0.245967	0.121099	0.298797	0.0577388	0.253072	0.110388	0.27621	0.0804465	0.0855699	0.594762	-0.0808288	0.615404	0.0466265	0.772214	-0.0267415	0.868186	0.0327994	0.838683	0.363717	0.0194081	-0.0246509	0.366597	0.0183982	-0.0524187	0.744812	0.172155	0.281792	0.329339	0.0354972
behenoyl dihydrosphingomyelin (d18:0/22:0)*	-0.0183806	0.909188	0.0919064	0.56766	-0.16275	0.309305	0.211866	0.183582	0.175697	0.271857	0.18814	0.238802	-0.132904	0.407463	-0.0292075	0.856153	0.149322	0.35144	0.00671852	0.966746	-0.129687	0.419007	0.218045	0.170831	-0.154564	0.334595	-0.0781201	0.627331	-0.307995	0.0501061	0.135654	0.39774	-0.0563556	0.726361	-0.143216	0.371704	0.299284	0.0573133	-0.0192077	0.90512	-0.138272	-0.0202097	0.900194	-0.169723	0.288749	-0.0958355	0.551146	0.0679829	0.672784
behenoyl sphingomyelin (d18:1/22:0)*	-0.195136	0.221468	0.197883	0.214903	0.199286	0.211605	0.36398	0.0193138	0.279995	0.0762197	0.114754	0.474962	-0.152546	0.341021	-0.215783	0.175424	0.0212508	0.895081	0.175449	0.272546	0.147025	0.358982	0.189851	0.23448	0.260904	0.0994327	0.0508844	0.752042	-0.0325846	0.839726	-0.105966	0.509646	-0.0802195	0.618078	0.0885442	0.58197	-0.0491547	0.760218	0.15757	0.325164	0.0340013	0.0257628	0.87297	-0.166323	0.298659	-0.261195	0.0990412	0.332864	0.0334603
behenoylcarnitine (C22)*	-0.299162	0.0720627	0.144462	0.393629	0.381029	0.019981	0.225503	0.179608	0.351595	0.0328492	-0.0897487	0.597325	-0.167381	0.322075	0.225483	0.179648	0.0284389	0.867305	0.292373	0.0790892	0.179801	0.28694	0.121662	0.473183	0.305643	0.0658208	0.0956581	0.573307	-0.15457	0.361007	0.0726849	0.669003	0.0925461	0.585901	0.00462289	0.978336	-0.0077557	0.963663	0.201844	0.230915	0.0844312	0.164771	0.329787	-0.0470691	0.782059	0.111217	0.51226	0.124098	0.4643
benzoate	-0.0256824	0.873363	0.18694	0.241867	0.0466329	0.772184	0.19621	0.218884	0.0948983	0.555064	-0.130905	0.414615	-0.141899	0.376164	-0.0171216	0.915385	0.156123	0.329684	0.0902201	0.574817	0.181701	0.255551	0.0497996	0.757167	0	1	-0.117712	0.463579	0.0359847	0.823254	0.0279542	0.862264	-0.0179897	0.911111	0.0600199	0.709323	-0.0909317	0.571792	-0.038862	0.809374	-0.036268	0.127904	0.425487	-0.18474	0.24755	0.03816	0.812756	-0.173482	0.278043
beta-alanine	-0.128412	0.423635	0.103074	0.521331	-0.0200615	0.900923	0.088378	0.582681	0.10484	0.514179	-0.0892534	0.578938	0.0627805	0.696577	-0.261608	0.0984894	0.0558188	0.728868	0.00921396	0.954406	0.0543254	0.735857	-0.0920909	0.56688	-0.109637	0.495004	-0.0356058	0.825087	-0.453351	0.00291348	-0.0710773	0.658778	0.130701	0.415349	0.116078	0.469849	-0.126042	0.43231	0.025908	0.87226	-0.208258	-0.247523	0.118689	-0.174257	0.27587	-0.0357205	0.824532	-0.0561488	0.727326
beta-citrylglutamate	-0.0677311	0.673929	0.114576	0.475654	0.18786	0.239515	0.231691	0.144954	0.222333	0.162366	0.17454	0.275078	-0.0971079	0.545847	0.0682347	0.67164	-0.0408016	0.800049	0.0132451	0.934495	-0.0168756	0.916596	0.0798325	0.61978	0.00432778	0.978576	0.204866	0.198829	-0.143089	0.372133	0.343035	0.0281156	-0.0343274	0.831274	-0.122615	0.44503	0.304261	0.0531002	0.0523744	0.745021	0.0368347	0.154759	0.333978	-0.18304	0.252005	-0.0350235	0.827903	0.0367611	0.819504
beta-cryptoxanthin	0.237436	0.13497	-0.0396437	0.805613	0.265316	0.0936383	0.198156	0.21426	0.172986	0.279441	-0.0150172	0.925754	-0.125928	0.43273	0.0750329	0.64104	-0.0195507	0.903433	0.335734	0.0318741	0.0224237	0.889325	0.0655822	0.683726	0.178882	0.263125	-0.0494229	0.758948	-0.0637524	0.69211	0.227967	0.15171	-0.194216	0.223697	0.248795	0.116746	0.118309	0.461297	0.00614198	0.969598	0.132888	0.154668	0.334265	0.195791	0.219891	0.128942	0.421707	0.228624	0.150503
beta-hydroxyisovalerate	-0.358043	0.0215344	0.00982717	0.951375	-0.093133	0.56248	0.00731852	0.963778	-0.0666999	0.678624	0.241693	0.127909	-0.068104	0.672234	0.0352504	0.826806	0.0646025	0.688211	0.157213	0.326274	-0.0168756	0.916596	0.0979136	0.542504	-0.0521395	0.746126	-0.186399	0.243257	-0.17114	0.284683	-0.166208	0.298998	0.0264339	0.869689	-0.0101024	0.950015	0.0168886	0.916532	0.183366	0.251147	0.0614857	-0.137462	0.391418	-0.278811	0.0775234	-0.361387	0.0202589	0.213013	0.181166
beta-hydroxyisovaleroylcarnitine	0.0423004	0.792862	-0.0300399	0.852098	-0.0774558	0.630271	-0.0519707	0.746921	-0.000361517	0.99821	0.0923702	0.565699	-0.133087	0.40681	-0.0319771	0.842676	-0.0269177	0.867325	-0.119974	0.454971	-0.0305147	0.849786	-0.178819	0.263296	-0.15951	0.319167	0.0387943	0.8097	0.175673	0.271924	0.0834292	0.604045	-0.304908	0.0525718	0.0354573	0.825805	-0.0199108	0.901663	-0.0228928	0.887024	-0.149039	-0.0413298	0.797515	0.0226675	0.888129	-0.036069	0.822847	-0.00503577	0.975072
beta-sitosterol	-0.225808	0.179005	-0.19374	0.250575	0.371922	0.023411	-0.0638802	0.707203	0.113848	0.502265	-0.25595	0.126254	0.130658	0.440826	-0.0151419	0.929123	-0.18329	0.277534	0.206628	0.219813	0.165815	0.326688	0.0127645	0.940229	-0.00652644	0.969419	0.0838393	0.621772	-0.316719	0.0561465	0.283644	0.0888945	-0.0219516	0.89739	0.17177	0.309365	-0.00385925	0.981914	-0.136249	0.421349	0.0277002	-0.143407	0.397128	-0.237739	0.156518	-0.19169	0.255721	0.142387	0.400529
betaine	0.133951	0.403743	0.0297049	0.853729	0.0647015	0.687757	-0.0163972	0.918953	-0.0468165	0.771311	-0.160656	0.315656	0.0269846	0.866998	0.0594221	0.712093	0.0640358	0.690809	-0.280834	0.0753069	-0.124833	0.436775	0.00367751	0.981794	-0.169814	0.288487	0.165806	0.300185	0.149322	0.35144	-0.0552583	0.731489	0.27829	0.0781016	0.0507099	0.752866	-0.162842	0.30903	-0.121723	0.448374	-0.309978	-0.0285849	0.859188	0.112204	0.484896	-0.0433874	0.78766	-0.0496023	0.7581
bilirubin (E,E)*	-0.00679829	0.966352	-0.0251263	0.876084	-0.164477	0.304129	0.134049	0.403396	0.0486241	0.762731	0.344263	0.0275209	-0.121706	0.448437	0.0239199	0.88199	0.0943536	0.557348	-0.00575873	0.971495	-0.0508578	0.752167	0.0490334	0.760792	-0.0587342	0.715285	-0.322578	0.0396885	0.0586522	0.715666	-0.305329	0.0522297	-0.116383	0.468676	0.166986	0.29671	-0.018133	0.910406	0.0799574	0.61923	-0.175957	0.028949	0.857412	0.188424	0.238082	-0.199861	0.210263	-0.0800687	0.618741
bilirubin (E,Z or Z,E)*	-0.174741	0.274516	-0.0294815	0.854817	-0.0368015	0.819309	0.138218	0.388795	0.155452	0.33179	0.284761	0.0711472	-0.0690219	0.668069	-0.0191359	0.905473	-0.00453351	0.977558	-0.00614264	0.969595	0.196727	0.217649	0.109865	0.494101	0.084907	0.59763	-0.209383	0.188892	0.0731028	0.649671	-0.381174	0.0139385	-0.0851759	0.596466	0.298713	0.057813	-0.127464	0.427092	0.181021	0.257365	-0.236592	-0.0847533	0.598296	0.153573	0.337742	-0.232793	0.142999	-0.140498	0.380942
bilirubin	-0.0813276	0.613218	0.0485775	0.762952	-0.0652329	0.685324	0.158321	0.322834	0.110082	0.493245	0.18304	0.252005	-0.0747125	0.64247	-0.0858598	0.59351	0.0260677	0.871479	-0.0214993	0.893861	0.0931623	0.562357	0.0471947	0.769514	0.0562612	0.726801	-0.162883	0.308905	0.182757	0.252752	-0.350836	0.0245129	-0.0405687	0.801167	0.276725	0.0798608	-0.221063	0.164842	0.15556	0.331452	-0.111071	-0.122351	0.446019	0.205424	0.197581	-0.250566	0.114081	-0.0997082	0.535094
bilirubin degradation product, C16H18N2O5 (1)	-0.0520263	0.781047	0.161055	0.386744	0.0157379	0.933033	0.0780617	0.676381	0.0131993	0.943817	0.179925	0.332771	0.0410993	0.826245	0.0881323	0.637317	0.00692019	0.970527	-0.0264686	0.887602	0.222173	0.229651	0.123179	0.509144	-0.114408	0.539983	-0.0418628	0.823067	-0.00467652	0.980081	-0.0146141	0.937806	0.0374442	0.841494	0.33817	0.0627833	0.0415379	0.824419	0.105604	0.571801	-0.261249	-0.032965	0.860257	0.198752	0.283779	0.0609117	0.744797	-0.129189	0.488532
bilirubin degradation product, C16H18N2O5 (2)	-0.0382718	0.812216	0.0106089	0.947512	-0.0605829	0.706717	0.118115	0.462036	0.210945	0.185539	0.0833032	0.604593	-0.0510321	0.751345	-0.00906438	0.955145	-0.0167173	0.917376	0.0850372	0.597066	0.117667	0.463751	0.16656	0.29796	0.108813	0.498273	-0.0383958	0.811619	0.207691	0.192572	-0.241836	0.127676	-0.031941	0.842851	0.18105	0.257287	-0.187641	0.240073	0.129093	0.421159	-0.0396682	-0.0616305	0.701877	0.198624	0.213157	-0.121972	0.447437	-0.0851045	0.596775
bilirubin degradation product, C16H18N2O5 (3)	-0.0548899	0.733213	0.0142941	0.92932	-0.0573944	0.721517	0.114595	0.47558	0.169009	0.290812	0.0878367	0.585002	-0.0844416	0.599647	-0.0153591	0.924068	-0.000566688	0.997194	0.0510607	0.75121	0.109344	0.496164	0.156141	0.329627	0.063062	0.695282	-0.0813087	0.613301	0.174257	0.27587	-0.274124	0.082853	0.0211104	0.89577	0.19551	0.220565	-0.150575	0.347368	0.147296	0.358089	-0.100304	-0.0832057	0.605017	0.276544	0.0800668	-0.0930476	0.56284	-0.0443148	0.78323
bilirubin degradation product, C16H18N2O5 (4)	-0.0662203	0.680811	0.00234512	0.98839	-0.0453043	0.778509	0.114966	0.474144	0.185639	0.245217	0.0915201	0.569296	-0.070674	0.660597	0.0113305	0.943948	-0.0232342	0.88535	0.058931	0.714372	0.10842	0.499835	0.180351	0.25916	0.0906774	0.572872	-0.0375986	0.815462	0.18559	0.245343	-0.271741	0.0856713	0.00128498	0.993638	0.199868	0.210245	-0.175552	0.272259	0.151651	0.343893	-0.0569522	-0.0563505	0.726384	0.248493	0.117206	-0.106639	0.506946	-0.0161145	0.920346
bilirubin degradation product, C17H18N2O4 (1)	-0.0342432	0.831682	-0.0208827	0.896888	-0.0815744	0.612138	0.153689	0.337372	0.206426	0.195356	0.107671	0.502819	0.00624134	0.969107	-0.0755365	0.638795	-0.0682859	0.671407	0.0779348	0.628151	0.0668087	0.678128	0.157367	0.325796	0.117056	0.466089	-0.0162086	0.919882	0.223559	0.160004	-0.202614	0.203919	-0.113629	0.479333	0.194718	0.222479	-0.252529	0.111181	0.0882212	0.583353	-0.0238009	-0.0983175	0.540832	0.210808	0.185832	-0.219376	0.16817	-0.147296	0.358088
bilirubin degradation product, C17H18N2O4 (2)	-0.0375165	0.815858	0.0137357	0.932074	-0.0437101	0.786118	0.162397	0.310371	0.219079	0.168761	0.0858533	0.593538	-0.017439	0.913822	-0.0778026	0.628735	-0.0277677	0.863174	0.0900281	0.575634	0.0980169	0.542076	0.189085	0.236409	0.106752	0.506492	0.0273686	0.865123	0.236309	0.136888	-0.187661	0.240022	-0.0904994	0.573629	0.199868	0.210245	-0.250751	0.113805	0.0873278	0.587187	-0.0096337	-0.0641795	0.69015	0.224692	0.157841	-0.186269	0.24359	-0.114312	0.476678
bilirubin degradation product, C17H18N2O4 (3)	-0.0508613	0.752151	0.0135124	0.933176	-0.0494229	0.758948	0.147482	0.357475	0.203715	0.201419	0.096337	0.549054	-0.00256996	0.987277	-0.0448183	0.780826	-0.0257843	0.872865	0.085997	0.592918	0.0894636	0.578041	0.188166	0.238738	0.104073	0.517279	-0.00664287	0.96712	0.237159	0.13544	-0.225584	0.156154	-0.0611284	0.704195	0.180456	0.258878	-0.237596	0.1347	0.0982717	0.541022	0.000566688	-0.0503422	0.754602	0.195791	0.219891	-0.198118	0.214349	-0.103485	0.519661
bilirubin degradation product, C17H20N2O5 (1)	-0.117837	0.463099	0.129763	0.418732	-0.0561986	0.727093	0.0419657	0.794466	0.140269	0.381727	0.0408016	0.800049	0.0113813	0.943697	0.0541345	0.736753	0.00340013	0.983167	0.0510607	0.75121	0.186093	0.244043	0.24011	0.130501	0.0758393	0.637448	0.10974	0.494596	0.230925	0.146325	-0.188962	0.236721	-0.0207433	0.897573	0.0899308	0.576049	-0.206307	0.195619	0.145844	0.362898	-0.0932202	-0.0564415	0.72596	0.110504	0.491578	-0.0813731	0.613019	-0.0616882	0.701611
bilirubin degradation product, C17H20N2O5 (2)	-0.0803205	0.617635	0.134454	0.401967	-0.0681558	0.671998	0.0497474	0.757413	0.15003	0.349137	0.0340013	0.832854	0.00367138	0.981825	0.060681	0.706263	0.00595023	0.970547	0.04511	0.779435	0.1854	0.245837	0.215287	0.176441	0.0717176	0.655894	0.0999087	0.534269	0.236592	0.136404	-0.175093	0.273536	-0.0172555	0.914726	0.103401	0.520004	-0.173152	0.278971	0.164605	0.303748	-0.0932202	-0.0456084	0.77706	0.109087	0.497182	-0.046698	0.771874	-0.0684864	0.670497
biliverdin	-0.0584149	0.716769	-0.0361819	0.822302	-0.12927	0.420518	0.0608641	0.705416	0.0860411	0.592728	0.150172	0.348674	-0.0350616	0.827719	0.0750329	0.64104	0.00765029	0.962137	-0.0320569	0.842288	-0.0178002	0.912044	0.0243635	0.879818	-0.0595585	0.71146	-0.190119	0.233809	0.202308	0.204618	-0.356903	0.0219842	0.0290039	0.857145	0.211951	0.183402	-0.179463	0.26155	0.108434	0.499779	-0.111354	-0.0942209	0.557905	0.227809	0.152003	-0.158913	0.321005	-0.0730186	0.650049
branched chain 14:0 dicarboxylic acid	0.162371	0.323355	0.167737	0.3074	-0.184618	0.260533	-0.0432186	0.793907	-0.12068	0.464285	0.00644754	0.968926	0.0953368	0.56372	-0.203107	0.214936	0.254517	0.117908	0.0943538	0.567766	0.0706772	0.668976	0.130577	0.428172	0.175834	0.284292	0.237107	0.146121	0.193426	0.238069	0.147824	0.369147	-0.192486	0.240403	0.0669722	0.685412	0.073373	0.657111	-0.11922	0.469746	0.0853673	0.0534434	0.7466	0.233723	0.152134	0.232954	0.153527	-0.156346	0.34187
branched-chain fatty acid 18:0 (2)	-0.294652	0.0810752	-0.0206459	0.904867	0.00484257	0.977638	-0.104273	0.545038	-0.316219	0.0602592	-0.0993012	0.564475	0.160593	0.349457	-0.00968514	0.955293	-0.270791	0.110173	-0.444605	0.0065921	-0.0886756	0.607048	-0.288662	0.0877465	-0.172542	0.314276	-0.108399	0.529153	0.0141247	0.934836	-0.110444	0.521364	0.148338	0.387912	-0.0669779	0.697926	-0.212047	0.214399	0.0663375	0.700681	0.0547133	-0.0235779	0.891431	-0.29876	0.0767324	-0.268357	0.113535	0.162682	0.34314
branched-chain, straight-chain, or cyclopropyl 10:1 fatty acid (1)*	-0.121614	0.448784	0.184371	0.248513	0.221739	0.163521	0.165917	0.299856	0.0459127	0.775611	0.025501	0.87425	-0.123358	0.442254	0.194381	0.223297	0.167173	0.296161	0.0437663	0.785849	0.111425	0.487953	0.173149	0.278981	-0.0511091	0.750982	-0.146807	0.359703	-0.232626	0.143295	-0.095781	0.551373	0.260484	0.0999975	-0.0568505	0.724052	0.0127998	0.936693	-0.0137357	0.932074	-0.268327	0.068185	0.671866	-0.0719694	0.654761	0.0388569	0.809398	-0.169454	0.289527
branched-chain, straight-chain, or cyclopropyl 12:1 fatty acid*	-0.0445665	0.782028	0.0366285	0.820144	0.0465001	0.772816	0.146741	0.359923	0.173528	0.277913	0.130622	0.415635	-0.0576406	0.72037	-0.073774	0.646664	-0.0682859	0.671407	0.0174681	0.913679	0.177078	0.268049	-0.0271216	0.866329	0.00741906	0.963281	-0.0963216	0.549119	0.0467518	0.771619	0.0335884	0.834856	-0.250388	0.114347	-0.138462	0.387951	0.0651544	0.685683	0.176442	0.269797	-0.0413682	0.0108331	0.946404	0.0308845	0.847987	-0.110995	0.489644	-0.0493505	0.759291
butyrate/isobutyrate (4:0)	-0.00730186	0.963861	-0.282643	0.0733677	-0.0684215	0.670792	-0.0558616	0.728668	0.216187	0.174596	-0.0161506	0.920168	0.101697	0.526939	0.0939171	0.559181	-0.347097	0.0261887	-0.0109416	0.945869	0.103565	0.519337	0.0571546	0.722634	0.0204024	0.899247	0.0275015	0.864474	-0.0541187	0.736827	0.0944808	0.556814	-0.328588	0.035944	-0.0340707	0.832518	0.151731	0.343637	0.0659984	0.681825	-0.00481685	0.0417849	0.795332	-0.0926535	0.564503	-0.0684788	0.670532	0.0780544	0.627622
butyrylcarnitine (C4)	-0.26463	0.0945222	0.146849	0.359564	0.01395	0.931017	0.0640139	0.69091	0.0309097	0.847865	-0.0841532	0.600898	0.0594763	0.711842	0.000503577	0.997507	-0.0314512	0.845232	-0.0714082	0.657286	0.114661	0.475323	0.0730904	0.649727	-0.0542003	0.736444	0.306103	0.0516056	-0.0898201	0.576521	0.100332	0.532531	0.187974	0.239224	-0.321097	0.0406585	-0.108887	0.497978	0.206929	0.194247	0.135155	0.0852085	0.596325	-0.207975	0.191952	-0.0266597	0.868585	0.0186323	0.907949
C-glycosyltryptophan	-0.132441	0.409114	0.262095	0.0978415	0.0837001	0.602867	0.249385	0.115853	0.0927292	0.564183	0.158106	0.323499	-0.125928	0.43273	0.0780544	0.627622	-0.0546854	0.734171	-0.10884	0.498165	0.0369875	0.81841	0.155375	0.332035	0.0201963	0.90026	0.0751972	0.640307	-0.0144505	0.928548	0.108133	0.500977	-0.11932	0.45745	0.191152	0.231229	0.0278217	0.862911	0.110444	0.491815	-0.0606356	-0.073465	0.648048	-0.124388	0.438424	-0.154905	0.333516	0.103485	0.519661
caffeine	-0.306426	0.0513469	0.25707	0.104687	0.093133	0.56248	0.0434479	0.787371	0.0612772	0.703508	-0.0682859	0.671407	-0.0985764	0.539762	0.0352504	0.826806	0.103421	0.519923	-0.00211153	0.989546	0.119285	0.457583	0.264627	0.0945253	-0.104897	0.513948	-0.0498215	0.757063	-0.0113338	0.943931	-0.400677	0.00943123	0.135841	0.397083	-0.111324	0.48835	-0.139998	0.382658	-0.0358468	0.823921	-0.43805	0.0123807	0.938762	-0.00141672	0.992986	-0.0768427	0.632989	0.165677	0.300567
campesterol	-0.0941624	0.584893	0.0413376	0.810815	0.249951	0.141499	-0.01073	0.950476	0.151775	0.376887	-0.271794	0.10881	0.17495	0.307468	0.134847	0.43297	-0.13936	0.417584	0.133381	0.438035	0.228176	0.180741	0.0667715	0.698814	0.119951	0.485911	0.13969	0.416474	-0.120512	0.483859	0.240055	0.158476	-0.162889	0.342517	0.0380823	0.825474	0.00183591	0.991521	0.118798	0.490141	-0.0654874	0.0648054	0.707285	-0.216151	0.205453	0.0135144	0.937647	0.0175078	0.919275
caprate (10:0)	-0.0732704	0.64892	0.154443	0.334978	0.278735	0.0776076	0.187132	0.241375	0.288852	0.067008	0.185024	0.246813	-0.21863	0.169658	0.162404	0.310351	0.115321	0.47277	0.0973225	0.544956	0.240419	0.129993	0.126721	0.429816	0.105103	0.513117	0.0333472	0.836025	0.27116	0.0863686	-0.117884	0.462918	-0.250938	0.113526	0.0800265	0.618927	-0.143553	0.370567	0.0689019	0.668613	-0.26606	0.169962	0.288061	-0.118438	0.460806	-0.143405	0.371067	-0.0407897	0.800106
caproate (6:0)	-0.0858598	0.59351	0.13222	0.409902	0.205929	0.196459	0.117004	0.46629	0.130327	0.416697	0.109938	0.493816	0.0594763	0.711842	0.0843491	0.600048	0.0767863	0.633239	0.168731	0.291619	-0.0723568	0.653019	0.277958	0.0784724	-0.0865557	0.590509	0.127144	0.428263	0.0722527	0.653487	0.110083	0.49324	-0.0385494	0.810879	-0.097458	0.544393	-0.0313772	0.845591	-0.148748	0.353318	-0.209108	0.223854	0.159437	-0.0728194	0.650942	-0.0128942	0.936227	-0.0609328	0.705099
caprylate (8:0)	-0.140246	0.381805	0.167844	0.2942	0.247912	0.118093	0.138496	0.387833	0.18582	0.24475	0.175673	0.271924	-0.0436894	0.786217	0.253299	0.110059	0.113338	0.480468	0.1265	0.430627	0.207361	0.193296	0.28945	0.0664192	-0.0803731	0.617404	0.0337458	0.834093	0.149889	0.349594	-0.064793	0.687337	0.0244146	0.879567	-0.0491252	0.760358	-0.0284439	0.859875	-0.0704653	0.661539	-0.216758	0.35012	0.0248268	-0.204291	0.20012	-0.0395539	0.806044	-0.0551417	0.732034
carboxyethyl-GABA	0.16192	0.31818	0.0362429	0.824295	-0.117277	0.471094	-0.228313	0.156487	-0.188474	0.244144	-0.12411	0.445457	0.143142	0.378234	0.156818	0.333869	0.20217	0.210914	-0.111256	0.494317	-0.166652	0.30405	0.138435	0.394276	0.107043	0.510909	0.341351	0.0311111	0.106445	0.513285	0.234205	0.145782	-0.0176694	0.913824	-0.00699137	0.965848	-0.142569	0.380166	-0.408925	0.00879519	0.0434839	0.0152286	0.925693	0.133538	0.411377	0.200225	0.215431	-0.266376	0.0966218
carnitine	-0.160137	0.317241	-0.139255	0.38521	0.0494229	0.758948	-0.00277918	0.986241	0.102671	0.522969	-0.128072	0.424875	0.000917844	0.995456	0.0742776	0.644412	-0.217892	0.17114	-0.10097	0.529915	-0.10056	0.531595	-0.225094	0.157079	-0.140138	0.382176	-0.176833	0.268721	0.0515686	0.748815	-0.280625	0.0755331	0.227258	0.153023	-0.0481348	0.765051	-0.263284	0.0962732	0.0387503	0.809912	-0.0770696	-0.0458815	0.775759	-0.25586	0.106388	-0.279665	0.0765808	0.0395308	0.806156
carotene diol (1)	0.155605	0.331309	0.0312683	0.846121	-0.144947	0.365889	0.0690164	0.668094	-0.0159068	0.921369	0.0337179	0.834227	-0.00605777	0.970015	-0.101219	0.528894	-0.0232342	0.88535	-0.0403111	0.802405	-0.142633	0.373673	-0.206706	0.194737	-0.0937686	0.559805	-0.0830358	0.605757	0.142522	0.374049	-0.00498408	0.975328	-0.04681	0.771342	-0.148564	0.353919	-0.115554	0.471872	-0.019096	0.905669	-0.147906	0.0355946	0.825141	0.207975	0.191952	-0.0297961	0.853285	0.0662203	0.680811
carotene diol (2)	0.153339	0.338485	0.0301515	0.851554	-0.184007	0.249464	0.06142	0.702849	-0.166298	0.298733	-0.0524187	0.744812	0.0396509	0.805578	-0.189345	0.235754	-0.205424	0.197581	-0.221519	0.163949	-0.121134	0.450588	-0.199045	0.212169	-0.108607	0.499091	-0.081973	0.610395	0.0323012	0.841102	0.0673934	0.675465	-0.00201926	0.990003	-0.150347	0.348108	-0.117509	0.464354	0.127307	0.42767	0.117021	-0.0748305	0.641943	0.0986037	0.539649	-0.154557	0.334618	0.0299628	0.852473
carotene diol (3)	0.149059	0.352301	-0.135794	0.397249	-0.123823	0.440523	-0.127842	0.425711	-0.294094	0.0619857	0.0521353	0.746146	0.0793017	0.622117	-0.0042804	0.97881	-0.269177	0.0887849	-0.28045	0.0757236	-0.115124	0.473533	-0.136068	0.396288	-0.248538	0.117136	-0.0506186	0.753297	-0.0671526	0.676561	0.160141	0.317232	-0.0980257	0.54204	-0.0608122	0.705656	-0.0620433	0.699973	0.0140707	0.930421	0.0204008	-0.188988	0.236654	0.0838699	0.602129	-0.164314	0.304615	-0.165425	0.301313
catechol sulfate	-0.181539	0.255981	0.32988	0.0351781	0.0935316	0.560802	0.180925	0.257621	0.110624	0.491104	0.119855	0.455422	-0.122624	0.444996	-0.0490987	0.760483	-0.116738	0.467311	-0.183128	0.251775	0.202738	0.203636	0.11293	0.482058	0.146939	0.359269	0.276476	0.0801439	0.0385348	0.81095	-0.0290377	0.85698	0.196786	0.21751	0.0766591	0.633804	0.0104887	0.948106	0.19766	0.215432	0.0558188	0.109606	0.495128	-0.079053	0.623213	0.085555	0.594827	0.111039	0.489472
ceramide (d16:1/24:1, d18:1/22:1)*	-0.117613	0.469815	-0.00953761	0.953422	0.212588	0.187837	0.0760063	0.641116	0.200705	0.21431	-0.185562	0.251642	-0.122295	0.452194	-0.136276	0.401764	-0.117618	0.469798	0.0387711	0.812251	0.165048	0.308793	-0.103173	0.526389	0.138429	0.394297	0.0220957	0.89235	0.288081	0.0714446	-0.00277714	0.986431	-0.252534	0.115922	-0.213609	0.185677	-0.262607	0.101613	-0.143064	0.378498	-0.0271775	0.0523239	0.748474	-0.0768518	0.637399	-0.174141	0.282518	0.0127475	0.937773
ceramide (d18:1/14:0, d16:1/16:0)*	0.0863634	0.591337	0.0273597	0.865166	0.143619	0.370346	0.198897	0.212516	0.333319	0.0332048	-0.171707	0.283067	-0.125561	0.434084	-0.185316	0.246054	-0.0493019	0.759521	0.0378156	0.814415	0.129687	0.419007	-0.00383074	0.981036	0.270796	0.086809	0.0815744	0.612138	0.0807531	0.615736	-0.103365	0.520146	-0.284164	0.071767	-0.0598218	0.71024	-0.0815985	0.612032	0.163823	0.306082	0.164056	0.0516167	0.748589	-0.0677192	0.673983	-0.114654	0.475351	0.0377683	0.814644
ceramide (d18:1/17:0, d17:1/18:0)*	-0.151325	0.344945	-0.0627599	0.696672	0.158897	0.321052	0.0911572	0.570835	0.305301	0.0522521	-0.213358	0.180443	-0.113262	0.480763	-0.125139	0.435643	-0.113904	0.478262	0.109416	0.495881	0.208055	0.191777	0.0376944	0.815	0.169402	0.289676	0.179357	0.261837	0.0835865	0.603361	0.13067	0.415463	-0.357041	0.0219293	-0.117068	0.466042	-0.166219	0.298965	-0.0673385	0.675715	0.0974704	-0.0421491	0.793587	-0.0558188	0.728868	-0.134344	0.402354	0.0828384	0.606618
ceramide (d18:1/20:0, d16:1/22:0, d20:1/18:0)*	-0.34923	0.0252211	-0.00547195	0.972914	0.242332	0.126873	0.136458	0.394922	0.284695	0.0712156	-0.0923702	0.565699	-0.0853595	0.595672	0.0141001	0.930276	-0.144789	0.366419	0.140513	0.380891	0.237182	0.1354	-0.070792	0.660064	0.205467	0.197487	-0.0766587	0.633806	0.000283344	0.998597	-0.0600256	0.709296	-0.147039	0.358938	-0.179267	0.262081	-0.158753	0.321499	0.0733688	0.648479	0.016434	0.00782899	0.961254	-0.27031	0.0873978	-0.246907	0.119639	0.103989	0.51762
ceramide (d18:2/24:1, d18:1/24:2)*	-0.141253	0.378361	-0.00614198	0.969598	0.199153	0.211915	0.0293667	0.855377	0.163044	0.30842	-0.109938	0.493816	-0.0895816	0.577538	-0.0513648	0.749776	-0.207975	0.191952	-0.040887	0.799639	0.194878	0.222091	-0.0799857	0.619106	0.21742	0.172093	-0.000132857	0.999342	0.34653	0.0264507	0.0130019	0.935695	-0.305642	0.0519767	-0.0988446	0.538654	-0.241773	0.127778	-0.0636533	0.692565	-0.0507186	0.0979534	0.54234	-0.00906701	0.955132	-0.115003	0.474001	0.0123376	0.938974
cerotoylcarnitine (C26)*	-0.197906	0.214851	0.239984	0.13071	0.20274	0.203631	0.265783	0.0930411	0.338561	0.0303724	0.150172	0.348674	-0.254977	0.107643	-0.109276	0.496434	-0.00680026	0.966342	0.0865729	0.590435	0.124371	0.438489	0.218505	0.169908	0.0465752	0.772458	0.1674	0.295496	0.00198341	0.99018	0.109216	0.496671	-0.174207	0.27601	-0.127963	0.42527	-0.0679099	0.673116	0.0791757	0.622672	-0.0988871	0.0639974	0.690985	-0.0804697	0.61698	-0.12476	0.437044	0.095176	0.553902
chenodeoxycholate	-0.308374	0.0561363	0.000791246	0.996186	-0.0222347	0.893122	0.06177	0.708732	-0.0585666	0.723224	0.0050521	0.975649	0.229671	0.159573	0.0536427	0.745686	-0.0973835	0.55534	-0.154009	0.349225	0.032492	0.844326	0.051392	0.756024	-0.0498222	0.763259	-0.024201	0.883732	-0.277691	0.0869698	0.209221	0.201153	0.0365555	0.825143	-0.214354	0.190068	0.00721925	0.965209	-0.111038	0.500974	0.105412	-0.0258979	0.875642	-0.217593	0.183298	-0.196194	0.23129	-0.142569	0.386594
cholate	-0.091651	0.568742	-0.299617	0.057023	-0.123159	0.442998	-0.095326	0.553274	-0.094356	0.557338	-0.0532687	0.740816	0.0985764	0.539762	0.0684864	0.670497	-0.406032	0.00843818	-0.252616	0.111053	-0.0610294	0.704653	-0.440075	0.00398635	-0.112728	0.482845	-0.129137	0.421	-0.25756	0.104004	0.209331	0.189004	-0.0392837	0.807344	0.0148564	0.926547	0.108531	0.499391	-0.00636533	0.968493	-0.0765029	-0.143198	0.371765	-0.0419349	0.794613	-0.129465	0.419812	0.0599256	0.709759
cholesterol	-0.0720115	0.654571	-0.0706886	0.660531	0.307963	0.050131	0.10598	0.509591	0.271499	0.0859606	-0.279377	0.0768975	-0.0532349	0.740975	-0.218804	0.16931	-0.158389	0.322622	0.117094	0.465943	0.130843	0.414837	0.0623644	0.698493	0.235761	0.137827	0.287636	0.068218	0.0776363	0.629472	0.224717	0.157793	-0.23405	0.140791	0.00693299	0.965685	-0.229685	0.148567	-0.115916	0.470473	0.053552	-0.052436	0.744731	0.0561021	0.727544	-0.127026	0.428698	0.12388	0.440312
cholesterol sulfate	-0.117082	0.465991	-0.106312	0.508255	0.0183343	0.909416	-0.00166751	0.991744	0.19305	0.226543	-0.119571	0.456496	0.0807703	0.615661	-0.12388	0.440312	-0.230359	0.147346	0.0612345	0.703705	0.176847	0.268684	-0.12764	0.42645	0.207115	0.193836	0.0535415	0.739535	-0.237442	0.13496	-0.107699	0.502705	0.0141348	0.930105	0.0871576	0.587918	-0.107998	0.501514	0.252938	0.110584	0.0575189	-0.153485	0.338022	-0.374014	0.0159985	-0.10054	0.531676	-0.1478	0.356429
cholic acid glucuronide	0.0367332	0.864691	-0.188364	0.37807	-0.206206	0.333687	-0.19751	0.354914	-0.0667509	0.756637	-0.20085	0.346669	0.225856	0.288606	0.142885	0.505377	0.0407963	0.849882	-0.124759	0.561348	-0.307334	0.144049	0.34641	0.0972642	-0.216946	0.30855	0.234325	0.270417	-0.25101	0.236767	0.0414447	0.847523	-0.15452	0.470955	-0.212306	0.319264	0.254202	0.230658	0.129906	0.545174	-0.222943	-0.11254	0.600578	0.405289	0.0494422	0.21913	0.303583	0.145708	0.496913
choline	-0.338655	0.0303232	0.0742621	0.644481	-0.0677572	0.67381	0.0115799	0.942716	-0.0520585	0.746508	0.0104837	0.948131	0.0853595	0.595672	0.150569	0.347386	-0.213358	0.180443	-0.246857	0.119716	0.0848401	0.59792	0.0107261	0.946933	-0.106134	0.508971	0.0143486	0.929051	0.151306	0.345006	0.0242703	0.880274	0.103533	0.519467	-0.00792342	0.960787	-0.286217	0.0696514	-0.163265	0.307757	-0.173407	-0.108604	0.499101	-0.295811	0.0604074	-0.405297	0.00856891	-0.116578	0.467925
phosphocholine	-0.110787	0.490464	0.084536	0.599238	-0.0216557	0.893093	0.0925468	0.564953	0.246374	0.120466	0.123821	0.440529	-0.0897651	0.576755	0.130678	0.415432	0.0660192	0.68173	0.0470296	0.770298	0.131999	0.410691	-0.0669612	0.677433	-0.00597646	0.970417	0.0450386	0.779776	-0.226675	0.154108	0.178343	0.264588	-0.089398	0.578321	0.0437769	0.785799	0.149775	0.349965	-0.0147408	0.927117	-0.292411	-0.0190263	0.906012	-0.371464	0.0167918	0.0454783	0.77768	-0.0176252	0.912905
cinnamoylglycine	0.116893	0.490826	-0.0254634	0.881084	0.112731	0.506498	0.110639	0.514466	0.100014	0.555887	-0.0550311	0.746319	-0.104588	0.537866	0.0896642	0.597672	-0.310242	0.0616552	0.0453342	0.789908	0.0840753	0.620788	0.0121662	0.943027	0.0804762	0.635867	0.289978	0.081692	0.353455	0.0318731	0.383227	0.0192195	-0.168508	0.318781	0.23165	0.167724	0.00654387	0.969338	0.026923	0.87432	0.290592	0.184328	0.274776	0.0853167	0.615621	0.00758833	0.964447	0.204745	0.224138
cis-3,4-methyleneheptanoate	0.0477782	0.788449	0.200151	0.256396	0.107015	0.546914	0.0538447	0.762315	0.0171373	0.923365	0.0360365	0.839657	0.0318449	0.858106	0.0186211	0.916752	0.127204	0.473439	-0.0805347	0.650718	0.265227	0.129526	-0.0235562	0.894798	0.0538796	0.762166	0.0418401	0.814252	-0.074803	0.674158	0.018935	0.915353	-0.0608453	0.732477	-0.0337197	0.849844	-0.0877447	0.621694	-0.11434	0.519647	-0.382538	0.0403903	0.820582	-0.185226	0.29429	0.0181818	0.918709	-0.451974	0.00728588
cis-3,4-methyleneheptanoylcarnitine	-0.0147688	0.92793	0.143064	0.378498	0.115294	0.478677	0.126466	0.436802	0.216324	0.180015	0.031707	0.846001	-0.149154	0.358318	0.205018	0.204419	0.156723	0.334164	0.111311	0.494104	0.0243746	0.881323	0.249444	0.120603	-0.0270512	0.868399	0.138807	0.392995	-0.159592	0.32528	0.223328	0.165982	-0.0113145	0.944757	-0.0496811	0.760796	0.252732	0.115627	-0.0820307	0.61482	-0.103274	0.220424	0.171701	-0.19598	0.225522	0.238319	0.138634	-0.0690106	0.672203
cis-4-decenoate (10:1n6)*	-0.0956796	0.551797	0.269019	0.0889797	0.208187	0.191488	0.352678	0.0237206	0.123458	0.441882	0.251326	0.112951	-0.202843	0.203396	0.03802	0.81343	0.0813198	0.613253	0.214609	0.177842	0.178234	0.264887	0.253288	0.110074	0.120148	0.454313	-0.159296	0.319824	-0.0983204	0.54082	-0.00845126	0.958177	0.0165212	0.918342	-0.00178277	0.991174	0.110131	0.49305	0.127977	0.425222	0.0943536	0.108969	0.497654	-0.114471	0.476061	-0.049486	0.75865	0.0866152	0.590252
cis-4-decenoylcarnitine (C10:1)	-0.236933	0.135824	0.267009	0.0914859	0.162617	0.309706	0.262818	0.0968856	0.0795338	0.621094	0.181907	0.255004	-0.17182	0.282743	0.24776	0.118326	0.0949203	0.554972	0.0410789	0.798718	0.0903883	0.574102	0.249304	0.115975	-0.104279	0.516445	-0.108943	0.497756	-0.191541	0.230265	0.0314214	0.845377	0.250388	0.114347	-0.0465501	0.772578	0.149242	0.351703	0.0807391	0.615797	-0.158389	0.163498	0.307056	-0.198624	0.213157	0.0510542	0.751241	0.00981975	0.951412
citrate	-0.155102	0.332895	0.0855411	0.594887	-0.0333472	0.836025	0.0410393	0.798908	0.0119301	0.940987	0.0827365	0.607062	0.132537	0.408772	0.223085	0.160914	-0.0807531	0.615736	-0.14512	0.365312	-0.00346758	0.982833	-0.0724775	0.652477	-0.0612072	0.703831	-0.106286	0.508361	0.122688	0.444757	-0.241403	0.128381	-0.0407523	0.800286	0.108353	0.500102	-0.29155	0.0643842	0.157793	0.32447	-0.213925	-0.0985906	0.539703	-0.0966203	0.547875	-0.36191	0.0200654	-0.180784	0.257998
citrulline	-0.196395	0.218443	0.101845	0.526335	0.285112	0.0707844	0.00426142	0.978904	-0.0925484	0.564946	-0.222992	0.161093	-0.0591091	0.713545	-0.0186323	0.907949	0.0510019	0.751487	-0.122853	0.44414	0.12229	0.446246	-0.0545497	0.734807	-0.00968599	0.952073	0.297069	0.0592717	0.00141672	0.992986	0.210848	0.185746	0.221384	0.164213	0.0160449	0.920688	-0.20133	0.206861	-0.154331	0.335332	-0.111921	0.0211201	0.895723	-0.053552	0.739485	-0.0115003	0.943109	-0.0289557	0.85738
corticosterone	0.198815	0.275337	-0.267008	0.139594	-0.0413071	0.822394	0.000794994	0.996555	0.0302476	0.869466	0.146386	0.424026	-0.131612	0.472745	0.140978	0.441527	0.0666548	0.717009	-0.00484759	0.978993	0.134585	0.462711	-0.204429	0.261726	-0.0794964	0.665383	0.0788685	0.667875	0.13396	0.46481	0.0990209	0.589756	0.063471	0.730012	0.0545183	0.766961	0.21201	0.244062	-0.0930211	0.612596	0.066017	0.330044	0.0650657	0.0075389	0.967336	0.160249	0.380963	0.0425181	0.817273
cortisol	0.175497	0.272414	-0.083531	0.603602	-0.297069	0.0592717	-0.0572512	0.722184	-0.0683268	0.671222	0.0787697	0.624462	0.105919	0.509833	0.210747	0.185962	0.175673	0.271924	0.0978984	0.542567	-0.269315	0.0886145	-0.00122584	0.993931	-0.0861435	0.592286	0.00744001	0.963177	-0.0209675	0.896472	0.075628	0.638388	-0.0154198	0.923769	-0.0915155	0.569316	0.169953	0.288088	-0.0614198	0.702849	0.0654525	0.161496	0.3131	-0.128638	0.422812	0.0179474	0.91132	0.114816	0.474726
cortisone	0.000503577	0.997507	0.129987	0.417925	-0.293615	0.0624324	0.156468	0.328601	0.0686883	0.669581	0.0886867	0.58136	0.0734275	0.648216	-0.0352504	0.826806	0.122971	0.443698	-0.0320569	0.842288	0.0984793	0.540163	-0.106954	0.505683	-0.0772818	0.631042	-0.294943	0.0612012	-0.241126	0.128833	-0.141071	0.378983	-0.0793017	0.622117	0.0150545	0.92557	0.177152	0.267844	0.301069	0.0557726	-0.16604	0.0100138	0.950453	-0.350213	0.0247856	-0.0296219	0.854133	-0.073774	0.646664
cortolone glucuronide (1)	-0.204347	0.205937	-0.00429192	0.979031	0.0470243	0.773242	0.065913	0.686146	0.173738	0.283652	0.266037	0.0970621	-0.115546	0.477711	-0.0181254	0.911609	-0.155214	0.3389	-0.0184913	0.909832	0.106455	0.513246	-0.104806	0.51983	0.143935	0.375571	-0.129458	0.425937	0.0372207	0.819632	-0.0890999	0.584559	-0.0634595	0.697262	0.24491	0.127726	0.0677712	0.677769	0.0212212	0.896588	0.113239	-0.13233	0.415656	-0.373992	0.017439	-0.118409	0.466796	-0.141512	0.383746
creatine	0.132692	0.408216	-0.317038	0.0434156	-0.104692	0.514778	-0.215572	0.175856	-0.0694113	0.666305	-0.391015	0.0114771	0.111426	0.487948	0.0574078	0.721455	-0.283627	0.0723288	-0.00211153	0.989546	-0.17153	0.283571	-0.0251296	0.876067	-0.0179294	0.911408	0.142423	0.374385	0.209391	0.188875	0.129153	0.420944	-0.303806	0.0534746	-0.00653682	0.967645	-0.177597	0.266626	-0.150646	0.347138	0.166606	-0.0700967	0.663204	0.0654525	0.684319	-0.105071	0.513249	0.110283	0.49245
creatinine	-0.0705007	0.661379	0.126972	0.428897	-0.197027	0.216934	0.0815227	0.612364	0.0377785	0.814594	0.156689	0.327909	0.0903158	0.57441	-0.190856	0.231968	-0.107671	0.502819	-0.252616	0.111053	0.0427668	0.790629	-0.149399	0.351191	-0.189804	0.234598	0.0744001	0.643865	-0.0589356	0.71435	-0.069127	0.667592	-0.0165212	0.918342	0.0342688	0.831558	-0.243018	0.125768	0.116586	0.467894	0.0223842	-0.132729	0.408087	-0.228942	0.14992	-0.107336	0.504157	-0.183806	0.249993
cyclo(leu-pro)	-0.170168	0.328411	-0.0368844	0.833389	-0.145432	0.404515	0.153664	0.378141	0.164569	0.344809	0.0562698	0.748164	-0.0843268	0.630072	-0.132508	0.447965	-0.363346	0.031917	-0.031518	0.85736	0.0792942	0.650701	-0.353334	0.0373306	-0.185974	0.284779	-0.435869	0.00886226	-0.36294	0.0321231	-0.212909	0.219453	0.0294486	0.866639	0.000969071	0.995592	-0.0082504	0.962483	0.240627	0.163794	-0.19517	-0.456649	0.00582501	-0.335963	0.0484759	-0.153264	0.3794	-0.141512	0.417434
cys-gly, oxidized	-0.177007	0.268243	0.260532	0.0999332	-0.0491572	0.760206	0.00463197	0.97707	-0.139365	0.384833	0.0561021	0.727544	0.190912	0.231829	-0.112298	0.48453	-0.0212508	0.895081	-0.159325	0.319735	-0.0016182	0.991988	-0.01471	0.927268	-0.141168	0.378651	0.289496	0.0663743	0.149039	0.352365	-0.0218866	0.89196	0.0440565	0.784463	-0.159063	0.320543	-0.318483	0.0424169	0.0785057	0.625628	-0.0821698	0.0436967	0.786182	-0.0960537	0.550236	-0.116048	0.469964	-0.0135966	0.932761
cystathionine	-0.275708	0.0810207	-0.0667801	0.678258	-0.0298929	0.852813	-0.0818006	0.611148	0.0234986	0.884054	-0.278244	0.0781532	-0.0849923	0.597261	-0.0206466	0.898048	-0.26266	0.0970941	-0.256455	0.105548	0.200888	0.207879	-0.098833	0.538702	-0.120354	0.453533	0.229179	0.149488	-0.097187	0.545518	0.0728109	0.65098	0.0122991	0.939164	-0.0901289	0.575205	-0.12062	0.452527	0.0703536	0.662043	-0.177657	-0.0995009	0.535947	-0.243393	0.125167	-0.114828	0.474676	0.0360057	0.823153
cysteine	0.144778	0.366454	0.252603	0.111073	-0.0235157	0.883971	-0.00917131	0.954617	0.0489856	0.761019	0.111921	0.486006	-0.129232	0.420655	0.145534	0.363932	0.149606	0.350517	-0.132067	0.410449	0.187018	0.241666	0.0576143	0.720493	0.0488421	0.761698	-0.03813	0.8129	-0.0110504	0.945331	-0.185711	0.245031	0.198989	0.212301	-0.0810169	0.614579	0.332083	0.0339033	0.243222	0.12544	-0.113054	0.226221	0.154956	0.00566688	0.971949	0.505663	0.000744869	-0.00629471	0.968843
cysteine s-sulfate	-0.269917	0.087877	-0.0160808	0.920511	0.0168729	0.91661	-0.0807816	0.615611	-0.0310905	0.846985	-0.217042	0.172858	0.130885	0.414689	-0.0493505	0.759291	-0.34228	0.0284864	-0.223247	0.160602	-0.0113274	0.943963	-0.081518	0.612385	-0.244005	0.124191	0.145744	0.36323	0.135155	0.399493	-0.0160357	0.920734	0.156768	0.327664	-0.223242	0.160611	-0.251462	0.11275	0.0349535	0.828243	-0.00170006	0.0397822	0.804947	-0.0476018	0.76758	-0.249172	0.116175	0.196395	0.218443
cysteine sulfinic acid	0.138496	0.482155	0.0586805	0.766767	0.0467742	0.813161	-0.164397	0.403181	-0.286255	0.139738	-0.180748	0.357345	0.0198892	0.919983	0.0753945	0.702977	0.24357	0.211664	-0.280296	0.148539	-0.103623	0.599765	-0.277201	0.153264	-0.198623	0.310947	0.0743404	0.706947	0.222906	0.254225	-0.0391203	0.843325	0.348362	0.0692627	-0.0160776	0.935282	-0.413856	0.0285747	-0.568154	0.00161042	0.0211302	0.0853708	0.665789	0.102954	0.602136	0.00328407	0.986767	-0.0853962	0.665696
cysteine-glutathione disulfide	0.0946724	0.556011	0.395432	0.0104991	0.152919	0.339827	0.258464	0.102752	0.0773647	0.630675	0.0306012	0.849366	-0.229277	0.149308	0.0234163	0.884458	0.043635	0.786477	-0.00595069	0.970545	0.145176	0.365125	0.167939	0.293921	0.0764575	0.634699	-0.0128872	0.936262	0.122688	0.444757	0.0114851	0.943184	0.183752	0.250133	0.271575	0.0858697	0.0919095	0.567647	0.153996	0.336395	0.0532687	0.039327	0.807136	0.18304	0.252005	0.246559	0.120179	0.00730186	0.963861
cysteinylglycine	-0.120607	0.452577	0.210502	0.186485	-0.0366686	0.81995	-0.101811	0.526475	0.0121108	0.940094	0.109371	0.496059	0.0982093	0.54128	-0.022661	0.888161	0.0291844	0.856265	-0.176601	0.26936	0.109344	0.496164	-0.0162423	0.919716	0.0467813	0.771478	0.21762	0.171687	0.0748028	0.642066	-0.0879798	0.584388	0.104818	0.514269	-0.270981	0.086585	0.0077332	0.961727	0.120271	0.453845	-0.171423	0.00118345	0.994141	-0.0835865	0.603361	0.198118	0.214349	-0.148303	0.354774
cysteinylglycine disulfide*	-0.179525	0.261384	0.217985	0.170953	-0.0385286	0.810979	0.0061142	0.969736	-0.0963443	0.549024	0.0430683	0.789186	0.149792	0.34991	-0.206466	0.195267	-0.107671	0.502819	-0.329399	0.0354616	0.028203	0.86105	-0.0111857	0.944663	-0.204436	0.199794	0.328556	0.0359631	0.207975	0.191952	-0.0803954	0.617306	0.0407523	0.800286	-0.0768572	0.632925	-0.351105	0.0243959	0.0828609	0.60652	0.0124671	0.00719174	0.964405	-0.164623	0.303695	-0.261021	0.0992748	-0.0269414	0.867209
cystine	-0.0901402	0.575157	0.0311566	0.846664	-0.0191315	0.905494	0.139144	0.385593	0.0791723	0.622687	0.137422	0.391559	-0.0198254	0.902083	-0.246753	0.119878	-0.133738	0.404498	-0.0694887	0.665954	-0.0210367	0.896132	0.0663483	0.680227	-0.0441022	0.784245	-0.0733372	0.64862	-0.0501519	0.755501	-0.28951	0.0663607	0.0312067	0.84642	0.194916	0.221999	-0.130664	0.415481	0.178564	0.263988	0.256143	-0.0981354	0.541586	-0.0544021	0.735498	-0.312947	0.0463468	0.176755	0.268935
cytidine	-0.0028195	0.986224	0.341923	0.0308116	0.311323	0.0505303	0.302962	0.0573981	0.29454	0.0650481	-0.0031707	0.984508	-0.264645	0.0988906	-0.177226	0.273947	0.147815	0.362699	-0.0704724	0.665661	0.187499	0.246638	0.230834	0.15184	-0.00803922	0.960734	0.285262	0.0743874	0.0188732	0.907978	-0.0930341	0.568012	0.0945018	0.561895	-0.00116523	0.994306	-0.0336529	0.836675	0.120651	0.458341	-0.174087	0.0570097	0.72678	0.206673	0.200709	-0.0272096	0.867636	0.145943	0.368878
cytosine	-0.0331259	0.862042	0.408973	0.0248312	0.11312	0.551728	0.270826	0.14774	0.179532	0.342469	-0.239787	0.201859	0.00265632	0.988885	-0.0867155	0.64865	0.100392	0.597608	-0.169532	0.370457	0.282636	0.130196	0.210359	0.264522	0.00437762	0.981683	0.00865791	0.963783	-0.272078	0.145805	-0.261412	0.162903	0.088283	0.642715	-0.131068	0.489959	0.0193904	0.918993	0.428311	0.0182084	-0.125061	0.0602347	0.75186	-0.0730341	0.70132	0.0718896	0.705792	0.11012	0.562395
decadienedioic acid (C10:2-DC)	-0.221532	0.169503	-0.109444	0.501418	-0.064021	0.694712	-0.0512215	0.753607	0.0570077	0.726789	0.0946682	0.561203	0.0768323	0.637484	0.339683	0.031998	-0.153855	0.343197	0.0519032	0.750432	0.00727791	0.96445	0.137456	0.397662	0.102638	0.528549	-0.12181	0.454002	0.18073	0.264417	-0.0697756	0.668776	-0.252166	0.116473	0.0945057	0.561878	-0.0372265	0.819604	0.0822619	0.61382	0.0277814	0.0632573	0.698181	-0.00890817	0.956493	-0.0425971	0.794105	0.0770663	0.636457
decanoylcarnitine (C10)	-0.19992	0.210125	0.211954	0.183396	0.00531429	0.973694	0.218444	0.170031	0.0686883	0.669581	0.171707	0.283067	-0.0435058	0.787094	0.0989528	0.538207	0.0382515	0.812315	0.168155	0.293293	-0.112581	0.483423	0.243022	0.125762	-0.107576	0.503196	-0.0386615	0.810339	-0.0529853	0.742147	0.0708606	0.659755	0.0714082	0.657286	-0.272764	0.0844528	0.0077332	0.961727	0.0816325	0.611884	0.0671526	0.089214	0.579106	-0.114471	0.476061	-0.0886914	0.58134	0.120355	0.453529
dehydroepiandrosterone sulfate (DHEA-S)	0.237185	0.135396	0.134565	0.401572	0.0179357	0.911377	0.172124	0.28188	0.124723	0.43718	0.0453351	0.778363	-0.0526842	0.743563	-0.298117	0.058338	0.139972	0.382745	-0.110184	0.492843	0.0205743	0.898403	-0.0415252	0.796577	0.105515	0.511457	-0.03441	0.830874	-0.0988871	0.538478	-0.186145	0.243912	0.0805867	0.616466	-0.0705184	0.661299	0.0148442	0.926607	0.226472	0.154488	0.00878367	0.0143835	0.928879	-0.0342846	0.831481	0.0642969	0.689611	-0.151073	0.345757
deoxycarnitine	-0.0634507	0.693496	-0.236299	0.136905	-0.0255086	0.874213	-0.122655	0.444881	-0.016449	0.918697	-0.0493019	0.759521	0.163009	0.308526	0.0861116	0.592423	-0.26691	0.0916102	-0.187543	0.240325	-0.210598	0.186281	-0.372807	0.01637	-0.241532	0.128171	0.00504858	0.975009	-0.0507186	0.752825	-0.0390058	0.808681	0.106837	0.506152	0.0826016	0.60765	-0.272262	0.0850488	-0.00558362	0.972361	-0.096337	-0.168505	0.292274	-0.152439	0.341362	-0.128594	0.422973	-0.108773	0.498432
deoxycholate	-0.153107	0.387324	-0.0724719	0.68378	-0.0800019	0.652883	0.0109416	0.951029	-0.203918	0.247368	0.0384338	0.829141	0.181434	0.304459	-0.025064	0.888105	-0.0185642	0.917005	-0.211004	0.230964	-0.0706506	0.691332	-0.242973	0.166168	-0.174962	0.322323	-0.120261	0.498108	0.0106623	0.952277	0.0446732	0.801915	-0.00342945	0.984642	-0.132654	0.454532	0.0920255	0.604719	-0.0885979	0.618295	-0.186597	0.0468145	0.792622	0.00217334	0.990267	-0.169494	0.33791	0.00505759	0.977353
deoxycholic acid 12-sulfate*	-0.0587383	0.726118	0.214122	0.196746	-0.16683	0.316783	0.0276591	0.869072	-0.12516	0.454028	0.163919	0.325418	0.148655	0.373079	0.203723	0.219899	0.177105	0.287457	-0.0381161	0.820271	-0.0319206	0.849116	0.118256	0.479494	0.00417415	0.980157	-0.218042	0.18848	0.0527033	0.753331	-0.241523	0.14406	0.0466385	0.780977	-0.0748246	0.655259	-0.0195667	0.907178	0.00614757	0.97078	-0.333182	0.0381817	0.819967	-0.0486062	0.771976	0.000109445	0.99948	-0.24437	0.139248
deoxycholic acid glucuronide	-0.00120836	0.994096	0.0622329	0.702844	-0.0733692	0.652768	-0.103634	0.524533	-0.180234	0.265754	-0.0726242	0.656074	0.0694866	0.67007	0.123789	0.446644	0.00573747	0.971971	-0.147211	0.364685	-0.112869	0.488038	0.0101214	0.950575	-0.0186114	0.909249	0.0654374	0.688295	-0.0880248	0.589118	-0.0759085	0.641547	0.255711	0.111255	-0.0640875	0.694411	0.00143816	0.992973	-0.0526953	0.746748	-0.0512601	0.0119096	0.941857	0.243087	0.130676	0.231751	0.150174	0.0269866	0.868711
diacylglycerol (14:0/18:1, 16:0/16:1) [1]*	-0.0923238	0.646946	0.288725	0.14413	0.276512	0.162652	0.376316	0.0530316	0.231798	0.244669	0.168333	0.401296	-0.292659	0.1385	-0.139217	0.488595	0.388117	0.0454474	0.189284	0.344354	0.507386	0.00690435	-0.0174714	0.931073	0.207832	0.298229	-0.237634	0.232657	0.100881	0.616605	-0.195151	0.329326	-0.207858	0.298166	-0.0683852	0.734668	0.0766838	0.703822	0.176641	0.378111	-0.116882	0.231798	0.244669	-0.23768	0.232564	0.0567852	0.778458	-0.0729583	0.717616
diacylglycerol (14:0/18:1, 16:0/16:1) [2]*	-0.0154185	0.935548	0.158322	0.403376	0.103133	0.587592	0.266357	0.154807	0.257359	0.169761	0.046301	0.80804	-0.184491	0.329078	-0.000955079	0.996004	0.080519	0.672318	0.0735973	0.699123	0.487587	0.00627461	0.112637	0.553439	0.415449	0.0224236	0.113412	0.550696	0.224425	0.233152	-0.00371514	0.984455	-0.421196	0.0204505	0.0110728	0.953691	0.0712436	0.708321	0.371207	0.0434247	0.0850132	0.356453	0.0531792	-0.220589	0.241449	0.13866	0.464936	-0.0215859	0.909856
diacylglycerol (16:1/18:2 [2], 16:0/18:3 [1])*	-0.098701	0.539247	0.153885	0.336749	0.0844973	0.599406	0.0802258	0.618051	-0.0294637	0.854904	0.0325846	0.839726	0.120238	0.453972	-0.0637025	0.692339	0.191824	0.229563	-0.172762	0.280074	0.223543	0.160033	-0.0485737	0.76297	0.0638863	0.691495	-0.0666944	0.678649	0.25246	0.111282	-0.21995	0.167033	-0.199539	0.211013	-0.101024	0.529694	-0.385149	0.0128952	-0.209162	0.189369	-0.203441	0.0986816	0.539327	-0.124955	0.436324	-0.206656	0.194848	-0.257076	0.104678
dihomolinoleate (20:2n6)	0.0508613	0.752151	0.0546078	0.734534	0.254555	0.108247	0.289498	0.0663722	0.303494	0.0537332	0.0711194	0.658588	-0.285266	0.0706257	-0.0979457	0.542371	0.0294678	0.854884	0.190806	0.232092	0.0857648	0.59392	0.145874	0.362798	0.0591464	0.713372	-0.0385286	0.810979	0.0875533	0.586218	0.0351053	0.827508	-0.235886	0.137613	-0.0637835	0.691967	0.075732	0.637925	0.105977	0.5096	-0.078203	0.0284028	0.860076	0.0929369	0.563307	-0.13992	0.382924	0.176504	0.269628
dihomolinolenate (20:3n3 or 3n6)	0.024927	0.877059	-0.0494709	0.758722	0.232633	0.143281	0.198712	0.212951	0.349949	0.0249022	0.0671526	0.676561	-0.232031	0.14435	-0.0470844	0.770037	-0.0597856	0.710408	0.170074	0.287737	0.108189	0.500755	0.104196	0.516781	0.0855252	0.594955	0.0338786	0.833449	0.147906	0.35608	0.110083	0.49324	-0.385127	0.0129006	-0.050908	0.751931	0.0706654	0.660636	0.0812975	0.61335	-0.102571	0.00127449	0.99369	-0.0351347	0.827366	-0.226346	0.154723	0.126146	0.431928
dihomo-linolenoyl-choline	0.195641	0.267491	-0.131265	0.459313	0.359294	0.0368949	0.0350244	0.844104	0.0383312	0.829591	-0.193338	0.273274	-0.0998604	0.574178	0.155009	0.381383	-0.202742	0.250164	0.171051	0.333425	0.126758	0.475002	-0.171073	0.333362	0.210859	0.231294	0.304605	0.0798432	0.344913	0.045747	0.269777	0.122834	-0.0442563	0.803728	0.0693223	0.696858	0.0535369	0.763635	-0.00216478	0.990305	-0.0349624	0.281367	0.106956	0.105873	0.551224	0.133119	0.452936	0.171728	0.331486
dihomo-linolenoylcarnitine (C20:3n3 or 6)*	0.157368	0.325793	0.038192	0.812601	0.0338786	0.833449	0.0417804	0.795354	0.0357902	0.824195	0.0733861	0.648401	0.133454	0.405505	0.0715079	0.656838	0.0167173	0.917376	-0.0276419	0.863789	-0.219382	0.168158	0.101898	0.526121	-0.00762514	0.962262	0.107482	0.503574	0.362397	0.0198863	-0.0504909	0.7539	-0.207983	0.191933	-0.15213	0.342355	-0.367193	0.0181946	-0.136799	0.393731	-0.122405	0.0909437	0.571741	0.145072	0.365471	-0.311204	0.0476428	-0.0931617	0.562359
dihomo-linoleoylcarnitine (C20:2)*	-0.0486028	0.765841	0.141734	0.382992	0.0926322	0.569692	0.136194	0.40205	0.0258861	0.874021	0.0495234	0.761533	0.0538025	0.741607	0.0827174	0.611851	0.0806449	0.620828	0.0973446	0.550133	-0.165665	0.306964	0.323938	0.0414351	-0.0586973	0.719017	-0.0895161	0.582798	0.226177	0.160506	-0.180745	0.264376	-0.0684939	0.674521	-0.154763	0.34032	-0.345733	0.0288779	-0.0865538	0.595381	-0.152496	0.0707402	0.664465	0.144041	0.375218	-0.354851	0.0246538	0.0662872	0.684455
dihydrocaffeate sulfate (2)	-0.11909	0.464217	0.0829772	0.61073	0.411038	0.00841912	0.299785	0.0601944	0.348445	0.0275632	-0.19145	0.23664	-0.394684	0.0117257	-0.171989	0.2886	-0.158535	0.328536	-0.063795	0.695738	0.393994	0.0118865	0.0192634	0.906084	0.153957	0.342874	-0.00991476	0.951583	-0.249882	0.119931	-0.186647	0.24883	0.199724	0.216605	0.185695	0.251295	0.040556	0.803773	0.419655	0.00702469	-0.04288	-0.0956669	0.55706	0.126979	0.434926	0.0694314	0.670317	0.156684	0.334288
dihydroferulate	0.0947073	0.645372	0.193875	0.342621	0.169912	0.406634	0.19091	0.350197	0.056906	0.782458	-0.216213	0.288751	-0.188875	0.355452	-0.201218	0.324288	0.0990616	0.630188	-0.226944	0.264891	0.385882	0.0515327	-0.0985174	0.632078	0.15845	0.439459	0.18416	0.367805	0	1	-0.371557	0.0616307	0.173845	0.395693	-0.159605	0.436089	-0.271716	0.179346	0.291097	0.149086	-0.0293919	0.110564	0.590788	0.160774	0.432691	0.207899	0.308139	-0.11204	0.585811
dihydroorotate	-0.148807	0.353124	-0.108322	0.500223	-0.154779	0.333915	-0.121728	0.448354	-0.228298	0.151101	0.0456184	0.777012	0.283063	0.0729229	-0.0120858	0.940217	-0.160373	0.316521	-0.0623862	0.698393	-0.064497	0.688694	0.03938	0.806881	-0.144672	0.366811	-0.1953	0.221072	-0.0257843	0.872865	-0.224284	0.158618	-0.102799	0.52245	-0.0515022	0.749128	-0.186308	0.243491	0.185935	0.244454	0.151872	-0.149479	0.350929	-0.0238009	0.882573	-0.31434	0.0453307	-0.142009	0.37579
dimethyl sulfone	-0.365597	0.0187438	-0.103632	0.519065	-0.0369343	0.818667	-0.17583	0.271491	-0.265354	0.0935901	-0.0484518	0.763548	0.105552	0.511309	0.290564	0.065334	-0.313379	0.0460299	-0.112487	0.483789	0.14402	0.368996	-0.12289	0.444002	-0.139107	0.385721	-0.0402558	0.80267	0.143939	0.369269	0.311397	0.0474982	-0.118218	0.461643	0.0330803	0.83732	-0.167997	0.293753	-0.131885	0.411099	-0.026351	0.0592636	0.712828	-0.252743	0.110868	-0.154905	0.333516	-0.0717597	0.655704
dimethylarginine (ADMA + SDMA)	0.17323	0.278752	0.0341718	0.832028	-0.184937	0.247038	0.121914	0.447658	0.105925	0.509812	0.0634691	0.693411	-0.0904994	0.573629	-0.0387754	0.809791	-0.164056	0.305386	-0.214225	0.178638	-0.159278	0.319881	-0.110325	0.492284	-0.0296762	0.853869	0.186532	0.242915	0.280794	0.0753502	0.17921	0.262235	-0.208534	0.190733	0.164411	0.304327	-0.24524	0.122238	-0.065775	0.682845	0.173973	0.0223945	0.889468	0.0317345	0.843854	-0.10054	0.531676	-0.0924063	0.565546
dimethylglycine	0.0324807	0.84023	0.0795107	0.621196	-0.222935	0.161203	0.107276	0.504394	0.0513354	0.749915	-0.0189841	0.906219	-0.0809538	0.614856	0.112549	0.483545	-0.103421	0.519923	-0.223247	0.160602	-0.0848401	0.59792	0.21161	0.184125	-0.148381	0.354519	0.150129	0.348815	-0.131755	0.411565	0.0418229	0.79515	0.152179	0.342198	0.0879499	0.584516	0.0850652	0.596945	0.160138	0.317239	0.034568	-0.0927644	0.564035	-0.120421	0.453278	0.00174246	0.991373	0.0798169	0.619848
dimethylguanidino valeric acid (DMGV)*	-0.235003	0.247834	-0.0472234	0.818808	0.15839	0.439635	-0.111578	0.587366	-0.139725	0.496017	-0.0299362	0.884576	0.107979	0.59955	-0.201389	0.323868	-0.160774	0.432691	-0.242193	0.233239	0.0412047	0.841594	-0.308413	0.125298	-0.169753	0.407078	-0.0958892	0.641237	-0.256363	0.206171	-0.0827141	0.687899	0.260796	0.198161	0.0133073	0.948556	0.200742	0.325458	0.0313555	0.879143	-0.0799904	-0.109142	0.595601	-0.339096	0.0901421	0.0434188	0.833196	0.0787056	0.70233
docosadienoate (22:2n6)	-0.0526238	0.743847	0.191742	0.229767	0.263589	0.0958745	0.315715	0.0443463	0.270234	0.0874905	0.0328679	0.83835	-0.284164	0.071767	-0.00201431	0.990028	0.155273	0.332356	0.286593	0.0692697	0.163901	0.30585	0.33971	0.0297792	-0.0109225	0.945963	-0.123557	0.441512	0.0433516	0.787831	0.00520078	0.974255	-0.127764	0.425998	-0.0796303	0.620669	0.161419	0.313332	0.071582	0.656504	-0.0833032	0.10906	0.497293	-0.0382515	0.812315	-0.123541	0.441574	0.269917	0.087877
docosadioate (C22-DC)	-0.160389	0.316471	0.0243446	0.87991	0.131794	0.411424	0.0881928	0.583475	0.104298	0.516369	0.174823	0.274287	-0.11418	0.477191	0.199416	0.2113	0.204291	0.20012	0.242826	0.126076	0.196496	0.218201	0.251449	0.112769	0.144053	0.368884	-0.240472	0.129906	-0.143089	0.372133	-0.147355	0.357893	0.138227	0.388763	0.231562	0.145185	0.329772	0.0352418	0.100952	0.529988	0.051852	0.143744	0.369925	-0.0586522	0.715666	0.0888657	0.580595	0.0793133	0.622065
docosahexaenoate (DHA; 22:6n3)	-0.00755365	0.962615	0.19632	0.218622	0.159163	0.320233	0.320533	0.0410328	0.39803	0.00995779	0.104554	0.515334	-0.297014	0.0593207	0.0196395	0.902997	0.167456	0.295332	0.50792	0.000698814	0.123677	0.441066	0.430575	0.00495198	0.205673	0.197028	0.222669	0.161716	0.0422183	0.793255	0.260039	0.1006	-0.358693	0.0212812	-0.0497194	0.757546	0.168797	0.291427	0.0896729	0.577148	0.096337	0.182889	0.252404	0.00425016	0.97896	0.0761457	0.636085	0.282758	0.0732452
docosahexaenoylcarnitine (C22:6)*	-0.174505	0.425819	0.26839	0.215625	-0.261563	0.227977	0.316849	0.14073	0.265953	0.219982	0.448924	0.0316524	-0.460531	0.0270064	0.101966	0.6434	0.0897119	0.683955	0.300392	0.16371	0.373799	0.0789106	0.49491	0.0163528	0.1459	0.506523	-0.0677491	0.758731	-0.260731	0.229513	0.0678998	0.75821	-0.272452	0.20849	0.043209	0.8448	0.391452	0.0647257	0.252519	0.245047	0.236241	-0.0222048	0.919897	-0.26166	0.227799	-0.03064	0.889623	0.0639531	0.771892
docosahexaenoylcholine	-0.169524	0.31583	0.0384982	0.821029	0.187133	0.267409	0.260235	0.119814	0.244962	0.14394	0.0217908	0.898138	-0.138092	0.415034	0.0483874	0.776109	-0.118072	0.486434	0.408274	0.0121215	0.174921	0.300439	0.0215475	0.899269	0.337055	0.0413521	0.309402	0.0624001	0.190208	0.259484	0.433829	0.00730587	-0.145022	0.391778	-0.0159953	0.925139	0.0185245	0.913344	-0.0287979	0.865645	0.260077	0.134704	0.426681	-0.0123656	0.942094	0.0777804	0.647257	0.120188	0.478598
docosapentaenoate (DPA; 22:5n3)	0.06899	0.668213	0.161813	0.312136	0.110803	0.4904	0.259113	0.101861	0.375074	0.0156782	0.111354	0.488231	-0.37448	0.015857	-0.0747811	0.642163	0.179073	0.262605	0.388522	0.0120625	0.163901	0.30585	0.333887	0.0328878	0.156831	0.327468	0.165275	0.301759	0.0898201	0.576521	0.175743	0.271731	-0.357041	0.0219293	-0.0257511	0.873027	0.181952	0.254883	0.134565	0.401572	0.0742362	0.148751	0.353308	0.102571	0.523378	0.0794564	0.621435	0.265637	0.0932275
docosapentaenoate (n6 DPA; 22:5n6)	0.026186	0.870901	0.168514	0.292249	0.109076	0.497228	0.261799	0.0982349	0.316689	0.0436595	0.0634691	0.693411	-0.27315	0.0839958	0.0659686	0.681961	0.141672	0.376935	0.296191	0.060063	0.105414	0.511863	0.383533	0.0133109	0.110668	0.490934	0.0375986	0.815462	0.0606356	0.706473	-0.0112684	0.944255	-0.139329	0.384958	-0.0689337	0.668468	0.229596	0.148728	0.241436	0.128327	-0.00906701	0.168323	0.292803	0.0198341	0.90204	-0.00906081	0.955163	0.276967	0.0795869
dodecadienoate (12:2)*	-0.147296	0.358088	0.137245	0.392174	0.164345	0.304525	0.164064	0.305361	0.135388	0.398673	0.25841	0.102827	-0.0490129	0.76089	0.0564006	0.726151	0.160089	0.317388	0.114983	0.474079	0.164132	0.305159	0.239804	0.131007	0.097066	0.546021	-0.152786	0.340252	-0.101154	0.529161	-0.0459402	0.77548	0.0365302	0.820619	-0.0818093	0.61111	0.161419	0.313332	0.0032385	0.983967	-0.0855699	0.108604	0.499101	-0.0459017	0.775663	-0.0613347	0.703242	-0.0906438	0.573015
dodecanedioate (C12)	-0.0846009	0.598956	0.0645466	0.688466	0.244723	0.123052	-0.0151002	0.925344	0.170455	0.286643	-0.0124671	0.938335	-0.0100963	0.950045	0.157368	0.325793	-0.0980371	0.541993	-0.0291776	0.856298	-0.0910818	0.571155	0.235667	0.137989	0.0554368	0.730653	0.0573944	0.721517	0.291278	0.0646456	-0.110083	0.49324	0.0308396	0.848206	0.100231	0.532944	-0.00204441	0.989878	-0.0539378	0.737675	0.0416516	0.127084	0.428483	0.0124671	0.938335	-0.0146367	0.92763	-0.0191359	0.905473
dodecenedioate (C12:1-DC)*	-0.0720986	0.658411	0.159127	0.326709	0.183565	0.256871	0.117419	0.470556	0.000775615	0.99621	0.0984428	0.545621	-0.198348	0.219854	0.0743811	0.648287	0.0670378	0.681071	-0.0769444	0.636992	0.0985247	0.545285	0.150189	0.354956	-0.0669568	0.681436	-0.198012	0.220652	0.177408	0.273444	-0.235015	0.144353	-0.0224342	0.890711	0.0450202	0.782668	0.0078271	0.961769	-0.0182565	0.910973	-0.140266	0.198446	0.21962	0.0246107	0.880182	-0.142991	0.378743	0.0829738	0.610744
dopamine 3-O-sulfate	-0.401351	0.00930098	0.160473	0.316214	0.257079	0.104674	0.178331	0.264622	0.00650731	0.967791	-0.0467518	0.771619	-0.00991271	0.950952	0.0936653	0.560239	0.0510019	0.751487	0.134562	0.401583	0.238107	0.133838	0.102204	0.524871	0.0834644	0.603892	0.112796	0.482582	0.0238009	0.882573	0.115067	0.473751	0.2212	0.164572	0.0499175	0.756609	-0.221063	0.164842	-0.0154108	0.923814	0.0614857	0.106602	0.507094	-0.197491	0.215833	-0.231922	0.144543	0.0939171	0.559181
ectoine	0.013093	0.935246	0.0571763	0.722533	0.125019	0.436087	0.161563	0.312895	0.161598	0.312789	0.251043	0.113371	-0.246349	0.120504	0.0813276	0.613218	-0.190407	0.233087	-0.0965547	0.548148	0.0319017	0.843042	-0.0571546	0.722634	-0.209176	0.18934	-0.173645	0.277587	-0.0739528	0.645864	0.0292544	0.855924	0.0356123	0.825055	0.0831959	0.60506	0.00933317	0.953817	-0.106535	0.50736	-0.0677192	-0.0951313	0.554089	-0.101437	0.528002	-0.108381	0.499988	-0.0941689	0.558123
EDTA	0.153591	0.337683	0.0950332	0.554499	-0.193573	0.225263	-0.111631	0.487146	-0.063627	0.692685	0.00906701	0.955132	0.0638819	0.691515	-0.0541345	0.736753	0.276261	0.0803893	-0.0708324	0.659882	0.101253	0.528754	0.0402993	0.802461	-0.0855252	0.594955	-0.0540729	0.737041	0.0830198	0.605827	-0.161658	0.312609	0.158971	0.320827	-0.183823	0.249946	0.0651544	0.685683	-0.0691252	0.6676	-0.186724	0.10906	0.497293	0.0470351	0.770272	0.337341	0.031013	-0.208984	0.189755
eicosanedioate (C20-DC)	-0.0767955	0.633199	0.201792	0.205798	0.158233	0.323106	0.103756	0.518562	0.00723034	0.964214	0.0379681	0.81368	-0.000734275	0.996365	0.104996	0.51355	0.289861	0.0660173	0.251464	0.112747	0.107264	0.504444	0.239498	0.131515	0.0653289	0.684885	-0.205265	0.197938	-0.186157	0.243879	-0.220166	0.166605	0.311883	0.0471342	0.168373	0.292659	0.127464	0.427092	0.154778	0.333918	0.0898201	0.192629	0.227576	-0.0498686	0.756841	0.110298	0.492392	0.14503	0.365612
eicosapentaenoate (EPA; 20:5n3)	0.0191359	0.905473	0.181579	0.255875	0.0244457	0.879415	0.278567	0.0777938	0.313978	0.0455934	0.148472	0.35422	-0.380905	0.0140114	-0.0783062	0.626509	0.207691	0.192572	0.442078	0.00380511	0.238338	0.13345	0.336185	0.0316302	0.220099	0.166738	0.196097	0.219155	0.0597856	0.710408	0.241619	0.128028	-0.36622	0.0185279	0.0726974	0.65149	0.146842	0.359589	0.0503643	0.754498	0.0867033	0.143835	0.369619	0.0442017	0.783769	0.0784109	0.626046	0.25909	0.101892
eicosenedioate (C20:1-DC)*	-0.0375165	0.815858	0.0865461	0.59055	0.0543386	0.735795	0.0030571	0.984865	0.00632655	0.968685	0.238576	0.133052	0.138778	0.386858	0.184813	0.247362	0.211941	0.183423	0.0195797	0.903291	-0.0395304	0.806157	0.182037	0.254659	-0.0894409	0.578138	-0.345296	0.0270288	-0.202591	0.203971	-0.238586	0.133035	0.237354	0.135109	0.193331	0.225854	0.239996	0.13069	-0.0077054	0.961865	0.0144505	0.113793	0.478693	-0.204008	0.200758	0.0824185	0.608449	-0.164921	0.302807
eicosenoate (20:1n9 or 1n11)	-0.0496023	0.7581	0.181691	0.255578	0.23715	0.135455	0.356569	0.0221175	0.322293	0.0398737	0.114188	0.477161	-0.367321	0.0181513	-0.170713	0.285905	0.0821698	0.609535	0.266629	0.0919652	0.22886	0.15007	0.205481	0.197456	0.0908835	0.571997	-0.01209	0.940197	0.103704	0.518773	0.0602423	0.708293	-0.266909	0.0916117	-0.0944868	0.556789	0.0461325	0.774564	0.174656	0.274755	-0.0238009	0.0821133	0.609782	0.105121	0.513047	-0.117965	0.462611	0.201682	0.20605
eicosenoylcarnitine (C20:1)*	-0.105499	0.511522	0.117814	0.463186	0.145877	0.362788	0.262448	0.0973746	0.15726	0.326128	0.0739528	0.645864	-0.149609	0.350507	-0.095176	0.553902	-0.101437	0.528002	0.0942512	0.557778	0.0469279	0.770781	0.10389	0.518021	-0.0191659	0.905325	0.00332143	0.983557	0.292978	0.0630295	0.122002	0.447328	-0.217162	0.172614	-0.0721031	0.65416	-0.287906	0.067948	-0.0185376	0.908415	-0.00821698	0.0895782	0.577552	0.142239	0.375009	-0.292037	0.0639198	0.0856081	0.594597
epiandrosterone sulfate	0.113053	0.481578	-0.0702419	0.662548	0.138703	0.387117	-0.111538	0.487509	-0.211668	0.184001	-0.133455	0.405503	0.250571	0.114073	-0.311462	0.047449	0.151306	0.345006	-0.160669	0.315618	-0.168987	0.290877	-0.1874	0.24069	-0.183828	0.249935	-0.02604	0.871614	0.0855699	0.594762	-0.128936	0.42173	0.117851	0.463045	-0.258303	0.102974	-0.118931	0.458927	-0.200229	0.209407	-0.156973	-0.0283118	0.86052	0.0470351	0.770272	-0.148109	0.355411	-0.0521202	0.746217
ergothioneine	-0.123628	0.441249	-0.00044669	0.997788	0.143087	0.372138	-0.00166751	0.991744	0.0685075	0.670402	-0.217608	0.171711	-0.0677369	0.673902	-0.044063	0.784432	-0.078203	0.626965	0.0925236	0.565051	-0.00947805	0.953101	-0.160431	0.316343	-0.0834644	0.603892	0.126746	0.429724	0.170006	0.287933	-0.0416062	0.796189	0.183569	0.250614	-0.234335	0.140294	-0.279106	0.0771965	-0.168737	0.291601	-0.096337	-0.0168414	0.916765	-0.156123	0.329684	-0.0904339	0.573908	0.0526238	0.743847
erucate (22:1n9)	-0.16467	0.303556	0.430609	0.00494817	0.236885	0.135906	0.532121	0.000342557	0.336392	0.0315192	0.275977	0.0807128	-0.385678	0.0127614	-0.0961832	0.549696	0.140822	0.379833	0.311547	0.0473853	0.405476	0.00853699	0.323008	0.0394105	0.114377	0.476425	-0.0904758	0.573729	0.0150172	0.925754	-0.00498408	0.975328	-0.170352	0.28694	0.0170353	0.91581	0.130664	0.415481	0.1856	0.24532	0.0453351	0.282845	0.0731536	-0.162073	0.311351	-0.085555	0.594827	0.284269	0.071658
erythritol	-0.230638	0.146842	0.247131	0.119293	0.236087	0.137267	0.309416	0.0490031	0.250893	0.113594	-0.0648858	0.686913	-0.0534185	0.740112	0.162404	0.310351	-0.097187	0.545518	0.054324	0.735864	0.131537	0.412347	-0.0470414	0.770242	0.142199	0.375146	0.212439	0.182373	-0.120705	0.452208	0.247037	0.119438	0.0145019	0.928295	0.0736878	0.64705	-0.239818	0.130984	-0.0238979	0.882098	-0.115888	0.0125628	0.937863	-0.25586	0.106388	-0.0575013	0.721019	-0.0312218	0.846347
erythronate*	-0.218804	0.16931	0.328205	0.0361736	0.0293615	0.855402	0.352586	0.0237599	0.0836912	0.602905	0.116454	0.4684	-0.0739782	0.645751	0.065465	0.684262	-0.0756529	0.638277	0.045302	0.77852	0.11235	0.484327	-0.078147	0.627212	0.0251424	0.876005	0.126347	0.431188	-0.0784863	0.625713	0.286693	0.0691682	-0.0515828	0.748748	-0.0273358	0.865283	-0.245507	0.121819	0.0888912	0.580486	-0.0153006	0.112246	0.484733	-0.248493	0.117206	-0.0602892	0.708075	-0.0022661	0.988781
ethyl beta-glucopyranoside	0.112549	0.483545	0.178452	0.264291	0.0558001	0.728955	0.270693	0.0869338	0.11677	0.467187	-0.0561021	0.727544	-0.0763646	0.635112	0.136973	0.393124	0.0240842	0.881185	0.133602	0.40498	0.0427668	0.790629	0.0793728	0.621803	0.205261	0.197947	-0.0512829	0.750162	-0.123255	0.44264	0.0767115	0.633571	-0.0960065	0.550432	0.179267	0.262081	-0.0283551	0.860309	0.123286	0.442522	-0.0119005	0.0338649	0.833515	-0.0631857	0.694713	0.0604635	0.707269	-0.0342432	0.831682
ethylmalonate	-0.0949242	0.554956	0.120048	0.45469	0.00159429	0.992107	0.065774	0.68285	-0.0607349	0.706014	-0.0620524	0.699931	-0.0352452	0.826831	-0.0710043	0.659107	-0.105121	0.513047	-0.0568195	0.724196	0.203431	0.202061	-0.110632	0.491075	0.0902652	0.574625	0.332409	0.0337179	0.0184174	0.909007	0.213449	0.180254	-0.00422208	0.979099	-0.232354	0.143775	-0.0503102	0.754753	0.251263	0.113045	0.194091	0.049705	0.757614	-0.170006	0.287933	0.0362432	0.822005	0.00402861	0.980057
etiocholanolone glucuronide	0.277219	0.0793025	0.109216	0.496674	0.143486	0.370793	0.233637	0.141514	0.243482	0.125025	0.150739	0.346837	-0.132904	0.407463	-0.182547	0.253308	0.0467518	0.771619	0.0525964	0.743976	-0.146332	0.361278	-0.142044	0.375672	0.14529	0.364745	0.0459686	0.775345	0.245376	0.122024	0.13327	0.406161	0.00348781	0.982733	0.17075	0.285799	-0.0743987	0.643871	-0.198777	0.212798	0.18814	-0.0468829	0.770995	-0.119855	0.455422	-0.0879944	0.584325	-0.0727668	0.651178
eugenol sulfate	-0.0243161	0.900362	0.215718	0.261067	0.16535	0.39134	0.0664216	0.732098	0.0500717	0.796449	0.0707038	0.715515	-0.0100806	0.958609	-0.0646936	0.738824	0.15115	0.433817	0.020516	0.915874	-0.0724947	0.708616	0.077218	0.69053	-0.129286	0.503867	0.129038	0.504693	-0.0885597	0.647793	-0.186955	0.3315	0.286219	0.132265	-0.0716424	0.711896	-0.00759788	0.968797	0.030938	0.87342	-0.215478	0.125204	0.51754	0.200438	0.297161	0.194184	0.312799	0.242333	0.205306
FAD	-0.240101	0.140945	-0.0065026	0.968661	-0.0877288	0.595373	-0.122679	0.456863	0.141704	0.389511	0.0380386	0.818166	0.200161	0.221805	0.0740097	0.654321	0.0722088	0.662225	0.0192161	0.907565	0.0983782	0.551288	0.24409	0.134263	-0.0489778	0.76716	0.00644721	0.968928	-0.137648	0.403362	-0.208211	0.203386	-0.0314398	0.849309	-0.281723	0.0822978	0.00176169	0.991508	-0.125544	0.446337	-0.172977	0.0469185	0.776694	-0.084492	0.60907	-0.00465681	0.977554	-0.0998293	0.545403
formiminoglutamate	-0.404624	0.00869017	-0.00167509	0.991707	-0.220145	0.166648	-0.124785	0.436951	0.0126531	0.937417	0.175107	0.273498	0.0420372	0.794123	0.111039	0.489472	-0.0235176	0.883962	-0.109032	0.497403	-0.0381434	0.812835	0.12718	0.428131	-0.249981	0.114956	-0.217886	0.171152	-0.153856	0.336841	-0.346719	0.0263632	0.122991	0.443624	-0.0734897	0.647937	-0.0300439	0.852078	-0.00134007	0.993365	-0.274277	-0.230409	0.147256	-0.322729	0.0395905	-0.196027	0.219324	-0.12111	0.450678
fructose	0.00100715	0.995014	0.0032385	0.983967	0.1581	0.323517	0.0726293	0.651795	0.10972	0.494674	-0.0504353	0.754163	-0.00256996	0.987277	0.165677	0.300567	-0.147622	0.357013	-0.0573953	0.721513	0.0790608	0.623178	-0.142503	0.374113	0.118911	0.459004	0.282986	0.0730042	0.302328	0.0547058	-0.0236202	0.883459	0.0379987	0.813533	0.108749	0.498527	-0.320439	0.0410954	0.0938048	0.559653	-0.00510019	0.326268	0.0373533	0.0357014	0.824624	-0.00627287	0.968951	0.0755365	0.638795
fructosyllysine	0.112801	0.482561	-0.150311	0.348224	-0.2604	0.100111	-0.0399276	0.804248	0.0231371	0.885826	0.146772	0.359819	0.102248	0.524692	-0.0269414	0.867209	-0.0104837	0.948131	0.0013437	0.993347	-0.375423	0.0155739	-0.160584	0.315875	-0.138695	0.387144	-0.258407	0.10283	0.0719694	0.654761	-0.171842	0.282681	-0.214775	0.177497	-0.0598218	0.71024	-0.267017	0.0914749	-0.211173	0.185055	-0.0835865	-0.0883037	0.583	0.0130338	0.935538	-0.277749	0.0787069	-0.0846009	0.598956
fumarate	-0.0390272	0.808579	-0.153326	0.338527	0.0458358	0.775977	-0.016953	0.916215	0.116589	0.467882	0.00481685	0.976155	-0.029371	0.855356	0.221574	0.163842	-0.204858	0.198848	-0.121317	0.449899	0.137779	0.39032	-0.109559	0.495313	-0.109637	0.495004	0.0895458	0.57769	-0.0538354	0.738156	0.033155	0.836958	0	1	0.102608	0.523224	0.00479991	0.976239	0.22301	0.161058	-0.216758	0.0818402	0.610975	-0.0813198	0.613253	-0.0763199	0.63531	-0.0609328	0.705099
galactonate	0.0158429	0.922704	0.168816	0.297725	0.261183	0.10355	0.216997	0.178632	0.134181	0.409105	0.0075493	0.963125	-0.011912	0.941845	0.219921	0.172707	-0.0268755	0.869247	0.175462	0.278827	0.0666114	0.682993	-0.0365677	0.822745	0.0689391	0.672524	-0.100847	0.535804	0.30016	0.0598587	0.0728999	0.65485	0.0254122	0.876309	-0.0123938	0.939497	-0.152924	0.34616	-0.0889382	0.585244	0.103274	0.345377	0.0290542	-0.144645	0.373198	-0.0123851	0.939539	0.120164	0.460168
gamma-CEHC	0.0652132	0.685414	0.0119489	0.940893	-0.0225857	0.88853	-0.0769834	0.632365	-0.113697	0.479067	-0.0923702	0.565699	-0.0576406	0.72037	-0.00327325	0.983795	-0.0232342	0.88535	-0.354738	0.0228605	0.145407	0.364353	-0.0530174	0.741997	0.00783123	0.961243	0.193839	0.224615	-0.0807531	0.615736	-0.115284	0.472913	0.0603941	0.70759	0.107164	0.504842	0.0799097	0.61944	0.112231	0.484792	-0.0901034	0.0881216	0.58378	-0.115604	0.471675	-0.0048789	0.975848	-0.10978	0.49444
gamma-glutamyl-2-aminobutyrate	-0.0815839	0.6362	0.18682	0.275272	0.180605	0.291843	0.0875806	0.611512	-0.00749478	0.965397	-0.196047	0.251824	-0.217777	0.201981	-0.0620672	0.719141	0.0414341	0.810381	-0.0494815	0.774429	0.110682	0.52046	0.0800453	0.642599	-0.339933	0.0425121	-0.119209	0.48863	-0.0059927	0.972329	-0.0845937	0.623759	0.142554	0.406885	-0.25634	0.131273	-0.0706627	0.682154	0.0532989	0.757529	-0.237996	0.0663926	0.700443	0.012688	0.941453	-0.033859	0.844578	0.0258186	0.881183
gamma-glutamyl-alpha-lysine	-0.0913992	0.569809	0.0718054	0.655499	-0.171917	0.282468	-0.174255	0.275875	-0.240047	0.130605	-0.103421	0.519923	0.357041	0.0219293	-0.0423004	0.792862	-0.113621	0.479364	-0.283521	0.0724401	-0.366639	0.0183838	-0.0922441	0.566232	-0.365801	0.0186729	0.0619115	0.700581	0.228092	0.151481	-0.100332	0.532531	0.0379987	0.813533	-0.329614	0.0353347	-0.54399	0.00023669	-0.260308	0.100235	-0.179073	-0.142196	0.375154	-0.0229509	0.886739	-0.315212	0.0447048	-0.309196	0.0491724
gamma-glutamyl-epsilon-lysine	-0.0997566	0.540246	0.0388657	0.811801	0.224214	0.164265	0.10318	0.526362	0.133543	0.411357	-0.124563	0.443785	-0.0939595	0.564151	-0.00308802	0.984912	-0.0711144	0.662795	-0.0266812	0.870184	-0.142104	0.381738	-0.1035	0.525074	-0.206707	0.200633	-0.0535397	0.742826	-0.0170614	0.916779	0.172877	0.286082	0.0855678	0.599596	-0.0973107	0.550273	-0.0672098	0.680296	-0.113736	0.484682	-0.133472	-0.0972288	0.55061	-0.161706	0.318828	-0.134922	0.4065	-0.0662872	0.684455
gamma-glutamylcitrulline*	-0.274701	0.0821821	0.144839	0.36625	0.318193	0.0426157	-0.00907867	0.955075	-0.0730265	0.650013	-0.192391	0.228164	0.000550706	0.997273	0.0163662	0.919105	0.0405182	0.80141	-0.104617	0.51508	0.151649	0.343901	0.00490334	0.975727	-0.0642985	0.689604	0.301719	0.0552198	0.0402349	0.802771	0.177693	0.266362	0.184119	0.249171	-0.00297128	0.98529	-0.20613	0.196013	-0.115358	0.472628	-0.210241	0.0499781	0.756323	0.00935036	0.953732	0.0235233	0.883934	-0.0282003	0.861064
gamma-glutamylglutamate	-0.306175	0.0515484	0.0891146	0.579531	-0.0467658	0.771552	-0.0588261	0.714859	-0.115866	0.470665	-0.0116171	0.942532	0.106103	0.509096	0.130678	0.415432	-0.0365514	0.820516	-0.238603	0.133006	0.05918	0.713216	-0.0255893	0.873818	-0.141168	0.378651	0.0684215	0.670792	0.0895367	0.577729	-0.0470237	0.770326	0.00440565	0.97819	-0.182635	0.253075	-0.30195	0.0550243	-0.162707	0.309436	-0.147339	0.0995009	0.535947	-0.217042	0.172858	-0.0249172	0.877107	-0.177007	0.268243
gamma-glutamylglutamine	-0.129419	0.419978	0.185265	0.246188	-0.0722744	0.65339	0.0273286	0.865318	-0.140449	0.381108	0.109371	0.496059	0.198989	0.212301	-0.214524	0.178018	-0.0765029	0.634497	-0.345908	0.026741	0.00855336	0.957672	-0.172536	0.280712	-0.184858	0.247244	0.0429129	0.78993	0.198624	0.213157	-0.212148	0.182985	0.0583749	0.716955	0.023176	0.885636	-0.313772	0.0457427	0.116809	0.467036	-0.0240842	0.081203	0.613764	-0.107671	0.502819	-0.221119	0.164732	-0.0848527	0.597865
gamma-glutamylglycine	-0.155102	0.332895	0.150311	0.348224	0.0572615	0.722136	0.00472461	0.976612	-0.16684	0.297138	-0.140539	0.380803	0.0625969	0.697422	-0.219559	0.167806	-0.118154	0.461886	-0.223631	0.159865	0.135698	0.397584	-0.114309	0.476689	0.0585281	0.716243	0.403621	0.00887364	0.278244	0.0781532	0.180727	0.258151	0.130701	0.415349	-0.00713108	0.964705	-0.31635	0.0438977	-0.0161925	0.919961	0.259827	0.112792	0.482597	0.0960537	0.550236	0.0442586	0.783498	0.0259342	0.872132
gamma-glutamylhistidine	-0.0541345	0.736753	0.102292	0.524513	0.260799	0.0995733	0.189077	0.236429	0.211849	0.183618	-0.0558188	0.728868	-0.0321245	0.84196	0.00705007	0.965106	-0.0716861	0.656036	-0.132643	0.408393	0.0194184	0.904083	-0.0248232	0.877567	-0.0175172	0.913437	0.22413	0.15891	0.145072	0.365471	0.210415	0.186673	-0.0550706	0.732367	-0.176098	0.270748	-0.140709	0.380221	-0.00290348	0.985626	-0.126371	0.146475	0.360804	-0.0719694	0.654761	-0.104374	0.516063	-0.165929	0.299823
gamma-glutamylisoleucine*	-0.370884	0.0169767	0.236857	0.135953	0.0282986	0.860584	0.062439	0.69815	-0.0450089	0.779918	0.0136005	0.932741	0.0108306	0.946417	0.0463291	0.773629	-0.0901034	0.575314	-0.279298	0.0769845	0.0291277	0.856541	-0.0151697	0.925002	-0.245653	0.12159	0.03162	0.844411	-0.130905	0.414615	-0.0665266	0.679414	0.193849	0.224591	-0.202839	0.203405	-0.278928	0.077393	0.0237862	0.882645	-0.0668692	-0.0179338	0.911386	-0.426433	0.00543284	-0.229831	0.148301	-0.102478	0.523755
gamma-glutamylleucine	-0.298369	0.0581155	0.0347301	0.829324	-0.0108943	0.946102	0.06142	0.702849	0.0110263	0.94545	0.0844365	0.599669	0.0581913	0.717808	0.00276967	0.986288	-0.112771	0.482679	-0.163548	0.306908	-0.0016182	0.991988	-0.00398396	0.980278	-0.19475	0.2224	-0.0411858	0.798205	0.0107671	0.946731	-0.142588	0.373826	-0.0238639	0.882264	-0.175108	0.273495	-0.319372	0.041812	-0.00692369	0.965731	-0.0153006	0.0705519	0.661148	-0.324996	0.0381455	-0.306674	0.0511498	-0.0586667	0.715599
gamma-glutamylmethionine	-0.158123	0.323446	0.178564	0.263988	-0.170855	0.285499	-0.0905088	0.573589	-0.1954	0.220831	-0.0374014	0.816413	0.313168	0.0461839	-0.0221574	0.890631	0.00566688	0.971949	-0.341685	0.0287816	-0.114199	0.477117	-0.0338637	0.833521	-0.371983	0.0166276	0.0499544	0.756435	-0.0184174	0.909007	-0.128503	0.423305	0.183202	0.25158	-0.324266	0.038606	-0.261329	0.0988627	-0.0983834	0.54056	-0.195507	0.00254897	0.987381	-0.219308	0.168305	-0.156822	0.327495	-0.258587	0.102583
gamma-glutamylphenylalanine	-0.241969	0.127461	0.351433	0.0242538	-0.0510172	0.751415	0.163509	0.307025	0.015003	0.925824	0.0430683	0.789186	0.186873	0.242038	-0.136469	0.394882	0.0215342	0.89369	-0.199444	0.211235	0.00878454	0.956529	0.134076	0.403303	-0.00453387	0.977556	0.103629	0.519078	0.0558188	0.728868	-0.0706439	0.660733	0.132904	0.407463	-0.327237	0.0367594	-0.409504	0.00784359	-0.145397	0.364386	0.00481685	-0.119802	0.455622	-0.279094	0.07721	-0.313469	0.0459636	-0.363079	0.0196381
gamma-glutamylthreonine	-0.288046	0.0678083	0.114911	0.474356	-0.153317	0.338555	-0.29552	0.0606729	-0.379412	0.0144232	-0.0759362	0.637016	0.369524	0.0174173	-0.0135966	0.932761	-0.126371	0.431099	-0.418468	0.00647234	-0.0906194	0.573119	0.0542432	0.736243	-0.358588	0.0213222	-0.01302	0.935606	0.0736695	0.647132	-0.259822	0.100894	0.0499307	0.756547	-0.281678	0.0743976	-0.339994	0.0296338	-0.0648817	0.686932	-0.211091	-0.109242	0.496571	-0.078203	0.626965	-0.211709	0.183914	-0.32808	0.0362488
gamma-glutamyltryptophan	-0.332361	0.0337453	0.195762	0.219961	0.195566	0.220431	0.243734	0.124621	0.228117	0.151434	0.216192	0.174588	0.0899487	0.575973	-0.149059	0.352301	0.0221008	0.890909	-0.00959788	0.952508	0.191642	0.230015	0.0973007	0.545046	0.0597646	0.710505	-0.0740015	0.645646	-0.177373	0.267238	-0.0249204	0.877091	0.0194583	0.903887	-0.156884	0.327302	-0.0303995	0.850347	0.0598564	0.71008	-0.17284	-0.0888499	0.580662	-0.324146	0.0386823	-0.260847	0.0995089	-0.124887	0.436575
gamma-glutamyltyrosine	-0.326066	0.0374784	0.206594	0.194986	-0.146143	0.361905	-0.0465977	0.772351	-0.169371	0.289766	-0.0096337	0.952331	0.290222	0.0656654	-0.0992046	0.537168	0.016434	0.918772	-0.286977	0.0688813	0.0929311	0.563331	0.127027	0.428693	-0.262552	0.0972364	-0.0071743	0.964492	-0.0923702	0.565699	-0.176393	0.269933	0.142449	0.374295	-0.233345	0.142027	-0.159286	0.319855	-0.0218878	0.891954	-0.139972	0.0543477	0.735753	-0.214208	0.178672	-0.154905	0.333516	-0.0626953	0.69697
gamma-glutamylvaline	-0.380704	0.0140663	0.118931	0.458927	0.0361372	0.822517	0.0754085	0.639366	0.0540468	0.737164	0.097187	0.545518	-0.0620462	0.699959	0.086867	0.589168	-0.108521	0.499433	-0.173722	0.27737	0.150493	0.347634	0.00674209	0.96663	-0.116438	0.468463	0.0580586	0.718425	0.0365514	0.820516	-0.00736777	0.963535	-0.0317574	0.843743	-0.0354573	0.825805	-0.225774	0.155796	0.0295932	0.854273	-0.0138839	0.0852995	0.595931	-0.459867	0.00248646	-0.2544	0.108469	-0.0496023	0.7581
gamma-tocopherol/beta-tocopherol	-0.0579113	0.71911	0.119489	0.456806	0.255219	0.107298	0.0378895	0.814059	0.0587465	0.715228	-0.190691	0.23238	-0.144469	0.367491	0.0644578	0.688873	0.131472	0.412581	-0.0264901	0.869414	0.323872	0.0388564	-0.0196134	0.903125	-0.0133955	0.933753	0.129669	0.419074	-0.0274844	0.864558	0.221033	0.1649	-0.127213	0.428011	-0.12004	0.45472	0.0782208	0.626886	0.0032385	0.983967	-0.257276	0.238966	0.1324	-0.0297511	0.853504	0.125283	0.43511	0.00327325	0.983795
gentisate	0.0794484	0.665573	-0.0790342	0.667217	0.0312544	0.865161	-0.192786	0.290452	-0.181402	0.320412	-0.269371	0.135992	0.0840425	0.647447	-0.226982	0.211554	-0.145748	0.42607	-0.317158	0.0769407	0.109438	0.551016	-0.25364	0.161289	-0.139773	0.44548	0.0111623	0.951651	-0.0129169	0.944063	-0.12664	0.489774	0.100224	0.585222	-0.0465726	0.800183	0.107003	0.559962	0.06593	0.719963	-0.257264	-0.0411598	0.823017	0.221013	0.224137	0.0982765	0.59257	-0.103066	0.574572
GlcNAc sulfate conjugate of C21H34O2 steroid	0.242012	0.167903	0.0677961	0.703227	-0.138413	0.435003	0.0475224	0.789556	-0.061514	0.729646	0.0786226	0.658502	0.020014	0.910549	0.140098	0.429379	0.00191102	0.991442	-0.0819438	0.645004	-0.0715592	0.687561	0.0561965	0.752252	-0.0678351	0.703064	-0.2249	0.200972	0.204071	0.247005	-0.182318	0.30207	0.067305	0.70528	-0.282872	0.105013	-0.0253792	0.886707	0.132233	0.455978	0.135634	0.143487	0.418185	0.197706	0.262373	-0.0343774	0.84695	-0.111037	0.531858
gluconate	-0.035754	0.82437	0.0726987	0.651484	0.163149	0.308106	0.168141	0.293335	0.116589	0.467882	-0.0855699	0.594762	-0.131802	0.411396	0.126398	0.431002	-0.217892	0.17114	0.0735198	0.647803	0.174304	0.275738	0.00995991	0.950719	0.187331	0.240865	0.275413	0.0813596	0.143089	0.372133	0.360587	0.020558	-0.145386	0.364422	0.0732916	0.648825	-0.226663	0.154131	-0.0972667	0.545188	-0.0238009	0.0121987	0.93966	0.0102004	0.949531	-0.130511	0.416035	-0.0133448	0.934003
glucose	-0.198913	0.212479	0.235629	0.138055	0.0138172	0.931672	0.110889	0.49006	-0.117132	0.4658	0.126938	0.429019	-0.189627	0.235045	0.131434	0.412717	0.171423	0.283874	0.154334	0.335323	0.173841	0.277034	0.146794	0.359748	-0.0416292	0.796079	0.170323	0.287022	0.0748028	0.642066	0.141071	0.378983	0.0288203	0.85804	-0.0215913	0.893409	-0.110309	0.492348	-0.107094	0.505124	0.0674359	0.333824	0.0329226	-0.134872	0.400491	-0.0350235	0.827903	0.229883	0.148207
glucuronate	-0.401854	0.00920468	0.139255	0.38521	-0.00332143	0.983557	0.128676	0.422674	-0.0144607	0.928498	0.143939	0.369269	-0.176226	0.270395	0.181539	0.255981	0.0804697	0.61698	0.10097	0.529915	0.236951	0.135793	0.286386	0.0694799	-0.065535	0.683942	0.0410529	0.798843	-0.277961	0.0784697	0.111817	0.486415	0.0179897	0.911111	0.00594256	0.970585	0.0437326	0.78601	-0.00882212	0.956343	-0.0994538	0.153302	0.338602	-0.299211	0.0573764	-0.152291	0.341836	0.251788	0.112268
glucuronide of C10H18O2 (7)*	-0.138925	0.464076	0.136889	0.470715	0.0636719	0.738179	-0.13235	0.485688	0.0152842	0.936108	-0.220999	0.240552	0.0425614	0.823291	0.239743	0.201943	0.112041	0.555552	0.147657	0.436175	-0.211	0.263035	0.362127	0.0492419	0.0545072	0.774821	0.118894	0.53147	-0.0523239	0.783623	0.0924669	0.626978	0.0839339	0.659235	0.0171453	0.928347	0.0187165	0.9218	-0.249486	0.183662	0.130527	-0.0802407	0.673388	-0.0832601	0.661809	0.100345	0.597782	0.150927	0.425968
glucuronide of C14H22O4 (2)*	0.0928104	0.689059	0.455842	0.0378209	-0.191303	0.406147	0.317023	0.161438	0.0647785	0.780269	0.265017	0.245642	-0.498913	0.021317	-0.0359877	0.876926	0.314589	0.164858	0.222655	0.331992	0.0286237	0.901978	0.30116	0.184631	0.0424564	0.855012	-0.00173788	0.994035	0.071449	0.758261	-0.252341	0.269791	0.301691	0.18382	0	1	0.132541	0.56683	0.118845	0.607888	0.186621	0.302952	0.181904	0.118371	0.60933	0.313394	0.166555	0.359877	0.109066
glucuronide of piperine metabolite C17H21NO3 (3)*	-0.0584255	0.759092	-0.0837243	0.660035	0.236101	0.209087	-0.0352034	0.85348	0.0420082	0.825553	-0.241319	0.198904	0.197611	0.295221	0.164825	0.384082	-0.0339245	0.858748	-0.0275563	0.885069	-0.302817	0.103828	-0.14911	0.431623	-0.256945	0.170473	-0.0414633	0.827782	0.153383	0.418389	-0.0100758	0.957856	-0.100799	0.596117	-0.163334	0.388458	-0.443607	0.0140708	-0.340299	0.0657616	-0.121977	-0.00342221	0.985681	-0.160713	0.396219	-0.236171	0.208948	0.0168749	0.929474
glucuronide of piperine metabolite C17H21NO3 (4)*	-0.0396633	0.821032	-0.0780578	0.65581	0.144919	0.406192	-0.0985174	0.573406	-0.0347228	0.843028	-0.274293	0.110811	0.316089	0.0643363	0.00481059	0.97812	0.0621301	0.722919	-0.0706438	0.686756	-0.144727	0.40682	0.0412397	0.81404	-0.262989	0.126917	-0.0396633	0.821032	-0.251972	0.144227	-0.0602264	0.73109	-0.163104	0.349178	-0.0663813	0.704782	-0.310627	0.0693436	-0.236077	0.172153	-0.151413	-0.170222	0.328256	-0.1452	0.405272	-0.266181	0.122203	-0.233113	0.17776
glucuronide of piperine metabolite C17H21NO3 (5)*	-0.0362431	0.846518	-0.133281	0.474745	0.18256	0.325621	-0.065502	0.726272	-0.0335111	0.857965	-0.260891	0.156315	0.261152	0.155887	0.144972	0.436495	0.000629516	0.997318	0.0179808	0.923516	-0.372108	0.0392689	-0.147339	0.428961	-0.243393	0.187033	-0.0878175	0.638524	0.115514	0.536047	-0.0575037	0.758642	-0.172103	0.354557	0.0289466	0.877155	-0.478811	0.00643061	-0.384054	0.0329232	-0.15778	-0.0922142	0.621743	-0.150454	0.419157	-0.35064	0.0531182	0.0356585	0.848965
glutamate	-0.281499	0.0745889	-0.065105	0.685909	-0.0508844	0.752042	-0.0582702	0.717441	0.0106648	0.947236	0.0257843	0.872865	0.0910501	0.571289	0.152584	0.340899	-0.149606	0.350517	-0.220367	0.166208	0.0446162	0.781791	-0.144036	0.368944	-0.104485	0.515612	0.0554015	0.730819	-0.00991704	0.950931	0.073461	0.648066	-0.086828	0.589336	-0.138264	0.388637	-0.205152	0.19819	-0.157235	0.326207	-0.111638	0.0848444	0.597901	-0.44655	0.00342633	-0.1502	0.348583	-0.116578	0.467925
glutamine	0.0211502	0.895574	0.148971	0.352588	-0.0317529	0.843765	0.0195469	0.903452	-0.0392246	0.807629	-0.0538354	0.738156	0.0222118	0.890364	-0.279737	0.0765024	0.000850032	0.995792	-0.445918	0.00347784	0.133849	0.404107	-0.254974	0.107648	-0.0562612	0.726801	0.22227	0.162488	0.137705	0.390574	-0.107699	0.502705	0.231664	0.145004	0.249191	0.116146	-0.233951	0.140964	0.0185376	0.908415	-0.0447684	0.0558043	0.728936	-0.0470351	0.770272	-0.0235233	0.883934	-0.132189	0.410013
glutamine conjugate of C6H10O2 (1)*	-0.283262	0.0727131	0.384935	0.0129496	0.13578	0.397296	0.400017	0.00956016	0.28361	0.0723468	0.222708	0.16164	-0.307478	0.0505127	-0.00805723	0.960125	0.351913	0.024047	0.142433	0.374352	0.306303	0.0514457	0.331282	0.0343624	0.0620316	0.700027	0.00239143	0.988161	-0.212791	0.181631	0.0457235	0.776512	-0.0143184	0.9292	0.030109	0.851761	0.106043	0.509337	0.165052	0.30242	0.0368347	0.0619946	0.700197	-0.0952036	0.553786	-0.096184	0.549692	-0.0596738	0.710926
glutamine conjugate of C6H10O2 (2)*	-0.313023	0.0492187	0.145687	0.369726	0.198578	0.219307	0.137186	0.398596	0.0698053	0.668643	0.124412	0.444342	-0.104031	0.522937	0.322371	0.0424866	0.0878738	0.58976	0.0596858	0.714483	0.0662413	0.684663	0.343149	0.0301781	-0.224988	0.162775	-0.278746	0.0815518	-0.0697555	0.668866	-0.0932301	0.567193	0.0952385	0.558835	-0.0503167	0.757828	-0.0739212	0.650322	-0.123035	0.44944	-0.0881758	0.141382	0.384188	-0.118373	0.466932	-0.254644	0.112805	0.0294034	0.85707
glutamine conjugate of C7H12O2*	-0.34067	0.0292907	0.147854	0.356249	0.233032	0.142578	0.254944	0.10769	0.133761	0.404416	0.157539	0.325259	-0.229828	0.148307	-0.0279485	0.862292	0.0297511	0.853504	0.0491411	0.760282	0.25244	0.111311	0.187553	0.240299	-0.070481	0.661468	-0.03441	0.830874	0.0677192	0.673983	0.075628	0.638388	-0.182467	0.253518	0.0320898	0.842128	-0.114309	0.476689	0.0512576	0.750281	0.0238009	0.0232139	0.88545	0.0501519	0.755501	-0.260847	0.0995089	0.0445665	0.782028
glutamine_degradant*	-0.228372	0.150965	0.142717	0.373388	0.0628415	0.696297	0.229561	0.148792	0.117132	0.4658	0.268327	0.0898364	-0.0657176	0.683107	0.0224092	0.889396	-0.0161506	0.920168	-0.123813	0.440562	0.0617229	0.701451	-0.180964	0.257517	-0.0985086	0.540042	-0.20646	0.195281	-0.258126	0.103218	-0.115934	0.470404	0.267093	0.0913803	0.100231	0.532944	-0.00995538	0.950742	0.141824	0.376418	-0.0249343	-0.000455174	0.997746	-0.331229	0.0343928	-0.116919	0.466614	-0.130175	0.417247
glutarylcarnitine (C5-DC)	0.00276298	0.986865	0.0353735	0.833013	-0.0430913	0.797273	0.130773	0.433874	-0.119825	0.473643	-0.136686	0.413191	-0.085176	0.61114	-0.400165	0.0127968	-0.0515859	0.758403	-0.212044	0.201231	-0.0802252	0.632085	-0.180943	0.27697	-0.338739	0.0374962	-0.0241102	0.885752	-0.231487	0.161996	0.0258198	0.87771	0.0798828	0.633544	-0.0636181	0.704352	-0.0945155	0.572458	-0.00478144	0.977271	0.00741171	-0.0982664	0.557242	0.0132224	0.937201	-0.0425742	0.799656	0.088251	0.598282
glycerate	0.192366	0.228224	0.132332	0.409503	0.212705	0.181813	0.238639	0.132946	0.0591081	0.71355	-0.116738	0.467311	-0.0728768	0.650685	0.0979457	0.542371	0.0501519	0.755501	0.291776	0.064169	0.0339823	0.832946	0.0760018	0.636725	0.117262	0.465299	0.124753	0.437071	0.236309	0.136888	0.273258	0.0838694	-0.140614	0.380546	-0.0126775	0.937297	-0.225329	0.156634	-0.103744	0.518613	0.0986037	0.261634	0.0984552	0.0102004	0.949531	0.0022652	0.988785	0.0795651	0.620956
glycerol	-0.0193877	0.904234	0.0772773	0.631062	0.144682	0.366777	0.0994021	0.536354	0.218899	0.169122	0.0643191	0.689509	-0.204863	0.198837	0.0604292	0.707428	0.0680026	0.672695	0.162396	0.310373	0.190486	0.232891	0.280869	0.0752684	0.00659472	0.967359	-0.0406543	0.800756	-0.125238	0.435276	0.0901468	0.575129	-0.130701	0.415349	-0.0748763	0.641739	0.358127	0.0215016	0.188168	0.238732	0.000283344	0.169962	0.288061	-0.0286178	0.859027	0.098275	0.541008	0.10424	0.516601
glycerol 3-phosphate	-0.00956796	0.952656	-0.112119	0.48523	-0.217355	0.172224	-0.201306	0.206917	-0.180216	0.259521	-0.113338	0.480468	0.0501143	0.755679	0.161396	0.313402	0.133738	0.404498	-0.169307	0.289951	0.135698	0.397584	-0.169012	0.290804	0.0041217	0.979596	-0.0924687	0.565283	-0.104554	0.515334	-0.236419	0.1367	0.0640655	0.690673	0.0829978	0.605923	-0.00266662	0.986798	0.247578	0.118605	-0.198058	-0.0694595	0.666086	0.146772	0.359819	0.0930476	0.56284	-0.190856	0.231968
glycerophosphoethanolamine	0.0161145	0.920346	-0.0221111	0.890858	0.303712	0.0535527	0.163787	0.306193	0.390258	0.0116523	-0.203158	0.202681	-0.193298	0.225936	0.0775508	0.62985	-0.108804	0.498307	0.115942	0.470371	0.142633	0.373673	-0.139898	0.382998	0.251011	0.113418	0.385419	0.0128267	0.0221008	0.890909	0.364271	0.0192102	-0.0337767	0.833943	-0.00475405	0.976466	-0.0177775	0.912156	0.00591864	0.970703	-0.0484518	0.196635	0.217869	-0.0850032	0.597213	0.2138	0.17952	0.0752847	0.639917
glycerophosphorylcholine (GPC)	0.271931	0.085443	0.0422122	0.793285	0.410928	0.00761037	0.236879	0.135916	0.247097	0.119346	-0.25671	0.105191	-0.0653505	0.684786	0.0423004	0.792862	-0.0405182	0.80141	0.15203	0.342673	0.0557125	0.729365	-0.200118	0.209665	0.249981	0.114956	0.322046	0.0400344	0.126938	0.429019	0.294061	0.0620169	0.00660848	0.967291	0.0610103	0.704741	-0.159019	0.320676	0.0281414	0.861351	0.116171	0.275562	0.0811884	0.0124671	0.938335	0.133124	0.406679	0.0327325	0.839008
glycine	-0.0478398	0.76645	0.084871	0.597786	-0.120502	0.452974	-0.124322	0.438668	-0.275476	0.0812872	-0.132038	0.410551	0.155116	0.332851	-0.208984	0.189755	-0.173973	0.276664	-0.341301	0.0289733	0.0152574	0.92457	-0.209618	0.188386	-0.000618255	0.996939	0.356456	0.0221628	0.220725	0.165504	0.102499	0.52367	0.153647	0.337505	0.043975	0.784852	-0.256618	0.10532	0.0684552	0.670639	0.239142	0.0116524	0.942358	0.177373	0.267238	0.0698728	0.664216	0.0531273	0.74148
glycine conjugate of C10H14O2 (1)*	0.0145315	0.937083	0.183027	0.316023	-0.0572522	0.75562	-0.0834779	0.649664	-0.151382	0.408205	0.0185573	0.919703	0.0953993	0.603499	0.0658654	0.720226	0.0904668	0.622431	-0.236871	0.19179	0.174475	0.339545	-0.209851	0.249009	-0.0423738	0.817883	0.0452334	0.805818	-0.0688452	0.708109	0.0856397	0.64119	-0.0246639	0.893411	-0.0216256	0.90648	0.0524859	0.775422	-0.0730258	0.691226	-0.376365	0.23943	0.186893	-0.331361	0.063938	0.233342	0.198688	-0.343513	0.0542384
glyco-beta-muricholate	-0.0807306	0.660495	-0.284246	0.114868	-0.49855	0.00368201	-0.376321	0.0337679	-0.274717	0.128095	-0.111304	0.544203	0.157882	0.388131	0.0850685	0.643425	-0.321155	0.0730906	-0.35321	0.0473672	-0.17885	0.327382	-0.228276	0.208891	-0.235254	0.19493	-0.122362	0.50467	-0.0557041	0.762036	-0.165926	0.364096	-0.0169457	0.926657	-0.0135413	0.941363	-0.0794566	0.665541	-0.107962	0.55643	-0.181148	-0.26637	0.140578	-0.0504526	0.783913	-0.170455	0.350962	-0.15909	0.384463
glycochenodeoxycholate	-0.382467	0.0135915	-0.0525977	0.74397	0.00491572	0.975666	-0.199823	0.21035	-0.266438	0.0922071	-0.125238	0.435276	0.209268	0.18914	0.169202	0.290254	-0.00566688	0.971949	-0.155678	0.331081	-0.0605671	0.70679	-0.124729	0.437161	-0.325202	0.0380162	-0.241667	0.12795	-0.325562	0.0377911	-0.328733	0.0358578	0.379437	0.0144164	-0.257313	0.104347	-0.277062	0.0794801	-0.159357	0.319638	-0.289578	-0.149024	0.352415	-0.330663	0.0347209	-0.310333	0.0483017	0.000755365	0.99626
glycochenodeoxycholate 3-sulfate	-0.234919	0.139281	0.0198777	0.901826	-0.0721415	0.653987	-0.262262	0.0976198	-0.321931	0.0401096	-0.00566688	0.971949	0.276455	0.0801683	-0.162907	0.308833	0.18049	0.258786	-0.147423	0.357668	-0.117204	0.465521	0.0484205	0.763696	-0.0515212	0.749039	0.0294943	0.854755	0.136005	0.396507	-0.497541	0.000933845	0.237905	0.134179	-0.0794323	0.621541	-0.442837	0.00373843	-0.144057	0.368871	-0.104554	-0.0044607	0.977918	0.0821698	0.609535	-0.236975	0.135752	-0.039279	0.807367
glycochenodeoxycholate glucuronide (1)	-0.314232	0.0454092	-0.00390853	0.980651	-0.123823	0.440523	-0.241511	0.128204	-0.353202	0.0234993	0.0368347	0.819148	0.242494	0.126611	-0.00201431	0.990028	-0.0297511	0.853504	-0.335734	0.0318741	-0.0356005	0.825112	-0.0589933	0.714082	-0.139726	0.383592	-0.261995	0.0979749	-0.052702	0.74348	-0.440333	0.00396262	0.340336	0.0294594	-0.188974	0.236691	-0.0965316	0.548244	-0.0797341	0.620213	-0.216192	-0.114977	0.474101	-0.317062	0.0433988	-0.384736	0.0130003	-0.130175	0.417247
glycocholate	-0.395056	0.0105795	0.00792874	0.96076	-0.0115586	0.942821	-0.129047	0.421328	-0.219079	0.168761	0.0688526	0.668836	0.0910501	0.571289	0.21402	0.179063	0.0804697	0.61698	-0.146272	0.361478	-0.00346758	0.982833	-0.0934699	0.561061	-0.16528	0.301742	-0.224795	0.157646	-0.18814	0.238802	-0.390058	0.0116988	0.3117	0.0472712	-0.00297128	0.98529	-0.233418	0.141898	-0.0224462	0.889215	-0.243959	-0.0213021	0.894829	-0.25671	0.105191	-0.279665	0.0765808	0.0684864	0.670497
glycocholenate sulfate*	-0.25909	0.101892	0.0052486	0.974019	-0.268106	0.0901111	-0.139052	0.385912	-0.189074	0.236438	0.231209	0.145817	0.261953	0.0980308	0.232401	0.143693	-0.17709	0.268015	-0.397928	0.00997865	-0.149568	0.350638	-0.0625176	0.697788	-0.165074	0.302354	-0.301453	0.0554452	-0.133455	0.405503	-0.236202	0.137071	0.256446	0.105562	-0.0679433	0.672964	0.0869318	0.58889	0.0663334	0.680295	-0.245659	-0.153393	0.338312	-0.213358	0.180443	-0.160132	0.317257	-0.188841	0.237025
glycodeoxycholate	-0.397852	0.0147445	-0.0209164	0.902206	-0.175435	0.298999	-0.285266	0.0870052	-0.438954	0.00656996	-0.138132	0.414899	0.225156	0.180297	0.153723	0.363675	-0.00977281	0.954221	-0.27664	0.0974168	-0.0772996	0.649298	-0.0844312	0.619305	-0.294246	0.0771004	-0.0141606	0.933706	-0.0719997	0.671948	-0.292829	0.0786017	0.28261	0.0901145	-0.206177	0.220843	-0.322831	0.0513143	-0.129439	0.44514	-0.256686	-0.0714563	0.674287	-0.203162	0.227818	-0.300688	0.0705533	0.0476444	0.779461
glycodeoxycholate 3-sulfate	-0.201124	0.213334	-0.0510262	0.754517	-0.199428	0.217301	-0.397066	0.0111843	-0.433375	0.00521465	-0.0682456	0.675636	0.341874	0.0308373	-0.0910296	0.576416	0.0631121	0.698841	-0.266275	0.0967529	-0.163691	0.312843	-0.113621	0.485126	-0.102528	0.528994	-0.15467	0.340614	0.272379	0.0890622	-0.573595	0.000109202	0.18682	0.248385	-0.0736212	0.651651	-0.411313	0.00837118	-0.245832	0.126253	-0.207908	-0.112262	0.490396	-0.0757949	0.642047	-0.379809	0.0156359	-0.0782747	0.631162
glycohyocholate	-0.356068	0.0454804	0.0871449	0.635317	0.034215	0.852521	-0.105734	0.564653	-0.254623	0.159616	0.0574061	0.754983	0.0125217	0.945772	-0.0283728	0.877495	-0.109072	0.552357	-0.0327416	0.858807	0.107372	0.558605	0.0354004	0.84747	0.0173956	0.924715	-0.0226167	0.902214	-0.158897	0.385049	-0.196076	0.282139	0.343062	0.0545765	-0.0571144	0.756191	-0.274339	0.128644	-0.150673	0.410428	0.0749468	-0.150916	0.409664	-0.201557	0.268632	-0.253392	0.161713	0.048133	0.79363
glycolithocholate	-0.0549589	0.773003	0.22354	0.235049	-0.00636719	0.973361	0.0325749	0.864315	-0.0189341	0.920893	-0.0176923	0.926067	0.012602	0.947303	-0.0135024	0.943544	0.149094	0.431675	-0.12615	0.506527	-0.0645115	0.734849	0.149948	0.42901	0.0125743	0.947419	0.234534	0.212215	0.242247	0.19713	-0.0042867	0.982064	0.203984	0.279603	-0.00212099	0.991125	-0.300591	0.106522	-0.234339	0.212605	-0.139695	0.121834	0.521295	-0.253562	0.176369	-0.215669	0.252372	-0.0862754	0.65032
glycolithocholate sulfate*	-0.0800687	0.618741	0.0731454	0.64948	-0.138039	0.389417	-0.121543	0.44905	-0.189254	0.235982	-0.00141672	0.992986	0.183018	0.252063	-0.0981975	0.541329	0.276827	0.0797454	-0.0873407	0.587131	-0.0291277	0.856541	0.134382	0.402219	0.0867618	0.589621	0.0357386	0.824444	0.0493019	0.759521	-0.33415	0.0327417	0.117117	0.465856	-0.00653682	0.967645	-0.283373	0.0725964	-0.193528	0.225373	-0.130905	0.0344111	0.830869	-0.0850032	0.597213	-0.335076	0.0322322	-0.145785	0.363093
glycosyl ceramide (d18:1/20:0, d16:1/22:0)*	-0.172475	0.280886	0.0278064	0.862985	0.0969858	0.546354	0.189726	0.234796	0.396042	0.0103698	-0.0317345	0.843854	-0.0888473	0.580674	-0.151073	0.345757	-0.0637524	0.69211	0.2363	0.136904	0.0899259	0.57607	0.209465	0.188716	0.240913	0.129181	0.0809101	0.615048	-0.0456184	0.777012	0.033155	0.836958	-0.253141	0.110288	-0.0465501	0.772578	0.00622211	0.969202	0.101175	0.529073	0.0748028	-0.0597188	0.710718	-0.0348513	0.828737	-0.159958	0.31779	0.225854	0.155645
glycosyl ceramide (d18:1/23:1, d17:1/24:1)*	-0.0715079	0.656838	-0.0806275	0.616287	0.128739	0.422447	0.266802	0.0917471	0.361698	0.0201436	-0.0878367	0.585002	-0.144652	0.366876	-0.203445	0.20203	-0.230925	0.146325	0.284673	0.0712381	0.124371	0.438489	-0.0657354	0.683026	0.307273	0.0506745	0.0688201	0.668984	-0.0311679	0.846609	0.197846	0.214991	-0.250938	0.113526	0.138264	0.388637	-0.0758209	0.63753	0.025238	0.875537	0.287594	-0.166502	0.298131	0.0495852	0.758181	-0.204043	0.20068	0.305671	0.0519532
glycosyl ceramide (d18:2/24:1, d18:1/24:2)*	0.179777	0.260704	-0.0377453	0.814755	-0.0374658	0.816103	0.0752232	0.640191	0.098875	0.538529	0.0025501	0.987375	-0.05195	0.747019	-0.174993	0.273814	-0.136855	0.393534	0.0364719	0.8209	-0.0506267	0.753259	0.0553158	0.73122	0.192071	0.228952	0.0340115	0.832805	0.102004	0.525687	0.142371	0.37456	-0.198989	0.212301	0.174711	0.274599	0.0888873	0.580502	-0.0217761	0.892502	0.201174	-0.047247	0.769265	0.263227	0.0963487	0.0770169	0.632216	0.225602	0.156119
glycosyl-N-(2-hydroxynervonoyl)-sphingosine (d18:1/24:1(2OH))*	0.00402861	0.980057	-0.318936	0.0421076	0.02046	0.898964	-0.0315901	0.844557	0.198834	0.212663	-0.051852	0.74748	-0.0945379	0.556575	0.0183806	0.909188	-0.305728	0.0519071	0.223631	0.159865	-0.0927	0.564307	-0.140205	0.381946	0.151266	0.345133	-0.0240472	0.881367	0.0906701	0.572903	0.227751	0.15211	-0.256996	0.10479	0.12004	0.45472	-0.0151108	0.925292	-0.166727	0.297471	0.151306	-0.0685491	0.670213	0.0223842	0.889518	-0.16292	0.308793	0.274449	0.0824745
glycosyl-N-behenoyl-sphingadienine (d18:2/22:0)*	-0.21402	0.179063	0.114353	0.47652	0.0377315	0.814821	0.239473	0.131556	0.336934	0.0312292	0.139689	0.383719	-0.123725	0.440887	-0.269917	0.087877	-0.113054	0.481573	0.116134	0.469632	0.0707386	0.660305	0.129632	0.419207	0.269353	0.0885683	0.0462343	0.77408	-0.0461851	0.774314	0.0184194	0.908997	-0.0791181	0.622926	0.0643778	0.68924	-0.0256884	0.873334	0.112677	0.483045	0.166323	-0.155578	0.331393	0.0742362	0.644597	-0.0970552	0.546066	0.301391	0.0554984
glycosyl-N-behenoyl-sphingosine (d18:1/22:0)*	-0.0168698	0.916625	-0.0816325	0.611884	0.0507515	0.752669	0.11793	0.462744	0.211849	0.183618	0.00680026	0.966342	-0.0629641	0.695733	-0.0961832	0.549696	-0.0586522	0.715666	0.303293	0.0538996	-0.0723568	0.653019	0.106035	0.509369	0.235761	0.137827	-0.0305572	0.84958	-0.0867033	0.589873	-0.0212365	0.895151	-0.113996	0.477904	0.235326	0.138577	0.0539546	0.737596	0.183254	0.251441	0.00340013	-0.179703	0.260905	0.280794	0.0753502	0.0897369	0.576875	0.411422	0.00753078
glycosyl-N-nervonoyl-sphingosine (d18:1/24:1)*	0.268658	0.0894254	-0.0768306	0.633043	-0.0378643	0.81418	0.0862473	0.591838	0.0562159	0.727013	0.0711194	0.658588	-0.0598434	0.71014	-0.179777	0.260704	-0.132038	0.410551	0.101546	0.527559	-0.0057793	0.971393	-0.123656	0.441144	0.215153	0.176719	-0.0661629	0.681073	0.122405	0.445817	0.0964311	0.548662	-0.310415	0.0482394	0.224035	0.159092	0.0574212	0.721392	-0.00256847	0.987284	0.0997371	-0.0526181	0.743874	0.212508	0.182227	0.0895626	0.577618	0.174741	0.274516
glycosyl-N-palmitoyl-sphingosine (d18:1/16:0)	0.0443148	0.78323	-0.163153	0.308092	-0.176435	0.269819	-0.263189	0.0963985	-0.0907408	0.572603	-0.222425	0.162188	0.148874	0.352904	0.00478398	0.976318	-0.0623357	0.698626	-0.0143968	0.928813	-0.154885	0.333579	0.115382	0.472535	0.0366831	0.81988	0.160226	0.31697	-0.166323	0.298659	0.126769	0.429639	-0.245431	0.121937	-0.152328	0.341719	0.067821	0.67352	-0.0241212	0.881004	-0.151306	-0.150845	0.346496	0.120138	0.454349	0.0388569	0.809398	0.211754	0.18382
glycosyl-N-stearoyl-sphingosine (d18:1/18:0)	-0.0692418	0.667072	-0.0775006	0.630072	-0.0558001	0.728955	0.110889	0.49006	0.288129	0.0677253	-0.00226675	0.988778	-0.00367138	0.981825	-0.128412	0.423635	-0.180207	0.259547	0.138209	0.388825	0.0982481	0.541119	0.159512	0.31916	0.256576	0.105379	0.0425143	0.791838	-0.0589356	0.71435	0.0660932	0.681392	-0.350066	0.0248506	-0.171344	0.284101	0.0100443	0.950302	0.0753789	0.639498	0.17709	-0.0531643	0.741307	-0.0561021	0.727544	-0.224778	0.157678	0.153591	0.337683
glycoursodeoxycholate	-0.356281	0.0222333	0.205031	0.198461	0.152786	0.340252	0.186298	0.243516	0.00451897	0.97763	0.0430683	0.789186	-0.12501	0.436118	0.109528	0.495436	-0.0447684	0.781065	-0.121317	0.449899	0.109576	0.495248	0.0291136	0.85661	-0.151266	0.345133	-0.254422	0.108438	-0.412549	0.0073521	-0.254838	0.107841	0.326385	0.0372813	0.00415979	0.979407	-0.134309	0.402479	0.0924647	0.5653	-0.231492	-0.254806	0.107887	-0.245376	0.122024	-0.186269	0.24359	-0.14226	0.374936
glycoursodeoxycholic acid sulfate (1)	-0.231737	0.167558	0.459422	0.00423003	0.240331	0.151915	0.264341	0.113877	0.0932146	0.583185	0.0432123	0.799536	-0.145014	0.391803	-0.139613	0.409866	0.128529	0.448373	-0.147231	0.384525	0.231737	0.167558	0.110892	0.513502	-0.0114016	0.946602	-0.123728	0.465644	-0.351024	0.0331538	-0.295838	0.0754398	0.420324	0.00959217	-0.00951772	0.955415	0.00566827	0.973439	0.233111	0.164983	-0.276232	-0.208929	0.214606	-0.125944	0.457629	-0.0275077	0.871613	-0.157707	0.351224
guaiacol sulfate	-0.151073	0.345757	0.311566	0.0473712	0.106286	0.508361	0.225855	0.155644	0.134484	0.401858	0.078203	0.626965	-0.122991	0.443624	0.0402861	0.802525	-0.0240842	0.881185	-0.154718	0.334108	0.179852	0.260502	0.0684935	0.670465	0.165486	0.301131	0.268106	0.0901111	0.0937869	0.559728	0.0197196	0.902603	0.111243	0.48867	0.0754706	0.639089	-0.0825763	0.607761	0.103074	0.521331	0.0541187	0.170872	0.285448	-0.151872	0.343181	-0.00662136	0.967227	0.139994	0.382669
guanidinoacetate	0.150318	0.348202	-0.045339	0.778344	-0.0803787	0.617379	-0.0138959	0.931284	0.000542276	0.997315	-0.0813198	0.613253	0.169801	0.288524	-0.274701	0.0821821	-0.0155839	0.92296	-0.219983	0.166966	0.0709698	0.659262	-0.232909	0.142795	0.0259667	0.871973	0.169393	0.289701	0.00340013	0.983167	-0.111383	0.488117	0.0866445	0.590126	-0.0586333	0.715754	-0.187019	0.241664	0.00815209	0.959656	0.08812	0.114158	0.477278	-0.16689	0.296993	-0.0304931	0.849891	-0.223085	0.160914
gulonate*	-0.155857	0.330517	0.121165	0.450474	0.097783	0.543045	0.181759	0.255398	0.0715804	0.656511	-0.0461851	0.774314	-0.0460758	0.774835	0.133448	0.405529	-0.124671	0.437373	-0.0760152	0.636665	-0.00254289	0.987411	-0.0723243	0.653165	0.0725419	0.652188	0.147472	0.357509	-0.116454	0.4684	0.262856	0.0968357	0.017439	0.913822	-0.159657	0.318715	-0.0666655	0.678781	0.044669	0.781539	-0.0773529	0.0811119	0.614163	-0.156123	0.329684	-0.0902596	0.574649	0.0513648	0.749776
heme	-0.180784	0.257998	0.0156341	0.922713	0.0114257	0.943477	-0.260224	0.100349	-0.13575	0.397403	-0.319045	0.0420334	0.183018	0.252063	-0.138484	0.387875	0.144789	0.366419	-0.0570114	0.723301	-0.00832219	0.958815	0.0871875	0.58779	-0.0993329	0.53664	0.162883	0.308905	0.159239	0.319998	-0.102715	0.522788	0.0159705	0.921055	-0.0437769	0.785799	-0.320883	0.0407997	-0.302074	0.0549199	-0.0677192	-0.23751	0.134846	0.0824531	0.608298	-0.127897	0.425513	0.0329843	0.837786
heptanoate (7:0)	0.155605	0.331309	-0.039532	0.80615	0.0798472	0.619715	-0.121358	0.449747	-0.084595	0.598982	-0.255576	0.10679	0.0782003	0.626977	0.141253	0.378361	0.18559	0.245343	-0.0658415	0.682541	-0.117435	0.464636	-0.0723243	0.653165	-0.266056	0.0926931	0.01767	0.912685	-0.026351	0.870094	0.0407394	0.800348	0.261953	0.0980308	-0.046352	0.77352	0.142931	0.372666	-0.2344	0.140181	-0.273144	0.299595	0.0570419	0.0671526	0.676561	0.252309	0.111503	0.212006	0.183287
heptenedioate (C7:1-DC)*	-0.1478	0.356429	0.143611	0.370373	0.251233	0.113089	0.257816	0.103648	0.155814	0.330653	-0.162923	0.308785	-0.132904	0.407463	-0.0639542	0.691183	-0.0643191	0.689509	0.058931	0.714372	0.0446162	0.781791	0.117987	0.462527	-0.101188	0.529022	0.191315	0.230826	-0.0818864	0.610773	0.298395	0.0580931	-0.116933	0.46656	-0.236712	0.1362	-0.151908	0.343066	0.0558362	0.728787	0.0144505	-0.041967	0.794459	-0.0266343	0.868709	-0.124412	0.438335	-0.0496023	0.7581
hexadecadienoate (16:2n6)	0.0327325	0.839008	0.0684552	0.670639	0.15345	0.338131	0.168604	0.291987	0.207511	0.192967	0.0640358	0.690809	-0.277372	0.0791297	0.0664721	0.679662	0.078203	0.626965	0.191382	0.230659	0.117204	0.465521	0.200577	0.208599	0.0853192	0.595846	0.0581915	0.717807	-0.0430683	0.789186	0.204781	0.199021	-0.212022	0.183253	-0.0867614	0.589623	0.309772	0.0487295	0.16025	0.316897	0.0170006	0.22085	0.165258	0.0566688	0.724899	0.148284	0.354839	0.242724	0.12624
hexadecanedioate (C16)	-0.0936653	0.560239	0.155336	0.332155	-0.128074	0.424865	0.0503032	0.754786	0.0641693	0.690196	0.138272	0.388608	0.00734275	0.963658	0.10978	0.49444	0.0510019	0.751487	0.00518286	0.974344	-0.0596424	0.711072	0.331282	0.0343624	-0.00144259	0.992858	-0.241269	0.128599	0.0892534	0.578938	-0.302729	0.0543701	0.0903158	0.57441	-0.136283	0.395535	0.0456881	0.776681	0.104525	0.515449	0.124388	0.0378704	0.814151	0.122971	0.443698	-0.0611605	0.704047	-0.000755365	0.99626
hexadecasphingosine (d16:1)*	-0.196647	0.217841	0.208046	0.191797	-0.03069	0.848933	0.20251	0.204156	0.2001	0.209707	0.0212508	0.895081	-0.0758139	0.637561	-0.117082	0.465991	0.0161506	0.920168	0.00710243	0.964847	0.0679646	0.672867	0.0775341	0.629924	0.0847009	0.598523	0.123026	0.443494	0.0555354	0.730192	-0.0175526	0.913263	-0.0679204	0.673068	-0.189172	0.236191	-0.10222	0.524804	0.059298	0.712668	0.0430683	0.0559863	0.728085	-0.162073	0.311351	-0.14567	0.363478	0.0712561	0.657972
hexadecenedioate (C16:1-DC)*	-0.0866152	0.590252	0.0627599	0.696672	0.0196629	0.902882	0.0577144	0.720027	0.117493	0.464415	0.243676	0.124715	0.00954558	0.952767	0.102478	0.523755	0.0745195	0.643331	0.216528	0.173901	-0.0568683	0.723969	0.347831	0.0258523	0.0721297	0.65404	-0.286839	0.0690204	-0.053552	0.739485	-0.232301	0.143869	0.142449	0.374295	0.112314	0.484465	0.207107	0.193854	0.0714703	0.657007	0.175107	0.0362318	0.82206	-0.0473185	0.768926	0.0212581	0.895045	-0.0430558	0.789246
hexanoylcarnitine (C6)	-0.217042	0.172858	0.115023	0.473924	0.217886	0.171152	0.259113	0.101861	0.172805	0.279952	0.0544021	0.735498	-0.105736	0.510571	0.121614	0.448784	-0.052702	0.74348	0.040887	0.799639	0.0247354	0.877997	0.244707	0.123077	-0.160334	0.31664	0.0171386	0.915301	-0.106537	0.507352	0.0827791	0.606876	0.153647	0.337505	-0.0990427	0.537836	-0.0517324	0.748043	0.0115023	0.943099	0.034568	0.0896692	0.577164	-0.0875533	0.586218	-0.163617	0.3067	0.0717597	0.655704
hexanoylglutamine	-0.288095	0.0714308	0.232718	0.148433	0.371379	0.0183045	0.316065	0.0469401	0.148821	0.359405	0.1149	0.480192	-0.222556	0.16749	0.139656	0.390076	0.133925	0.41001	0.109612	0.500757	0.185648	0.251416	0.30952	0.0519528	-0.207038	0.199899	-0.179032	0.269006	-0.101463	0.533306	-0.047688	0.770128	0.164208	0.311298	-0.0262706	0.872165	0.00680727	0.966747	-0.0593716	0.715923	-0.0614513	0.123771	0.446714	-0.0690006	0.672248	-0.297054	0.0626844	0.116271	0.474936
hippurate	-0.115319	0.472777	0.231497	0.145302	0.289496	0.0663743	0.199823	0.21035	0.0574812	0.721112	-0.0487352	0.762205	-0.010647	0.947324	-0.216538	0.173881	-0.0892534	0.578938	-0.0573953	0.721513	0.296594	0.0596988	0.235667	0.137989	0.116644	0.467671	0.22599	0.15539	0.0935036	0.56092	0.0702105	0.66269	-0.157502	0.325375	0.0196105	0.903139	-0.113776	0.478762	0.0309333	0.84775	0.0422183	0.148205	0.355098	0.119288	0.457571	-0.132602	0.40854	0.0767955	0.633199
histidine	0.0931617	0.562359	0.205254	0.197962	-0.0484929	0.763353	0.160544	0.315997	0.0316328	0.844349	0.0620524	0.699931	0.105552	0.511309	-0.274198	0.0827677	-0.0909535	0.5717	-0.192342	0.228285	-0.0127145	0.937114	-0.0881069	0.583843	0.114995	0.474029	0.0774558	0.630271	0.289011	0.0668513	-0.254838	0.107841	0.0886637	0.581459	0.0614065	0.702911	-0.282484	0.0735365	0.159468	0.319295	0.0912368	-0.0166594	0.917661	-0.0246509	0.87841	-0.203868	0.201073	-0.0626953	0.69697
histidine betaine (hercynine)*	-0.304215	0.0961335	0.327036	0.0725296	0.132696	0.476702	0.217896	0.238975	0.11776	0.528095	0.128024	0.492495	-0.121585	0.514683	0.0214036	0.909011	-0.048158	0.796976	0.234424	0.204313	0.235939	0.201321	0.15559	0.403268	0.112173	0.547981	-0.0110123	0.953115	0.15491	0.405354	-0.0907693	0.627238	-0.0744654	0.690541	-0.00966466	0.958847	-0.269346	0.142849	-0.0569887	0.760741	-0.103111	0.051507	0.783181	-0.225996	0.221527	-0.172247	0.354149	0.000550615	0.997654
homoarginine	0.194884	0.222076	-0.0671151	0.676732	-0.3627	0.0197755	-0.20779	0.192355	-0.0706766	0.660585	0.0147339	0.927151	0.264523	0.0946606	-0.240206	0.130343	-0.193524	0.225383	-0.312315	0.0468132	-0.250822	0.1137	-0.199964	0.210022	-0.187125	0.241392	-0.0187329	0.907455	0.221575	0.16384	-0.237069	0.135593	-0.274619	0.0822775	-0.206009	0.196281	-0.365238	0.0188691	-0.106759	0.506465	-0.150456	-0.193449	0.225567	0.110221	0.492696	-0.111866	0.486221	-0.421242	0.00609229
homocitrulline	-0.0521233	0.749408	0.141157	0.384954	0.0385259	0.813417	0.154459	0.341283	0.242283	0.131994	-0.0335189	0.837316	-0.338102	0.0328573	0.0288663	0.859654	-0.197641	0.221536	-0.114338	0.482358	0.260525	0.104455	-0.0780329	0.63222	-0.0224658	0.890558	0.135124	0.405791	0.0848894	0.602503	0.0480214	0.768565	-0.173653	0.283892	0.17203	0.288485	-0.058485	0.719992	0.262046	0.102373	-0.0421251	-0.036108	0.824939	-0.0806449	0.620828	0.0964534	0.553808	-0.0248384	0.879081
homostachydrine*	0.03802	0.81343	0.000670034	0.996683	0.0457029	0.77661	0.0405761	0.801132	-0.135027	0.399945	-0.285611	0.0702711	-0.00110141	0.994547	-0.26891	0.089114	0.0464684	0.772966	-0.294271	0.0618217	-0.0330576	0.83743	-0.153842	0.336884	-0.199284	0.211609	0.184805	0.247383	0.0898201	0.576521	-0.0507076	0.752877	-0.0209268	0.896671	-0.0798284	0.619798	-0.394571	0.010684	-0.219213	0.168495	-0.119005	0.00637243	0.968458	0.17794	0.265688	-0.149678	0.350282	-0.0961832	0.549696
homovanillate (HVA)	-0.141979	0.415882	0.0652582	0.709559	0.0709562	0.685442	0.215488	0.213789	0.0581799	0.739906	0.315022	0.065291	-0.136019	0.435916	0.17278	0.320929	0.114595	0.512146	-0.0611132	0.72728	0.187025	0.282017	0.074326	0.67132	0.0314369	0.857724	0.111313	0.524383	-0.0870186	0.619149	0.0656893	0.707724	-0.29208	0.0886494	0.0320844	0.854823	0.0313163	0.858263	0.0825507	0.637322	-0.150493	0.343636	0.0432629	-0.0517074	0.767999	-0.0266181	0.879359	-0.0350308	0.841653
hydantoin-5-propionate	-0.149562	0.350658	0.0887796	0.580963	-0.282455	0.0735676	0.00194543	0.990369	-0.0296444	0.854024	0.199474	0.211164	-0.147039	0.358938	0.120607	0.452577	0.0391015	0.808221	-0.0418468	0.795036	-0.198114	0.214358	0.318104	0.042677	-0.232258	0.143947	0.0840987	0.601135	-0.0750862	0.640802	-0.117884	0.462918	0.11932	0.45745	-0.0443711	0.78296	0.0312883	0.846023	0.097155	0.545651	0.0620524	0.0416029	0.796205	-0.0878367	0.585002	-0.0850322	0.597088	0.188589	0.237662
hydroquinone sulfate	-0.228372	0.150965	0.0959266	0.550766	-0.0641701	0.690193	-0.0326091	0.839607	-0.0169913	0.916026	0.194091	0.224001	-0.196051	0.219265	0.276967	0.0795869	-0.00906701	0.955132	-0.253384	0.109935	0.0762868	0.635458	0.0562352	0.726923	-0.0358588	0.823863	-0.0455701	0.777243	-0.222992	0.161093	-0.146922	0.359324	0.170168	0.287467	-0.108155	0.50089	0.212974	0.181248	0.113347	0.480429	-0.218458	-0.0237601	0.882773	-0.27201	0.0853488	-0.0785851	0.625277	0.0120858	0.940217
hydroxy-CMPF*	-0.152584	0.340899	0.145509	0.364014	0.0947273	0.555781	0.101162	0.529126	0.0204257	0.899133	0.0702693	0.662424	0.113262	0.480763	-0.0742776	0.644412	0.0932202	0.562113	0.268741	0.0893234	-0.0073975	0.963388	0.16273	0.309367	0.125712	0.433528	0.25203	0.111912	0.111354	0.488231	0.182677	0.252962	-0.349882	0.0249316	-0.090327	0.574362	-0.308883	0.0494141	-0.10218	0.524968	0.0555354	0.203007	0.203023	-0.0408016	0.800049	-0.0796306	0.620668	0.0541345	0.736753
hydroxy-N6,N6,N6-trimethyllysine*	-0.188841	0.237025	0.0595214	0.711632	0.0759944	0.636758	0.0519707	0.746921	0.0605541	0.70685	-0.150172	0.348674	-0.00238639	0.988185	-0.0531273	0.74148	-0.0512853	0.750151	-0.13533	0.398877	-0.0816037	0.61201	-0.0848891	0.597708	-0.298823	0.0577162	0.0831687	0.605179	-0.234609	0.139818	0.204781	0.199021	0.037448	0.816188	-0.0647739	0.687425	-0.0109331	0.94591	-0.0614198	0.702849	-0.101437	-0.173421	0.278215	-0.208258	0.191334	-0.0665621	0.679252	-0.0151073	0.92531
hydroxyasparagine	-0.178266	0.264798	0.129093	0.421159	0.136312	0.395434	0.156839	0.327443	0.0486241	0.762731	-0.0201174	0.900648	-0.0725097	0.652333	0.182295	0.253975	-0.149889	0.349594	-0.133027	0.407026	-0.013408	0.933691	-0.00582272	0.971178	-0.0113347	0.943927	0.165806	0.300185	0.0538354	0.738156	0.245303	0.122138	-0.183569	0.250614	0.227006	0.153492	-0.14542	0.364312	0.0607498	0.705945	-0.0603523	-0.0607202	0.706082	-0.0810364	0.614494	-0.188012	0.239129	0.0292075	0.856153
hydroxypalmitoyl sphingomyelin (d18:1/16:0(OH))	0.144023	0.368986	-0.335017	0.0322643	0.0983144	0.540845	-0.165084	0.302326	0.00795338	0.960639	-0.309412	0.0490062	0.0148691	0.926484	0.0778026	0.628735	-0.293261	0.0627632	0.0783187	0.626454	-0.154192	0.335774	-0.155068	0.333001	0.0068008	0.966339	0.162883	0.308905	-0.0578022	0.719618	0.498841	0.000900985	-0.164478	0.304128	-0.00415979	0.979407	0.103643	0.519022	-0.261537	0.0985847	0.0498686	-0.151118	0.345613	0.105404	0.511905	0.0167277	0.917325	0.129671	0.419066
hyocholate	-0.0628346	0.700104	-0.00500724	0.975537	0.0439082	0.787911	0.00441198	0.978445	0.0164	0.919995	0.0483217	0.767158	0.105667	0.516384	0.241354	0.133529	-0.142984	0.378769	-0.141327	0.384375	-0.0717923	0.659774	0.101214	0.534313	-0.141568	0.383556	0.0124643	0.939153	-0.254562	0.112925	0.21303	0.186901	0.120311	0.459617	0.038838	0.811933	0.147363	0.364185	0.00592101	0.971075	-0.0270265	0.0109209	0.946676	-0.0407662	0.802776	0.0838807	0.606837	-0.141073	0.385238
hypotaurine	-0.0372647	0.817073	0.175772	0.27165	0.00305572	0.984872	0.0740189	0.645569	-0.062181	0.699339	0.116454	0.4684	-0.0255161	0.874177	0.0294592	0.854926	-0.0906701	0.572903	-0.283137	0.0728443	0.0164132	0.918874	-0.0144036	0.92878	-0.026791	0.867944	0.2976	0.0587969	0.125521	0.43423	0.116151	0.469569	-0.0440565	0.784463	-0.11172	0.486794	-0.104887	0.513989	0.0084871	0.957999	-0.238009	0.0848444	0.597901	-0.132888	0.407518	-0.105419	0.511845	-0.130678	0.415432
hypoxanthine	0.22107	0.164827	-0.0553895	0.730875	-0.116782	0.467143	-0.0394644	0.806475	0.179493	0.26147	0.106537	0.507352	0.249837	0.115172	0.14075	0.380081	-0.0538354	0.738156	0.0907959	0.572369	-0.183782	0.250055	0.157367	0.325796	0.17002	0.287894	0.12462	0.437563	0.16434	0.30454	0.238586	0.133035	-0.256078	0.106079	0.00713108	0.964705	0.0366216	0.820177	-0.192188	0.228663	0.123538	-0.0296773	0.853863	-0.0875533	0.586218	0.0151594	0.925053	-0.318261	0.0425696
imidazole lactate	0.0375165	0.815858	-0.147966	0.355882	0.121963	0.447472	-0.00314974	0.984407	0.0723034	0.653259	-0.134305	0.402491	0.038733	0.809995	0.0564006	0.726151	-0.205708	0.19695	0.0301373	0.851623	-0.0251977	0.875734	-0.128866	0.421985	0.0523456	0.745156	0.164876	0.302942	0.164906	0.302852	0.151689	0.34377	0.0504814	0.753945	0.16243	0.310271	-0.216529	0.173898	-0.12686	0.429306	0.113338	-0.127813	0.42582	-0.145639	0.363581	-0.224778	0.157678	-0.00503577	0.975072
imidazole propionate	-0.154354	0.361686	0.0448785	0.791974	-0.110801	0.513848	-0.0338931	0.84215	-0.116333	0.49292	0.0478668	0.778457	0.183845	0.276057	-0.00221602	0.989614	-0.0110801	0.948105	-0.23049	0.169921	0.017004	0.920433	-0.0422824	0.803765	-0.312403	0.0597722	-0.225635	0.179348	-0.3237	0.0506556	-0.0582247	0.732124	0.179105	0.28884	-0.21224	0.207264	0.037049	0.827663	-0.0782498	0.645268	-0.0805153	-0.102561	0.545817	-0.0913459	0.59079	-0.0924828	0.586158	-0.284081	0.0883818
iminodiacetate (IDA)	0.249019	0.116407	0.0339484	0.83311	-0.284448	0.0714723	-0.301541	0.0553703	-0.285237	0.0706553	-0.285044	0.0708542	0.208901	0.189935	-0.149311	0.351479	0.138555	0.387628	-0.10788	0.501984	0.0198808	0.901811	-0.0343234	0.831294	-0.115201	0.473232	0.0211243	0.895702	0.288161	0.0676937	-0.178777	0.26341	-0.000183569	0.999091	-0.00851767	0.957848	-0.210307	0.186903	-0.150088	0.348949	0.0212508	-0.00637243	0.968458	0.200608	0.208528	0.244119	0.124009	-0.0601774	0.708593
indole-3-carboxylate	0.165574	0.327403	-0.203418	0.227221	-0.10563	0.533801	-0.0855517	0.614645	0.0593778	0.72702	-0.0826722	0.626649	-0.0531329	0.754795	0.219044	0.192729	-0.0448752	0.791989	0.0794318	0.64027	0.030613	0.857261	-0.051058	0.764094	-0.043896	0.796431	0.174299	0.302188	-0.0121662	0.943027	0.188981	0.262628	-0.0627463	0.712176	0.224715	0.181175	0.314106	0.0583198	0.0434546	0.798435	-0.0336096	0.000997802	0.995324	-0.0742366	0.662352	0.122362	0.47062	0.215937	0.199276
indoleacetate	-0.03097	0.847572	-0.197772	0.215167	-0.119572	0.456494	-0.19093	0.231783	-0.161598	0.312789	-0.294678	0.0614456	0.144469	0.367491	0.243983	0.124226	-0.18304	0.252005	-0.00441502	0.978144	-0.186325	0.243448	0.00275813	0.986345	-0.147351	0.357908	0.297202	0.0591527	-0.0575189	0.720937	0.235552	0.138187	-0.0429551	0.789728	0.0110928	0.945122	-0.0700432	0.663446	-0.105419	0.511846	-0.0504353	-0.0153849	0.923941	0.0776363	0.629472	0.08207	0.609971	0.234415	0.140155
indoleacetoylcarnitine*	0.21012	0.193136	-0.50287	0.000942734	-0.24107	0.133999	-0.324006	0.0413901	-0.0658303	0.686519	-0.2067	0.20065	0.0706778	0.664743	0.326122	0.0400049	-0.19447	0.229187	-0.101086	0.534835	-0.422982	0.00654214	0.00718295	0.964913	-0.138759	0.393158	0.200845	0.213985	0.0226479	0.889677	0.173687	0.283796	-0.0891414	0.584384	-0.0840024	0.606313	0.100479	0.537301	-0.143303	0.377695	-0.0486175	0.0460763	0.777697	0.137699	0.396818	0.161006	0.320956	0.254023	0.113716
indoleacetylglutamine	0.0318772	0.849318	-0.393854	0.0144221	-0.15615	0.349182	-0.269763	0.101442	-0.131345	0.43185	-0.223041	0.178298	0.0990641	0.554031	0.324343	0.0469596	-0.103592	0.53597	-0.157317	0.345547	-0.230082	0.164629	0.0117325	0.944265	-0.149511	0.370302	0.155179	0.352223	-0.224408	0.175583	0.129381	0.438826	-0.0845042	0.613965	-0.119305	0.475579	0.143716	0.389341	-0.146585	0.379844	-0.165815	0.0350301	0.834612	0.0862248	0.606742	0.126935	0.447599	0.11451	0.493619
indolelactate	-0.207474	0.193049	-0.0668918	0.677749	-0.197559	0.215672	-0.0648476	0.687087	0.0469972	0.770452	0.0821698	0.609535	0.216795	0.173359	-0.115823	0.470833	-0.224692	0.157841	-0.273924	0.0830877	-0.0256601	0.873472	-0.196747	0.217603	-0.055849	0.728727	-0.02418	0.880716	-0.175673	0.271924	0.0706439	0.660733	-0.00165212	0.991821	-0.198284	0.213959	0.0184886	0.908657	-0.00402021	0.980098	-0.183607	-0.357949	0.0215714	-0.400365	0.00949193	-0.260498	0.0999782	-0.28301	0.0729788
indolepropionate	-0.0415451	0.796482	0.193528	0.225373	-0.0595201	0.711639	0.0500253	0.7561	-0.119301	0.457522	0.0277677	0.863174	0.288754	0.0671054	-0.217545	0.171839	0.202308	0.204618	0.0616184	0.701933	0.000231172	0.998855	0.148786	0.353193	0.070481	0.661468	0.22599	0.15539	0.0878367	0.585002	0.0292544	0.855924	0.0835238	0.603633	-0.0467482	0.771636	-0.195997	0.219397	-0.189508	0.235343	-0.0688526	0.0295863	0.854307	0.111921	0.486006	-0.0649939	0.686418	-0.082083	0.609914
indolin-2-one	-0.178157	0.284559	0.0888409	0.595829	0.284058	0.0839235	0.11076	0.507969	-0.0590655	0.724651	-0.183052	0.271315	-0.0113414	0.94612	0.123106	0.461528	0.00353838	0.983179	0.156357	0.348535	0.104801	0.531194	0.108572	0.516435	-0.24754	0.134031	0.00275784	0.986889	0.0407845	0.807916	0.00724047	0.965588	-0.0118128	0.943884	-0.137033	0.411993	-0.0651022	0.697777	-0.0812845	0.627579	-0.0794604	0.395454	0.0139944	-0.0209491	0.900651	-0.0441064	0.7926	0.455505	0.00405649
inosine	0.121198	0.468552	-0.0987709	0.55521	-0.194428	0.242121	0.129473	0.438496	0.229402	0.165916	0.162196	0.330601	0.1971	0.235584	0.0835033	0.618184	-0.15662	0.347715	0.143157	0.391208	-0.18039	0.278464	0.0806378	0.630328	0.150143	0.368258	0.0101942	0.951563	-0.0487794	0.771185	0.279462	0.0892782	-0.322303	0.0484433	0.116876	0.484673	0.0342366	0.838308	0.0127117	0.939621	0.360729	-0.0122686	0.941723	-0.20653	0.213474	-0.179599	0.280612	-0.0374033	0.823578
isobutyrylcarnitine (C4)	0.0135966	0.932761	0.0751555	0.640493	0.0216557	0.893093	-0.0384454	0.81138	0.0169913	0.916026	-0.126938	0.429019	-0.0985764	0.539762	0.255817	0.106449	-0.113904	0.478262	0.0109416	0.945869	-0.237182	0.1354	0.0799857	0.619106	-0.129627	0.419224	0.18042	0.258974	0.268044	0.090189	0.119401	0.457141	0.0179897	0.911111	0.152328	0.341719	-0.103909	0.517942	-0.0520393	0.746598	0.119855	-0.0594457	0.711984	-0.132888	0.407518	-0.0109775	0.945691	0.179777	0.260704
isobutyrylglycine (C4)	0.0601774	0.708593	-0.0625365	0.6977	0.122362	0.445978	0.0457639	0.776319	0.289214	0.0666516	-0.10002	0.53381	-0.145019	0.365648	-0.0120858	0.940217	0.034568	0.830109	0.358001	0.0215509	0.16575	0.30035	0.12243	0.445721	0.367037	0.0182477	0.01116	0.94479	0.107104	0.505083	0.0663099	0.680402	-0.292609	0.0633777	0.207594	0.192786	-0.162042	0.311445	-0.210167	0.187203	0.286461	-0.0452443	0.778795	-0.173123	0.279054	0.0357205	0.824532	-0.0289557	0.85738
isocaproate (i6:0)	0.33816	0.0675875	-0.153768	0.417208	-0.19725	0.296123	-0.0861213	0.650906	-0.143648	0.448871	0.141508	0.455726	0.127867	0.500712	-0.0789532	0.678349	-0.0135515	0.943339	-0.0263217	0.890187	-0.357796	0.0522252	-0.279278	0.135021	-0.0512439	0.787988	0.107283	0.572566	0.256349	0.1715	0.226914	0.227873	-0.0316344	0.868198	-0.172313	0.362543	-0.0582538	0.759779	-0.316027	0.0888835	0.0311797	0.164476	0.385105	0.143044	0.4508	0.0315942	0.868364	-0.167548	0.376166
isocitric lactone	-0.203957	0.212981	0.104468	0.526791	-0.162792	0.322084	-0.115331	0.484462	-0.115063	0.485484	0.00975577	0.952997	0.143292	0.384166	0.077452	0.639316	-0.196509	0.230526	-0.419627	0.00783015	0.155605	0.344191	-0.078743	0.633724	-0.303517	0.0603294	0.0965016	0.558943	0.0090261	0.956509	0.0789237	0.632943	0.144847	0.378971	-0.251859	0.121927	0.00829031	0.960051	0.0556509	0.736499	-0.177621	-0.0777749	0.637915	-0.120241	0.465927	-0.0953634	0.563611	-0.187861	0.252105
isoleucine	-0.219811	0.167307	0.0539378	0.737675	-0.0476958	0.767134	0.0572512	0.722184	0.0770032	0.632277	0.207408	0.193193	0.0183569	0.909305	0.0410415	0.798898	-0.0742362	0.644597	-0.202131	0.205021	0.048315	0.764197	-0.0645096	0.688636	-0.148381	0.354519	-0.0261729	0.870965	-0.209958	0.187653	-0.11355	0.479639	0.116199	0.469383	-0.0461539	0.774463	-0.0970649	0.546025	0.105195	0.512746	-0.0340013	-0.00391449	0.980621	-0.388748	0.0120084	-0.124935	0.436398	-0.0795651	0.620956
isoleucylglycine	-0.203399	0.220648	0.130931	0.433315	-0.0225799	0.892961	0.124408	0.456766	0.0927204	0.579805	0.227005	0.170507	-0.0935085	0.576574	-0.108524	0.516625	-0.069464	0.67858	-0.210596	0.204397	0.329517	0.0433585	-0.0121176	0.942438	0.125348	0.453344	0.00999719	0.952498	-0.178968	0.282336	-0.15048	0.367173	-0.186091	0.263299	0.165857	0.319652	-0.0243585	0.884584	0.327187	0.0449513	-0.230969	-0.0748728	0.655051	0.00821534	0.960958	-0.137135	0.411643	-0.223341	0.1777
isoursodeoxycholate	-0.221322	0.164334	0.313129	0.0462125	0.198489	0.213475	0.445781	0.00348903	0.305663	0.0519599	0.0884034	0.582573	-0.348964	0.0253402	-0.0715079	0.656838	-0.138555	0.387628	0.154718	0.334108	0.373343	0.0162042	0.0783002	0.626535	0.17105	0.284938	-0.271162	0.0863668	-0.290711	0.0651915	-0.0834292	0.604045	0.0134005	0.933728	0.0677452	0.673864	0.039466	0.806467	0.333789	0.0329423	-0.113621	-0.224583	0.158048	-0.334346	0.0326333	-0.0236975	0.88308	-0.192618	0.227604
isovalerate (C5)	-0.0961832	0.549696	0.165052	0.30242	0.0201943	0.90027	0.196766	0.217556	0.211849	0.183618	0.269177	0.0887849	-0.191829	0.22955	0.155605	0.331309	0.276544	0.0800668	0.135522	0.398202	0.136391	0.395154	0.13285	0.407655	0.119117	0.45822	-0.224662	0.157898	0.0603523	0.707784	-0.285176	0.0707182	0.0088113	0.956397	0.0081215	0.959807	0.0760875	0.636343	0.186493	0.243015	-0.196641	0.213112	0.180958	-0.236592	0.136404	-0.108555	0.499295	-0.0619399	0.70045
isovalerylcarnitine (C5)	-0.0506095	0.75334	0.0281414	0.861351	-0.0247115	0.878114	0.144888	0.366087	0.156898	0.327256	0.168023	0.293677	-0.144836	0.366262	0.151828	0.343323	0.108521	0.499433	0.113639	0.479294	-0.207361	0.193296	0.0913247	0.570124	0.0309127	0.84785	0.0143486	0.929051	0.0657358	0.683024	-0.0901468	0.575129	0.107388	0.503949	-0.01862	0.90801	-0.0590212	0.713953	0.0789524	0.623656	0.240559	0.126629	0.430152	-0.204574	0.199483	-0.137306	0.391962	0.0639542	0.691183
isovalerylglycine	0.0626953	0.69697	-0.254725	0.108003	-0.00956573	0.952667	-0.117467	0.464515	0.0798953	0.619504	-0.0249343	0.877023	-0.0345109	0.830385	0.295096	0.0610609	0.0195507	0.903433	0.103081	0.521301	-0.124371	0.438489	0.0531706	0.741277	0.129009	0.421465	-0.104559	0.515315	0.191541	0.230265	-0.0231868	0.885583	-0.264155	0.0951365	0.127963	0.42527	-0.13982	0.383268	-0.271252	0.0862578	0.106537	0.15312	0.339183	-0.103137	0.521073	-0.083464	0.603893	-0.0465809	0.772431
kynurenate	-0.230135	0.147751	0.00279181	0.986179	0.00372	0.981584	0.0653108	0.684967	0.180036	0.260008	0.210241	0.187045	0.105001	0.513528	-0.0465809	0.772431	-0.285044	0.0708542	-0.0957868	0.551349	0.0834531	0.603941	-0.0986797	0.539335	0.165486	0.301131	0.0336129	0.834737	0.17114	0.284683	-0.0123518	0.938904	-0.196786	0.21751	0.244834	0.122878	-0.236085	0.137272	0.0237862	0.882645	0.0223842	-0.318804	0.0421981	-0.234042	0.140805	-0.3295	0.0354021	-0.157871	0.324227
kynurenine	-0.0551417	0.732034	0.12284	0.44419	-0.229312	0.149245	-0.00620684	0.969278	-0.0272945	0.865484	0.00283344	0.985972	0.183569	0.250614	-0.0657168	0.683111	-0.151872	0.343181	-0.276611	0.0799907	-0.0836843	0.602936	-0.102357	0.524246	-0.245241	0.122236	-0.0132857	0.934295	0.00736695	0.963539	-0.0348886	0.828557	0.029371	0.855356	-0.0800265	0.618927	0.0295106	0.854676	0.0371869	0.817448	-0.034568	-0.062996	0.695586	-0.189274	0.235933	-0.0306674	0.849044	-0.0188841	0.906711
lactate	-0.12665	0.430078	-0.0939165	0.559183	-0.100972	0.529907	-0.0780024	0.627852	-0.114059	0.477662	-0.0391015	0.808221	0.129232	0.420655	0.182547	0.253308	-0.149606	0.350517	-0.347635	0.0259416	0.113043	0.481616	-0.212836	0.181538	-0.172081	0.282003	0.0983144	0.540845	-0.0524187	0.744812	0.035972	0.823316	0.222852	0.161362	-0.129746	0.418795	-0.0528879	0.742605	-0.0760489	0.636515	-0.160089	0.0720995	0.654176	-0.240842	0.129297	-0.0703955	0.661854	-0.125894	0.432855
lactosyl-N-behenoyl-sphingosine (d18:1/22:0)*	-0.0239199	0.88199	-0.219771	0.167386	0.25482	0.107867	0.237898	0.13419	0.418275	0.0064994	-0.0198341	0.90204	-0.325467	0.0378503	0.0548899	0.733213	-0.195791	0.219891	0.261446	0.0987055	0.020112	0.900674	0.0514851	0.749209	0.11582	0.470844	0.103629	0.519078	-0.137989	0.389591	0.275858	0.0808492	-0.23148	0.145331	0.10657	0.507221	0.222752	0.161556	0.170077	0.28773	0.152722	-0.042058	0.794023	0.0957703	0.551418	-0.0348493	0.828747	0.382467	0.0135915
lactosyl-N-nervonoyl-sphingosine (d18:1/24:1)*	0.129671	0.419066	-0.184148	0.249097	-0.114922	0.474315	-0.0351104	0.827483	0.121108	0.450686	-0.0634691	0.693411	0.0337767	0.833943	-0.215531	0.175941	-0.0991704	0.537309	0.0819659	0.610426	-0.0494708	0.758722	0.0404526	0.801725	0.160746	0.315381	0.0744001	0.643865	-0.0561021	0.727544	0.0741111	0.645156	-0.214408	0.178257	0.131925	0.410957	0.070221	0.662642	0.0480191	0.7656	0.146206	-0.203007	0.203023	0.292978	0.0630295	0.082767	0.606929	0.233408	0.141916
lactosyl-N-palmitoyl-sphingosine (d18:1/16:0)	0.353259	0.0234754	-0.156341	0.328998	-0.269302	0.0886313	-0.147853	0.356255	-0.0753763	0.639509	-0.0328679	0.83835	0.171453	0.283789	-0.158878	0.321111	0.0827365	0.607062	-0.126692	0.429922	-0.204356	0.199974	0.166714	0.29751	-0.00473995	0.976536	0.0577929	0.719661	-0.0773529	0.630727	-0.0435565	0.786852	-0.222485	0.162071	0.16144	0.31327	0.0698654	0.66425	-0.00502526	0.975124	-0.00906701	-0.157217	0.326262	0.453067	0.00293342	0.153337	0.338493	0.03097	0.847572
laurate (12:0)	0.134455	0.401962	0.0935815	0.560592	0.288699	0.0671596	0.170364	0.286905	0.275295	0.0814953	0.112204	0.484896	-0.254059	0.108959	0.00805723	0.960125	0.0201174	0.900648	0.103849	0.518185	0.252902	0.110636	0.0959216	0.550787	0.128803	0.422213	-0.00358715	0.982242	0.132322	0.409539	-0.0262206	0.870732	-0.275904	0.0807966	-0.0806208	0.616317	0.175019	0.273742	0.271922	0.085454	-0.107387	0.226585	0.154275	0.146772	0.359819	0.0970552	0.546066	-0.070249	0.662516
laurylcarnitine (C12)	-0.244487	0.123427	0.0961499	0.549834	0.00770572	0.961863	0.0594745	0.71185	-0.0318135	0.843471	0.26606	0.0926874	-0.0297381	0.853567	0.180029	0.260026	0.016434	0.918772	0.102505	0.523643	-0.150724	0.346885	0.151084	0.345721	-0.108195	0.500731	-0.099643	0.535363	0.0450517	0.779713	0.0240536	0.881335	-0.0145019	0.928295	-0.198085	0.214426	-0.0453325	0.778375	-0.026913	0.867348	-0.0648858	-0.0432415	0.788358	-0.141955	0.375971	-0.227914	0.151808	0.0438112	0.785635
leucine	-0.190604	0.232596	-0.0393087	0.807224	-0.161687	0.312518	0.0226967	0.887986	0.0247639	0.877857	0.185874	0.244611	0.0324917	0.840177	0.0221574	0.890631	-0.147339	0.357947	-0.181976	0.254821	-0.0487773	0.762005	-0.092857	0.563644	-0.126124	0.432009	0.02604	0.871614	-0.0153006	0.924357	-0.0689103	0.668574	-0.00569063	0.971832	-0.00693299	0.965685	-0.232085	0.144254	0.0412071	0.798103	0.025501	-0.0368691	0.818982	-0.344263	0.0275209	-0.265377	0.0935598	-0.0652132	0.685414
leucylalanine	-0.140133	0.408106	-0.00970034	0.95456	0.166494	0.324682	0.273398	0.101568	0.279468	0.0939033	0.164941	0.32928	-0.346237	0.0357981	-0.0483883	0.776105	-0.116875	0.490894	-0.0495964	0.770663	0.172815	0.306385	0.108299	0.523457	0.0156771	0.926624	0.0520764	0.759526	-0.213476	0.204569	-0.0963567	0.570496	0.0261923	0.877705	-0.0785501	0.643997	0.147099	0.384957	0.471861	0.00319437	-0.0107107	0.0244781	0.885654	-0.0702047	0.679686	-0.0832345	0.624297	0.0595802	0.726125
leucylglycine	0.420451	0.0363715	0.0841982	0.689046	-0.333077	0.103744	-0.154284	0.461517	0.0771838	0.713836	-0.0247642	0.906464	-0.0820078	0.696755	0.00495284	0.981254	0.277831	0.178726	-0.243157	0.24151	-0.195942	0.347886	0.192848	0.355703	-0.0607892	0.772848	0.151337	0.470221	-0.130111	0.535328	-0.136456	0.515432	0.128728	0.539712	0.0804598	0.702221	0.180096	0.388989	-0.0863632	0.681456	-0.080346	-0.170101	0.416268	0.194482	0.351562	0.234796	0.258577	-0.0301183	0.886358
levulinate (4-oxovalerate)	0.00637907	0.972359	-0.127723	0.486036	0.00521924	0.977383	-0.22947	0.206454	-0.36412	0.0404858	0	1	-0.0131252	0.943162	0.169223	0.354504	0.0516125	0.779067	-0.0427058	0.81648	-0.0896646	0.625533	-0.236003	0.193472	-0.265353	0.142158	-0.242062	0.181947	-0.106122	0.563216	0.054863	0.765529	-0.044501	0.808904	0.227927	0.209609	0.0507815	0.782538	0.0234171	0.898771	-0.121202	0.108164	0.555689	0.0347849	0.850092	-0.0416094	0.821115	0.256723	0.156084
lignoceroyl sphingomyelin (d18:1/24:0)	-0.0775508	0.62985	0.119266	0.457654	0.228515	0.150704	0.348324	0.0256282	0.287045	0.0688126	-0.0121838	0.939734	-0.255895	0.106339	-0.0710043	0.659107	-0.0107671	0.946731	0.287936	0.0679176	-0.0432292	0.788417	0.224941	0.157369	0.159922	0.317902	0.165673	0.300578	-0.152156	0.342271	0.227317	0.152913	0.0291874	0.85625	0.0614065	0.702911	0.133864	0.404052	0.157346	0.325859	0.0487352	-0.0195725	0.903326	-0.0725361	0.652214	-0.0562816	0.726706	0.353007	0.0235815
lignoceroylcarnitine (C24)*	-0.260617	0.104328	0.0846463	0.603546	0.329453	0.0379009	0.0657145	0.687043	0.216715	0.179211	0.0369916	0.820724	-0.264446	0.0991534	0.314039	0.0484483	0.0551099	0.735552	0.0734516	0.652403	0.131989	0.41687	0.113621	0.485126	-0.0164562	0.919722	0.0398603	0.807075	-0.0447302	0.784035	0.00717428	0.964956	0.0364031	0.82353	0.0250289	0.878161	0.0805619	0.621189	0.0984758	0.545486	-0.383806	0.106795	0.511891	0.0594226	0.715689	0.127791	0.43197	0.116539	0.473909
linoleate (18:2n6)	-0.026186	0.870901	0.0980484	0.541946	0.387279	0.0123639	0.364536	0.0191162	0.370917	0.0169663	0.0546854	0.734171	-0.391185	0.011438	-0.106506	0.507476	0.0425016	0.791898	0.221903	0.163201	0.180083	0.25988	0.229538	0.148834	0.110049	0.493374	0.0605829	0.706717	-0.0552521	0.731518	0.114634	0.475429	-0.130701	0.415349	-0.0871576	0.587918	0.157331	0.325909	0.159133	0.320325	-0.0130338	0.129724	0.418873	0.0850032	0.597213	-0.0630772	0.695213	0.265637	0.0932275
linolenate (18:3n3 or 3n6)	0.0616882	0.701611	0.0830843	0.605546	0.228647	0.15046	0.266616	0.0919814	0.300421	0.056328	0.0170006	0.91598	-0.381456	0.0138621	-0.138987	0.386135	0.0563855	0.726221	0.146656	0.360205	0.196959	0.217098	0.188625	0.237571	0.072748	0.651263	0.107747	0.502514	0.0260677	0.871479	0.110083	0.49324	-0.310048	0.048519	0.0176296	0.912884	0.134398	0.402164	0.174656	0.274755	-0.0926535	0.0924913	0.565188	0.138272	0.388608	-0.046001	0.77519	0.264881	0.0941972
linoleoyl ethanolamide	-0.119096	0.4583	0.262318	0.0975455	0.231305	0.145646	0.566861	0.000111518	0.473045	0.0017875	0.16774	0.294504	-0.386229	0.0126234	-0.108521	0.499433	0.0685693	0.670121	0.305597	0.0520134	0.271165	0.0863632	0.251449	0.112769	0.319019	0.0420511	-0.0895458	0.57769	-0.0711194	0.658588	-0.123302	0.442464	-0.0440565	0.784463	0.0651701	0.685611	0.0531546	0.741352	0.402914	0.00900481	0.117304	0.0739202	0.64601	-0.131755	0.411565	-0.234013	0.140856	0.297866	0.0585611
linoleoyl-arachidonoyl-glycerol (18:2/20:4) [1]*	-0.0110787	0.945191	0.1282	0.424407	0.146276	0.361464	0.106628	0.506989	0.181843	0.255173	0.0490185	0.760863	-0.137677	0.390674	0.149562	0.350658	0.126938	0.429019	-0.081582	0.612105	0.14795	0.355934	-0.0285007	0.859598	0.0715115	0.656821	0.0483601	0.763983	-0.0277677	0.863174	-0.0411728	0.798267	0.056172	0.727218	-0.0683395	0.671164	0.105865	0.510052	0.172199	0.281668	-0.26266	0.297501	0.0588851	-0.144505	0.367367	0.298136	0.0583219	0.00201431	0.990028
linoleoyl-arachidonoyl-glycerol (18:2/20:4) [2]*	-0.109276	0.496434	0.33122	0.0343979	0.281525	0.0745617	0.168511	0.292257	0.188531	0.23781	-0.060919	0.705163	-0.291324	0.0646015	0.239954	0.130759	0.275694	0.0810372	0.0721761	0.653832	0.271165	0.0863632	0.105575	0.511217	0.0659472	0.682059	0.107083	0.505167	0.0317345	0.843854	0.055475	0.730475	0.143367	0.371193	-0.0560582	0.727749	0.147642	0.356948	0.115134	0.473492	-0.279094	0.422401	0.00593932	-0.213641	0.179851	0.362781	0.0197462	0.196143	0.219046
linoleoyl-docosahexaenoyl-glycerol (18:2/22:6) [2]*	-0.106255	0.508486	0.39398	0.0108124	0.0390601	0.808421	0.351937	0.0240367	0.231552	0.145204	0.245376	0.122024	-0.188342	0.238291	0.00780544	0.96137	0.266343	0.0923272	0.262406	0.0974296	0.281105	0.0750136	0.399316	0.00969896	0.167959	0.293863	0.0948601	0.555224	0.106821	0.506217	-0.0182027	0.910063	-0.259199	0.101743	-0.156884	0.327302	-0.0143109	0.929237	0.0652167	0.685398	-0.00793364	0.418942	0.00640597	-0.205708	0.19695	0.0285764	0.859229	0.0730186	0.650049
linoleoyl-linolenoyl-glycerol (18:2/18:3) [2]*	0.0692418	0.667072	0.0872161	0.587667	0.159694	0.318599	0.0915278	0.569264	0.0938137	0.559615	0.00935036	0.953732	-0.0726932	0.651509	0.0141001	0.930276	0.111638	0.487118	-0.116518	0.468155	0.178696	0.263629	-0.0884134	0.58253	0.140962	0.379355	0.0310886	0.846994	0.190974	0.231673	-0.156673	0.327959	-0.185588	0.245349	0.0443711	0.78296	-0.20533	0.197793	0.0384153	0.811525	-0.182757	0.277929	0.078505	-0.0510019	0.751487	0.0566301	0.72508	-0.0521202	0.746217
linoleoyl-linoleoyl-glycerol (18:2/18:2) [1]*	-0.0541345	0.736753	0.0626482	0.697186	0.184672	0.247729	0.0588261	0.714859	0.0180759	0.910687	0.000850032	0.995792	0.0381823	0.812648	0.0752847	0.639917	0.0824531	0.608298	-0.157597	0.325079	0.0929311	0.563331	-0.00122584	0.993931	-0.0599707	0.70955	-0.0162086	0.919882	0.0127505	0.936936	-0.00151689	0.99249	-0.04938	0.759152	-0.11489	0.474439	-0.154486	0.334841	-0.144392	0.367746	-0.211091	0.164227	0.304877	-0.0235176	0.883962	0.0048789	0.975848	-0.232904	0.142802
linoleoyl-linoleoyl-glycerol (18:2/18:2) [2]*	0.0362575	0.821936	0.15891	0.321014	0.170589	0.28626	0.209921	0.187733	0.0710381	0.658954	0.0833032	0.604593	-0.0572735	0.72208	-0.0387754	0.809791	0.121555	0.449006	-0.123813	0.440562	0.128763	0.422359	0.0422913	0.792906	0.0980964	0.541747	0.0140829	0.930362	0.170856	0.285493	-0.114851	0.47459	-0.149058	0.352304	-0.0307032	0.848869	-0.264351	0.0948829	-0.0608615	0.705429	-0.0634691	0.282117	0.0739278	-0.0391015	0.808221	-0.0726607	0.651654	-0.0946724	0.556011
linoleoylcarnitine (C18:2)*	0.00604292	0.970089	-0.00312683	0.98452	0.117446	0.464596	0.14109	0.378918	0.139907	0.382968	0.134588	0.40149	0.018724	0.907498	0.192366	0.228224	-0.0592189	0.713035	0.0474135	0.768474	-0.13408	0.403289	0.188779	0.237184	0.0960356	0.550311	0.0417172	0.795657	0.18219	0.254252	-0.00585088	0.971039	-0.0383659	0.811763	-0.0475405	0.767871	-0.224085	0.158996	-0.025908	0.87226	0.00680026	0.1848	0.247394	0.143372	0.371177	-0.139049	0.385923	-0.042804	0.790451
linoleoylcholine*	-0.0527821	0.749634	0.0319136	0.847065	0.240044	0.141043	0.134712	0.413563	-0.0352233	0.831422	-0.0693075	0.675035	-0.0559589	0.735093	0.144601	0.379791	-0.257134	0.114047	0.022903	0.889929	0.0527497	0.749783	-0.210648	0.198027	0.122392	0.457925	0.211608	0.195943	0.0780113	0.636891	0.308013	0.05644	0.151304	0.357855	0.103064	0.532392	0.0567886	0.73131	0.0326405	0.843624	0.00386833	0.0906669	0.583057	-0.0916346	0.579026	0.0803806	0.62666	0.120551	0.464766
lithocholate sulfate (1)	0.100025	0.539151	-0.0176446	0.913945	-0.167701	0.300973	-0.0532069	0.744371	-0.00678663	0.966848	0.0191752	0.906512	0.214217	0.184398	0.078946	0.628228	0.0283854	0.86197	0.0827999	0.611495	-0.0474915	0.77105	0.210264	0.192822	0.206157	0.201862	0.0889496	0.585196	-0.085911	0.598127	-0.0108771	0.946889	0.0131032	0.936041	0.23188	0.14994	0.0887822	0.585905	-0.020029	0.902369	-0.0366896	-0.00488096	0.976154	-0.0398603	0.807075	0.0303997	0.852279	-0.102039	0.53097
lysine	0.114564	0.475701	-0.0357352	0.824461	-0.373063	0.0162905	-0.16953	0.289305	-0.246374	0.120466	-0.138272	0.388608	0.262687	0.0970586	-0.073774	0.646664	-0.102287	0.524532	-0.210002	0.187559	-0.361091	0.0203693	-0.209465	0.188716	-0.323966	0.0387968	-0.0862244	0.591937	0.283344	0.0726265	-0.138687	0.387171	-0.0537856	0.738389	-0.225619	0.156087	-0.469325	0.00196465	-0.233842	0.141155	-0.0869866	-0.179611	0.26115	0.128922	0.421783	-0.249695	0.115386	-0.246753	0.119878
malate	-0.16618	0.29908	-0.0250146	0.87663	0.0491572	0.760206	0.112557	0.483516	0.169732	0.288722	0.0334346	0.835601	0.00422208	0.979099	0.254558	0.108242	-0.157823	0.324378	-0.0349363	0.828326	0.135236	0.399209	-0.0432107	0.788505	0.0688324	0.668928	0.0811758	0.613883	-0.152722	0.340455	0.126552	0.430435	-0.0398344	0.804696	0.114691	0.475206	-0.0233774	0.884649	0.185488	0.245609	-0.187574	-0.113975	0.477985	-0.352763	0.0236846	-0.271127	0.0864083	-0.144778	0.366454
maleate	-0.211754	0.18382	0.0662217	0.680805	0.189189	0.236147	-0.0176941	0.912566	-0.0249447	0.876972	-0.0725361	0.652214	-0.0181733	0.910208	0.255062	0.107522	-0.148756	0.353292	-0.123045	0.443423	0.336818	0.0312913	-0.100825	0.530508	-0.00164868	0.991838	0.317795	0.0428903	-0.0249343	0.877023	0.262856	0.0968357	-0.00128498	0.993638	-0.0849787	0.59732	-0.0350216	0.827913	0.165722	0.300434	-0.202874	0.142833	0.372995	-0.238009	0.134003	-0.00557588	0.972399	0.0188841	0.906711
maltose	-0.182295	0.253975	0.0215528	0.893598	0.0212572	0.895049	0.0453007	0.778526	0.0146414	0.927607	0.204574	0.199483	0.056172	0.727218	0.0853563	0.595686	-0.026351	0.870094	0.0239947	0.881624	-0.0212678	0.894997	0.00490334	0.975727	0.0966538	0.547735	0.0858258	0.593657	-0.157539	0.325259	0.0316381	0.844323	-0.123358	0.442254	-0.00297128	0.98529	-0.0673766	0.675541	-0.0445573	0.782072	-0.0892534	0.0547119	0.734047	-0.324996	0.0381455	-0.188883	0.236919	0.00251788	0.987535
maltotetraose	-0.159886	0.318013	0.16293	0.308764	0.229312	0.149245	0.400666	0.00943336	0.342538	0.0283593	0.306295	0.0514521	-0.395958	0.0103876	-0.0289557	0.85738	0.0657358	0.683024	0.167963	0.293852	0.0996351	0.535395	0.0833568	0.60436	0.141786	0.376546	0.0518144	0.747657	-0.133455	0.405503	0.178343	0.264588	0.0256996	0.873279	0.0582371	0.717595	0.207019	0.194049	0.0525977	0.74397	0.0388181	0.173785	0.277191	-0.213641	0.179851	0.00575013	0.971537	0.227868	0.151893
maltotriose	-0.120551	0.470948	0.185087	0.265929	0.0762141	0.649265	0.16607	0.319022	0.0226747	0.892514	0.18874	0.256442	-0.147251	0.377659	0.157768	0.344147	0.240093	0.146521	0.128037	0.443634	-0.0481634	0.773999	0.0876988	0.600583	0.0347846	0.835755	0.0711869	0.671051	-0.0992609	0.55324	0.13347	0.424368	0.0749706	0.654628	-0.129054	0.439993	0.18816	0.257933	-0.123634	0.459592	0.0103419	0.261309	0.113038	-0.135142	0.418535	0.0375397	0.822945	0.226377	0.171725
mannitol/sorbitol	-0.225099	0.15707	0.229933	0.148115	0.23529	0.138638	0.351011	0.0244367	0.130688	0.415394	0.224409	0.15838	-0.310048	0.048519	0.162907	0.308833	0.0552521	0.731518	0.0596988	0.71081	0.25059	0.114045	0.000612918	0.996965	0.166104	0.299304	-0.0651001	0.685932	0.000850032	0.995792	-0.0559084	0.728449	0.0357959	0.824167	0.253549	0.109696	-0.186397	0.243262	0.254166	0.108805	-0.0648858	0.164045	0.305421	-0.336613	0.0314008	-0.204565	0.199504	0.0561488	0.727326
mannonate*	-0.15208	0.342514	0.200787	0.208113	0.0777215	0.629094	0.227523	0.152533	0.0442859	0.783367	-0.0920868	0.566897	0.0159705	0.921055	-0.100715	0.530957	-0.18559	0.245343	0.0560516	0.72778	-0.0157197	0.922291	0.0367751	0.819436	-0.0447204	0.781293	0.2046	0.199425	-0.0223842	0.889518	0.228184	0.151311	-0.0403851	0.802049	-0.0988446	0.538654	-0.329861	0.0351895	-0.0348418	0.828783	0.08812	-0.0717354	0.655814	-0.163206	0.307933	-0.231748	0.144854	0.139743	0.383533
mannose	0.0339914	0.832902	0.159915	0.317923	0.186	0.244284	0.206215	0.195823	-0.0466357	0.77217	-0.0847199	0.598441	-0.1296	0.419325	-0.0961832	0.549696	0.189557	0.235219	0.247433	0.118827	-0.026816	0.867822	0.0956151	0.552066	-0.150442	0.347799	-0.0187329	0.907455	-0.0779196	0.628218	0.155373	0.332039	-0.00807703	0.960027	0.100033	0.533758	-0.0604434	0.707362	-0.140707	0.380226	0.0804697	0.159493	0.319219	0.0192674	0.904826	0.00139397	0.993099	0.320527	0.0410368
margarate (17:0)	0.0304664	0.850022	-0.0768306	0.633043	0.198223	0.214101	0.216128	0.174718	0.345068	0.0271368	-0.0529853	0.742147	-0.302705	0.0543899	-0.145785	0.363093	-0.0425016	0.791898	0.179672	0.260986	0.0753621	0.639573	0.114003	0.477879	0.08738	0.586962	0.201412	0.206672	0.108804	0.498307	0.134787	0.40079	-0.297198	0.0591563	-0.0657644	0.682894	0.00311106	0.984598	0.135682	0.397641	0.0566688	-0.00318622	0.984226	0.229225	0.149403	-0.103502	0.519591	0.278982	0.0773342
margaroylcarnitine (C17)*	-0.0471259	0.772765	-0.113736	0.484682	0.0679869	0.676799	0.0502289	0.758237	0.273113	0.0881692	-0.0887797	0.585915	-0.116936	0.472395	-0.125803	0.439226	-0.0492214	0.762946	0.106017	0.514991	-0.0425573	0.794294	0.100888	0.535639	0.0581467	0.721547	0.163735	0.312712	0.134226	0.408946	0.0953484	0.55838	-0.318646	0.045074	-0.137073	0.398989	-0.111697	0.492597	0.0035766	0.982525	0.111126	-0.0396334	0.808152	0.25173	0.117127	-0.100206	0.538412	0.120164	0.460168
metabolonic lactone sulfate	-0.236178	0.137113	-0.12351	0.44169	-0.0395915	0.805864	-0.157672	0.324845	-0.0760994	0.636291	-0.0215342	0.89369	0.120238	0.453972	-0.217797	0.171331	0.147339	0.357947	-0.122661	0.444858	0.0291277	0.856541	0.00306459	0.984828	-0.0354466	0.825856	-0.0114257	0.943477	-0.17964	0.261073	-0.228401	0.150912	0.193665	0.225039	-0.085771	0.593894	0.0211552	0.89555	-0.185265	0.246188	-0.0192674	-0.0929464	0.563267	-0.111354	0.488231	-0.111866	0.486221	0.0279485	0.862292
methionine	0.0317253	0.843899	0.12686	0.429306	-0.243129	0.12559	-0.108388	0.499961	-0.177505	0.266877	-0.0456184	0.777012	0.395958	0.0103876	-0.160137	0.317241	-0.0374014	0.816413	-0.274307	0.0826396	-0.231866	0.144644	-0.190464	0.232945	-0.218244	0.170432	-0.0548701	0.733306	0.00283344	0.985972	-0.155807	0.330675	0.273334	0.0837795	-0.244834	0.122878	-0.20773	0.192488	-0.0366285	0.820144	-0.0170006	-0.184618	0.247868	-0.0969037	0.546696	-0.0630772	0.695213	-0.341425	0.028911
methionine sulfone	-0.117837	0.463099	0.177559	0.266729	0.204069	0.20062	0.23586	0.137657	0.206788	0.194558	0.0192674	0.904826	-0.138227	0.388763	-0.105751	0.510509	-0.0575189	0.720937	-0.0332087	0.836697	0.0358317	0.823994	0.0997523	0.534912	0.0572916	0.721996	0.252429	0.111327	0.121555	0.449006	0.035972	0.823316	-0.061312	0.703347	0.123605	0.441333	-0.209241	0.1892	0.0508109	0.752389	0.0399515	-0.0181159	0.91049	0.0204008	0.899255	-0.00749259	0.962917	0.021402	0.894338
methionine sulfoxide	0.199416	0.2113	0.1636	0.306751	-0.163547	0.306909	0.114688	0.475221	-0.0789915	0.623484	0.0447684	0.781065	-0.0251489	0.875973	0.00931617	0.953901	-0.0124671	0.938335	-0.0923316	0.565862	-0.197652	0.215451	-0.0180811	0.910662	-0.193926	0.224403	-0.106684	0.506763	0.291844	0.0641033	-0.00390058	0.98069	-0.0457086	0.776583	0.0661605	0.681084	-0.231285	0.145681	-0.137692	0.39062	0.120705	0.0964058	0.548768	-0.0504353	0.754163	-0.146541	0.360584	0.057156	0.722628
methyl glucopyranoside (alpha + beta)	0.28101	0.0790041	0.0505493	0.756742	0.031444	0.847264	0.0347433	0.831458	0.0357752	0.826527	-0.104482	0.521127	-0.0379198	0.816301	0.0580011	0.722216	0.146154	0.368176	0.0259905	0.873517	-0.0587167	0.718928	0.150189	0.354956	0.167833	0.300588	0.301519	0.0586549	0.106747	0.512084	0.192421	0.234226	-0.0802074	0.622731	0.179445	0.267885	-0.0332694	0.838511	-0.177876	0.27216	0.0410682	0.037681	0.817439	0.21742	0.177766	0.130043	0.423833	-0.0193337	0.905742
methyl indole-3-acetate	-0.075128	0.698513	-0.267673	0.160371	-0.161386	0.40295	-0.307714	0.104402	-0.145373	0.451791	-0.0125777	0.948368	0.206496	0.282493	0.0528129	0.785556	-0.317239	0.0935684	-0.283082	0.136746	-0.137445	0.47709	-0.103417	0.593442	-0.131827	0.495449	0.386074	0.0385837	0.286959	0.131224	0.0276639	0.886726	-0.353148	0.0602213	0.136908	0.478829	-0.282902	0.137007	0.0275118	0.887344	-0.299121	-0.270485	0.155857	0.0402519	0.835766	-0.121197	0.531136	0.0908644	0.639236
methyl-4-hydroxybenzoate sulfate	-0.0156959	0.925483	0.0665303	0.69147	0.014725	0.930081	0.0407364	0.808139	0.100852	0.546865	0.16616	0.318756	-0.0645764	0.700104	0.00598645	0.971545	-0.212009	0.201306	-0.0764384	0.648299	0.0956205	0.567956	0.248618	0.13229	0.0314341	0.851389	0.226377	0.171725	0.0768749	0.646422	0.187569	0.259458	-0.317674	0.0519515	-0.349384	0.0315491	0.0907857	0.587772	-0.0315575	0.850813	-0.00266999	0.0601654	0.719729	-0.00241311	0.988528	-0.11831	0.479293	-0.0759818	0.650265
myo-inositol	-0.165425	0.301313	0.183031	0.252029	0.290028	0.0658549	0.347213	0.0261352	0.361517	0.0202106	-0.0359847	0.823254	-0.168333	0.292776	-0.177511	0.266861	-0.0722527	0.653487	0.0744796	0.64351	0.0584865	0.716436	0.262635	0.0971268	0.0542003	0.736444	0.237017	0.13568	0.0841532	0.600898	0.117018	0.466237	0.111059	0.489392	0.0976561	0.543571	-0.157242	0.326185	-0.0708003	0.660027	0.0779196	-0.0323173	0.841023	-0.0886867	0.58136	-0.267817	0.0904721	0.0664721	0.679662
myristate (14:0)	0.0385236	0.811003	0.0825259	0.60798	0.252562	0.111133	0.239658	0.131249	0.326992	0.0369088	-0.0096337	0.952331	-0.347679	0.0259215	-0.0624435	0.698129	0.0886867	0.58136	0.218256	0.170408	0.164363	0.304469	0.18602	0.244232	0.130658	0.415505	0.133522	0.405267	0.0909535	0.5717	0.113984	0.477953	-0.269479	0.0884136	-0.141631	0.377074	0.141686	0.376886	0.190848	0.231987	-0.0314512	0.159584	0.318939	0.17624	0.270356	0.0188186	0.907033	0.221826	0.163352
myristoleate (14:1n5)	0.0662203	0.680811	0.0020101	0.990048	0.0914058	0.56978	0.110426	0.491886	0.171721	0.283027	0.0932202	0.562113	-0.192747	0.227287	-0.0108269	0.946435	0.0192674	0.904826	0.0550918	0.732268	0.127607	0.426571	0.076155	0.636043	0.113141	0.481236	-0.0180686	0.910723	0.0501519	0.755501	0.0931806	0.56228	-0.337399	0.0309821	-0.0235722	0.883694	0.168441	0.292459	0.159357	0.319638	-0.0583689	0.0533463	0.740451	0.111921	0.486006	-0.0609862	0.704852	0.0438112	0.785635
myristoleoylcarnitine (C14:1)*	-0.228876	0.150042	0.090678	0.57287	0.0172715	0.914647	0.053453	0.739951	-0.0603734	0.707686	0.216758	0.173433	-0.040018	0.803813	0.141757	0.376646	0.0388181	0.809585	0.12458	0.43771	-0.117667	0.463751	0.19123	0.231036	-0.131894	0.411066	-0.131794	0.411424	0.107671	0.502819	-0.0171192	0.915396	-0.0934365	0.561202	-0.169759	0.288645	-0.156975	0.327017	-0.0264664	0.86953	-0.0476018	-0.00118345	0.994141	-0.0240842	0.881185	-0.26468	0.0944567	0.0961832	0.549696
myristoyl dihydrosphingomyelin (d18:0/14:0)*	-0.0138484	0.931518	-0.121053	0.450894	0.0418501	0.79502	0.131548	0.412307	0.335669	0.0319094	-0.115888	0.470582	-0.17953	0.26137	0.00755365	0.962615	-0.060069	0.709095	0.238219	0.13365	0.0825284	0.60797	0.00873408	0.956778	0.157655	0.324899	-0.0706801	0.660569	-0.0136005	0.932741	0.0912303	0.570525	-0.303256	0.0539307	0.127765	0.425993	0.0569768	0.723463	0.0410954	0.798639	-0.0218175	-0.150116	0.348856	-0.0481685	0.764891	-0.101411	0.528107	0.178014	0.265485
myristoyl-linoleoyl-glycerol (14:0/18:2) [1]*	-0.102447	0.529322	0.121695	0.454432	0.0481597	0.767917	-0.0372529	0.819478	0.140383	0.38759	-0.0577928	0.723174	0.0569195	0.727196	0.0063106	0.969172	0.0315575	0.846719	-0.196993	0.223084	0.133476	0.411595	-0.131167	0.419804	0.132378	0.415487	0.147312	0.364353	0.137404	0.397842	-0.0176472	0.913932	-0.201211	0.213134	-0.112096	0.491043	-0.0966487	0.553002	0.039722	0.807731	-0.239173	0.0308491	0.85012	-0.132647	0.41453	0.0591133	0.717108	-0.243898	0.129357
myristoyl-linoleoyl-glycerol (14:0/18:2) [2]*	0.0422726	0.827641	0.166947	0.386716	-0.00261866	0.989244	0.0859504	0.657535	0.0967464	0.617602	0.0550383	0.776741	-0.0510935	0.792384	-0.103649	0.592609	0.191402	0.319918	-0.0936862	0.62882	0.368706	0.0490482	0.0683815	0.724493	0.406025	0.0288555	0.0361727	0.852219	0.128314	0.507107	-0.323197	0.0872373	-0.408392	0.0278472	-0.108115	0.576675	-0.151451	0.432891	0.399987	0.0315621	-0.146275	0.328366	0.0820146	0.0498451	0.797351	0.181796	0.345255	-0.344915	0.0668901
myristoylcarnitine (C14)	-0.250278	0.114512	0.145397	0.364386	0.0438429	0.785483	0.116633	0.467713	0.171359	0.284057	0.261527	0.0985982	-0.0936201	0.56043	0.184057	0.249334	0.0733861	0.648401	0.214993	0.177049	-0.0991728	0.5373	0.271369	0.086117	0.0597646	0.710505	-0.0146143	0.92774	0.181907	0.255004	-0.0667433	0.678426	-0.20266	0.203814	-0.140443	0.381132	-0.124442	0.438223	0.0737038	0.646979	-0.108237	-0.0211201	0.895723	-0.00821698	0.959335	-0.213452	0.180247	0.167187	0.296119
N,N,N-trimethyl-5-aminovalerate	-0.276967	0.0795869	0.0894496	0.578101	0.369343	0.0174766	0.338041	0.0306439	0.222514	0.162016	-0.103704	0.518773	-0.330057	0.0350746	0.0234163	0.884458	-0.0340013	0.832854	0.0930994	0.562622	0.324566	0.0384164	-0.0927038	0.56429	-0.0772818	0.631042	0.0969858	0.546354	-0.0481685	0.764891	0.185928	0.244471	0.0346945	0.829496	0.0661605	0.681084	-0.0724432	0.652631	0.0927998	0.563885	-0.0952036	0.198183	0.214197	-0.190691	0.23238	-0.0703955	0.661854	0.184561	0.248018
N,N,N-trimethyl-alanylproline betaine (TMAP)	-0.203193	0.202601	0.102292	0.524513	-0.188259	0.238501	0.12145	0.449398	0.0742918	0.644349	0.285894	0.069981	0.147222	0.358332	-0.0468326	0.771234	-0.173123	0.279054	-0.247625	0.118532	-0.00670399	0.966818	-0.121664	0.448594	-0.10263	0.523134	-0.0712115	0.658173	0.0886867	0.58136	-0.150823	0.346567	-0.0308396	0.848206	-0.0538792	0.73795	-0.299284	0.0573133	0.0246796	0.87827	0.0575189	-0.0665464	0.679324	-0.277394	0.0791055	-0.283847	0.0720983	-0.276715	0.0798721
N,N-dimethyl-5-aminovalerate	0.171462	0.42307	0.185983	0.384238	0.0514264	0.811381	-0.0402334	0.851931	0.00631779	0.976626	0.14868	0.488081	-0.185781	0.384763	-0.0931611	0.665034	0.225759	0.288819	-0.23789	0.262983	0.211828	0.32038	0.0207545	0.923316	0.180955	0.397448	0.33917	0.10494	0.138362	0.519084	-0.0129515	0.952105	0.254517	0.230062	0.326041	0.119985	-0.0241158	0.910941	-0.172646	0.419827	0.136145	0.183995	0.389431	-0.0611548	0.776511	0.203478	0.340261	-0.131015	0.541719
N,N-dimethyl-pro-pro	-0.135462	0.398413	0.170635	0.286126	-0.179092	0.262556	0.155634	0.331217	0.0258485	0.872551	0.275127	0.0816893	0.00385494	0.980916	-0.00528756	0.973826	-0.0192674	0.904826	-0.18236	0.253803	-0.11443	0.476219	0.0548561	0.733371	-0.192895	0.226922	0.0556672	0.729576	0.0396682	0.805495	-0.055475	0.730475	-0.0385494	0.810879	-0.000792342	0.996077	-0.171819	0.282747	-0.0329434	0.837984	-0.0334346	-0.0991368	0.537448	-0.0750862	0.640802	-0.17111	0.284768	-0.154094	0.336083
N,N-dimethylalanine	0.160893	0.314934	0.0303749	0.850467	0.155443	0.331819	0.278567	0.0777938	0.291383	0.0645447	0.113904	0.478262	-0.225606	0.156112	0.0946724	0.556011	0.239142	0.132106	0.212881	0.181443	-0.00970922	0.951958	0.173915	0.276826	0.143435	0.370964	0.262792	0.0969203	0.00510019	0.974753	0.298395	0.0580931	-0.0422208	0.793243	0.420932	0.00613383	0.163553	0.306893	-0.167732	0.294526	0.205141	0.286486	0.0693778	0.0702693	0.662424	0.173375	0.278344	0.144527	0.367297
N-(2-furoyl)glycine	-0.173443	0.428686	-0.0677491	0.758731	-0.0583127	0.791559	-0.028369	0.89776	-0.0886714	0.687439	0.0379689	0.863438	0.0104666	0.962196	0.124069	0.572742	-0.383907	0.0705279	-0.191707	0.380871	0.0927023	0.673975	-0.25713	0.236244	-0.108125	0.623373	0.0371251	0.866446	0.200049	0.360087	0.135498	0.537603	-0.0811703	0.71274	-0.229265	0.292662	-0.426433	0.0424464	0.0383718	0.862002	-0.165697	0.0654725	0.766617	-0.0949729	0.666432	-0.118577	0.589977	-0.120232	0.58476
N-acetyl-1-methylhistidine*	0.392551	0.0577741	0.179704	0.400774	-0.346413	0.0972608	-0.0625543	0.771528	-0.00731517	0.972938	0.0587731	0.785012	-0.098377	0.647433	-0.471993	0.0198764	0.142196	0.507454	-0.14596	0.496161	0.0379576	0.860224	0.124202	0.56311	-0.0657934	0.760027	0.0988177	0.645954	0.158002	0.460893	-0.0692834	0.747691	-0.478229	0.0180894	-0.343693	0.100094	-0.0612645	0.77612	0.0451517	0.834062	-0.157323	-0.131673	0.539673	0.392551	0.0577741	0.0313316	0.884447	-0.284537	0.177793
N-acetyl-2-aminoadipate	0.0488469	0.761675	-0.0462324	0.774089	-0.0467658	0.771552	-0.0357588	0.824346	0.144065	0.368846	-0.0682859	0.671407	-0.200824	0.208027	0.0100715	0.950167	-0.0937869	0.559728	-0.0063346	0.968645	0.211291	0.184802	0.087494	0.586473	0.0476056	0.767562	0.102034	0.525562	-0.117304	0.465137	0.191345	0.23075	-0.182284	0.254004	0.285837	0.0700392	0.144264	0.368177	0.0179793	0.911163	0.00566688	-0.1188	0.459425	-0.0410849	0.798689	0.206482	0.195233	-0.128916	0.421804
N-acetyl-2-aminooctanoate*	0.0196395	0.902997	0.221446	0.164091	0.11625	0.469186	0.115707	0.47128	-0.102671	0.522969	0.000850032	0.995792	-0.0928858	0.563523	0.0171216	0.915385	0.193241	0.226076	-0.150687	0.347006	0.127838	0.425727	0.00582272	0.971178	-0.139932	0.382884	-0.123557	0.441512	-0.160089	0.317388	-0.182677	0.252962	0.0743453	0.644109	-0.0786399	0.625035	-0.018933	0.90647	0.0352885	0.826621	-0.228659	0.167504	0.295193	-0.0867033	0.589873	0.0278794	0.862629	-0.299125	0.0574522
N-acetyl-aspartyl-glutamate (NAAG)	-0.150569	0.347386	0.109327	0.496231	-0.143752	0.369898	0.0239936	0.881629	0.182205	0.254213	0.303178	0.0539951	0.179163	0.262363	-0.159634	0.318786	0.0852866	0.595987	-0.0266821	0.868476	0.107033	0.505369	0.0904053	0.574029	0.113965	0.478026	-0.0426472	0.791201	-0.116738	0.467311	-0.186795	0.242239	-0.0618627	0.700806	-0.197491	0.215832	0.0459547	0.775411	0.165163	0.302088	-0.119571	0.0451532	0.779229	-0.150172	0.348674	0.0386827	0.810237	-0.342432	0.0284112
N-acetyl-beta-alanine	-0.148555	0.353948	0.246461	0.12033	-0.106817	0.506231	0.123303	0.442459	0.118578	0.460273	0.101437	0.528002	-0.143918	0.369339	-0.0455737	0.777225	0.206841	0.19444	-0.143008	0.372404	0.0834531	0.603941	0.23628	0.136938	-0.103867	0.518114	0.159296	0.319824	-0.237159	0.13544	0.0652264	0.685353	-0.0728768	0.650685	-0.10142	0.528073	0.158575	0.322048	0.0753789	0.639498	-0.198341	-0.0687312	0.669387	-0.150739	0.346837	0.0446071	0.781834	-0.11129	0.488482
N-acetyl-isoputreanine	-0.117333	0.465026	-0.155671	0.331101	0.01581	0.921846	-0.0161193	0.920322	-0.0285599	0.85931	0.0779196	0.628218	-0.0111977	0.944604	0.191107	0.231341	-0.301195	0.0556652	-0.0376237	0.815341	-0.0871518	0.587943	0.0235973	0.883571	-0.146526	0.360633	-0.0669601	0.677438	-0.136289	0.395515	0.236419	0.1367	-0.257914	0.103512	0.187389	0.240718	-0.0500436	0.756013	-0.12217	0.446697	-0.0903868	-0.275653	0.0810839	-0.0385348	0.81095	-0.179997	0.260113	0.0115823	0.942704
N-acetylalanine	-0.162655	0.309591	0.051816	0.74765	-0.144947	0.365889	0.0241789	0.880722	-0.0242217	0.880512	0.0127505	0.936936	0.0502978	0.754812	-0.0125894	0.937731	-0.240559	0.129762	-0.305788	0.0518586	-0.0605671	0.70679	-0.0329443	0.83798	-0.255133	0.10742	0.117446	0.464596	-0.252176	0.111698	0.117884	0.462918	0.038733	0.809995	-0.0303071	0.850797	-0.0351994	0.827052	0.0894496	0.578101	0.0096337	-0.104053	0.517361	-0.105971	0.509626	-0.171981	0.282286	-0.0924063	0.565546
N-acetylarginine	0.245997	0.121052	0.0997235	0.535031	-0.106684	0.506763	-0.171568	0.283461	-0.237155	0.135446	-0.258693	0.102437	-0.150894	0.346337	-0.133196	0.406423	0.0158673	0.921564	-0.26279	0.0969227	0.109576	0.495248	-0.284853	0.0710513	0.0791366	0.622844	0.213767	0.179589	0.249343	0.115917	0.0522245	0.745726	0.0238639	0.882264	-0.0990427	0.537836	-0.134042	0.403422	0.0425472	0.79168	-0.115038	-0.0370511	0.818103	0.095487	0.552602	0.164314	0.304615	-0.052372	0.745032
N-acetylasparagine	0.18028	0.259349	0.238309	0.133499	0.173113	0.279083	0.114039	0.477737	0.0665192	0.679448	-0.197207	0.216506	0.0754468	0.639195	-0.0835937	0.603329	0.0340013	0.832854	-0.0740956	0.645226	0.147719	0.356695	0.00873408	0.956778	0.156831	0.327468	0.0831687	0.605179	0.346247	0.0265826	-0.148872	0.35291	0.00550706	0.97274	-0.0118851	0.941209	-0.355105	0.0227099	0.0931348	0.562473	-0.108521	0.158947	0.3209	0.0634691	0.693411	-0.0926991	0.56431	-0.175245	0.273114
N-acetylaspartate (NAA)	0.268406	0.0897376	-0.0696836	0.665072	0.0862244	0.591937	-0.0910646	0.571228	-0.0507932	0.752473	-0.312245	0.046865	0.030656	0.849099	0.0657168	0.683111	-0.17199	0.282262	-0.149535	0.350747	0.127607	0.426571	-0.378936	0.0145566	-0.0960356	0.550311	0.182413	0.253661	0.210808	0.185832	0.261773	0.0982704	-0.0671862	0.676408	0.154705	0.334149	-0.170753	0.285791	-0.0134007	0.933727	-0.155839	0.0649988	0.686395	0.132888	0.407518	0.112912	0.48213	-0.13093	0.414526
N-acetylcarnosine	-0.154598	0.334487	0.177447	0.267035	-0.0846301	0.59883	0.0666078	0.679044	-0.0186181	0.908019	0.10002	0.53381	0.152179	0.342198	-0.162655	0.309591	0.00283344	0.985972	-0.264326	0.0949157	0.0596424	0.711072	-0.209311	0.189047	-0.212474	0.1823	-0.0383958	0.811619	-0.153573	0.337742	-0.210198	0.187137	0.176777	0.268876	-0.0447673	0.78107	-0.150397	0.347944	0.177894	0.265813	-0.254443	-0.013018	0.935616	-0.306295	0.0514521	-0.155602	0.331319	-0.156361	0.328938
N-acetylcitrulline	0.134095	0.442496	0.382674	0.0232779	-0.172358	0.322132	0.102142	0.559313	0.00904544	0.95887	-0.0503254	0.774037	-0.130163	0.456111	-0.200022	0.249296	0.0223208	0.898725	-0.225202	0.193357	0.225796	0.192154	0.0570676	0.744711	0.0655738	0.708215	-0.0498989	0.775903	-0.174655	0.315627	-0.215097	0.214642	-0.098526	0.573372	-0.020835	0.905436	-0.00886279	0.9597	0.327749	0.0546009	-0.141594	-0.292277	0.0884244	-0.238856	0.167013	-0.0767722	0.661137	-0.287834	0.0936014
N-acetylglucosamine/N-acetylgalactosamine	-0.127405	0.42731	0.293028	0.0629819	0.0568629	0.723994	0.0858768	0.593437	0.0455512	0.777333	0.17794	0.265688	-0.151077	0.345744	0.272183	0.0851425	0.337463	0.0309486	-0.00691047	0.965797	0.15188	0.343157	0.33879	0.0302532	-0.134573	0.401543	0.0573944	0.721517	-0.186724	0.242421	0.0292544	0.855924	0.031941	0.842851	-0.051106	0.750996	0.15262	0.340784	0.0106089	0.947512	-0.275127	0.208925	0.189884	-0.137139	0.392546	0.0372887	0.816957	-0.107262	0.504452
N-acetylglucosaminylasparagine	-0.1446	0.373346	-0.00530424	0.974087	-0.0657207	0.687015	-0.191783	0.235811	-0.189638	0.241191	0.00286873	0.985983	0.126664	0.436076	0.0957482	0.556723	0.0757475	0.642257	-0.157794	0.330831	-0.0863481	0.596259	-0.0920647	0.572069	0.0800619	0.623364	0.335119	0.0345306	0.132113	0.41643	0.22842	0.156289	-0.0426846	0.793692	-0.019597	0.904464	-0.0251198	0.877722	-0.115643	0.477338	-0.144041	0.167061	0.302848	-0.191752	0.235887	0.0844436	0.604416	0.0971646	0.550874
N-acetylglutamate	-0.180784	0.257998	0.126748	0.429716	0.260135	0.10047	0.149242	0.351702	0.125085	0.435842	-0.0920868	0.566897	-0.000367138	0.998182	0.078558	0.625397	-0.236876	0.135921	-0.121317	0.449899	0.150031	0.349134	0.000766147	0.996207	0.04843	0.763651	0.192377	0.228197	-0.118438	0.460806	0.226017	0.155339	0.138962	0.386224	0.0479367	0.765991	-0.0664877	0.679591	0.0876628	0.585748	-0.0538354	0.0223945	0.889468	-0.182757	0.252752	-0.222687	0.161681	-0.0710043	0.659107
N-acetylglutamine	0.0712561	0.657972	0.219436	0.168051	0.01302	0.935606	0.207234	0.193574	-0.0397669	0.80502	0.155839	0.330573	-0.177695	0.266359	-0.220063	0.166809	0.0932202	0.562113	-0.1814	0.256353	0.202276	0.204691	-0.147253	0.358229	-0.0187537	0.907352	-0.0876858	0.585649	-0.115604	0.471675	-0.046807	0.771356	0.0903158	0.57441	-0.00633873	0.968625	0.0566212	0.725121	0.0240096	0.881551	-0.127222	0.0321353	0.841908	-0.127788	0.425909	-0.260324	0.100214	-0.0682347	0.67164
N-acetylglycine	-0.191107	0.231341	0.0509226	0.751862	-0.0183343	0.909416	0.158321	0.322834	0.0309097	0.847865	0.280794	0.0753502	-0.204496	0.19966	0.0488469	0.761675	-0.299211	0.0573764	0.0522125	0.745783	0.140784	0.379964	0.0868811	0.589108	0.153327	0.338524	0.0414515	0.796931	0.194091	0.224001	0.118968	0.458788	-0.275537	0.0812176	0.271377	0.0861076	-0.101154	0.529161	0.211284	0.184817	0.17369	-0.0814761	0.612568	0.0175673	0.91319	-0.126154	0.431897	0.0339914	0.832902
N-acetylhistidine	0.0594221	0.712093	-0.013624	0.932625	-0.147206	0.358386	0.0360368	0.823003	0.0310905	0.846985	-0.0481685	0.764891	0.0892144	0.579105	-0.0881259	0.583762	-0.156123	0.329684	-0.402919	0.00900388	0.101485	0.527808	-0.191537	0.230275	-0.207321	0.193383	0.0142157	0.929706	-0.0215342	0.89369	-0.0899301	0.576052	-0.038733	0.809995	-0.210961	0.185505	-0.0605323	0.706951	0.0310449	0.847207	-0.0923702	0.0142925	0.929328	-0.100304	0.532646	-0.224952	0.157347	-0.277219	0.0793025
N-acetylisoleucine	-0.286246	0.0733491	0.144733	0.372902	-0.0264225	0.871432	-0.0562527	0.730271	0.0654049	0.688442	-0.128338	0.429987	-0.0121016	0.940921	0.102576	0.528799	-0.0635651	0.696783	-0.208238	0.197245	-0.0743827	0.64828	0.152801	0.346553	-0.297121	0.0626223	0.0232289	0.886865	-0.342587	0.0304672	-0.073247	0.65331	0.167165	0.302543	-0.329475	0.0378873	0.0559922	0.731474	0.119697	0.461928	-0.203982	-0.0890288	0.58486	-0.32009	0.0440561	-0.0472884	0.772002	-0.0838505	0.606966
N-acetylkynurenine (2)	-0.0154354	0.927753	-0.0112929	0.94711	-0.085686	0.614088	0.0036539	0.982876	-0.0271979	0.873047	-0.0838393	0.621772	0.125723	0.458424	-0.345699	0.0361061	-0.175065	0.300033	-0.151824	0.369703	0.259153	0.121416	-0.261273	0.118291	0	1	-0.0600074	0.724238	-0.158359	0.349208	-0.103975	0.540264	-0.219809	0.191142	-0.220539	0.189634	-0.257605	0.123736	0.147627	0.383235	0.0604319	-0.199327	0.236906	-0.208306	0.216009	-0.246384	0.141555	-0.407515	0.0122981
N-acetylleucine	-0.115571	0.471805	0.0823026	0.608955	-0.186665	0.242573	0.0261243	0.871202	0.114601	0.475557	0.0748028	0.642066	-0.215877	0.175231	0.0954278	0.552849	0.00595023	0.970547	-0.0431905	0.788602	0.168756	0.291547	0.349976	0.0248902	0.0350344	0.827851	0.199685	0.210674	-0.224975	0.157304	0.0795286	0.621117	-0.168149	0.29331	-0.163619	0.306696	0.133864	0.404052	0.131103	0.413902	0.128638	0.0719174	0.654994	-0.266343	0.0923272	-0.0575013	0.721019	0.0591703	0.713261
N-acetylmethionine	-0.11129	0.488482	0.236522	0.136524	-0.0389272	0.80906	0.0327017	0.839157	-0.0271138	0.866367	0.0478852	0.766235	-0.0603941	0.70759	0.0954278	0.552849	0.0634691	0.693411	-0.208274	0.191299	0.101253	0.528754	0.33925	0.0300154	-0.0438961	0.785229	0.225592	0.156139	-0.202024	0.205266	0.110733	0.490675	0.0154198	0.923769	0.0732916	0.648825	0.197063	0.216849	0.0958149	0.551232	-0.144789	-0.0410567	0.798825	-0.0714027	0.657311	0.0583725	0.716966	-0.112549	0.483545
N-acetylneuraminate	-0.223085	0.160914	-0.0905663	0.573344	0.0732044	0.649216	0.0835608	0.603472	0.169009	0.290812	0.0895367	0.577729	-0.0572735	0.72208	0.198661	0.21307	-0.0643191	0.689509	0.0145888	0.927866	0.177309	0.267415	0.0289604	0.857357	0.0908835	0.571997	-0.0419829	0.794383	-0.243676	0.124715	0.0838626	0.602161	-0.172922	0.279622	0.0251569	0.875934	0.0491547	0.760218	-0.0532677	0.740821	-0.110788	0.0662733	0.68057	-0.443434	0.00368664	-0.207876	0.192168	0.108269	0.500435
N-acetylphenylalanine	0.00302146	0.985042	0.169854	0.288372	-0.316732	0.0436296	-0.174718	0.274581	-0.121289	0.450005	-0.0821698	0.609535	0.0842581	0.600443	-0.0163662	0.919105	0.104271	0.516479	-0.231309	0.145638	0.0984793	0.540163	0.0232909	0.885073	-0.12159	0.448873	-0.0188657	0.906801	-0.302328	0.0547058	-0.0550416	0.732503	0.186139	0.243927	-0.351007	0.0244382	0.132531	0.408792	-0.0329434	0.837984	-0.147906	-0.179611	0.26115	-0.204291	0.20012	0.0418191	0.795168	-0.392538	0.0111314
N-acetylproline	0.0216538	0.893102	-0.0856527	0.594404	0.0406543	0.800756	-0.00185279	0.990827	0.0858603	0.593508	0.0376848	0.815046	-0.174757	0.274471	0.167943	0.293911	0.0252176	0.875637	-0.0804302	0.617153	0.127838	0.425727	-0.0723243	0.653165	-0.0405987	0.801023	-0.316599	0.0437227	-0.0966203	0.547875	-0.370772	0.0170127	0.0649833	0.686466	0.0592275	0.712995	-0.0478214	0.766538	0.0106089	0.947512	-0.213925	0.0449711	0.780098	-0.122971	0.443698	-0.037463	0.816116	0.142009	0.37579
N-acetylputrescine	-0.00402861	0.980057	0.342053	0.0285988	0.203405	0.202122	0.334336	0.032639	0.221068	0.164832	0.0549688	0.732844	-0.361998	0.020033	0.210999	0.185425	0.284761	0.0711472	0.102889	0.522081	0.175691	0.271876	0.220037	0.16686	0.0236998	0.883069	0.0880844	0.58394	-0.036268	0.821885	0.0582921	0.71734	0.0088113	0.956397	0.163619	0.306696	0.234485	0.140034	0.132108	0.410301	-0.288444	0.215934	0.175113	-0.0578022	0.719618	0.0243945	0.879666	0.310707	0.0480179
N-acetylserine	-0.124132	0.439376	0.135459	0.398425	-0.0995101	0.53591	0.214738	0.177574	-0.0352479	0.826818	0.0442017	0.783769	-0.0697561	0.664744	0.0256824	0.873363	-0.0807531	0.615736	-0.123621	0.441276	-0.121365	0.449718	0.0772276	0.631282	-0.127154	0.428227	0.0651001	0.685932	-0.316779	0.0435968	0.22125	0.164475	-0.0767317	0.633481	0.0522946	0.745396	0.00568879	0.971841	0.144392	0.367746	-0.0314512	-0.21639	0.174184	-0.0813198	0.613253	-0.189057	0.236479	-0.0105751	0.947679
N-acetyltaurine	-0.0405379	0.801315	0.28443	0.0714909	0.135514	0.398229	0.369817	0.0173217	0.227756	0.152101	0.211941	0.183423	-0.211288	0.18481	0.0211502	0.895574	0.0365514	0.820516	0.11671	0.467417	0.0212678	0.894997	0.125188	0.43546	0.0109225	0.945963	-0.138703	0.387117	-0.136289	0.395515	-0.0335884	0.834856	-0.0242311	0.880466	0.194718	0.222479	0.146397	0.361061	0.131215	0.413501	0.0280511	0.0321353	0.841908	-0.175673	0.271924	-0.105071	0.513249	0.3238	0.0389024
N-acetyltheanine	0.0125862	0.955668	0.116766	0.604817	0.398563	0.0661675	0.0731017	0.746471	0.13599	0.546222	-0.407793	0.0595771	0.135659	0.547207	0.052023	0.818153	0.0253748	0.910753	0.207153	0.354962	0.0179853	0.936682	0.171472	0.445459	0.00851542	0.969999	0.222302	0.320057	0.0515939	0.819629	-0.0537011	0.812386	0.26609	0.231327	-0.274534	0.216295	-0.0524691	0.816619	-0.12496	0.579524	-0.275276	0.167805	0.455396	0.0160814	0.943374	-0.00847218	0.970151	0.259131	0.244218
N-acetylthreonine	0.0289557	0.85738	0.245009	0.122601	-0.0399901	0.803947	0.359348	0.0210287	0.172624	0.280463	0.306012	0.0516792	-0.160072	0.317442	-0.160893	0.314934	0.0277677	0.863174	-0.0203475	0.899517	0.142171	0.37524	0.165794	0.30022	0.193514	0.225408	0.0390601	0.808421	-0.0119005	0.941133	-0.122002	0.447328	-0.152362	0.341609	0.232354	0.143775	0.0415993	0.796222	0.293363	0.0626674	0.191541	0.0416029	0.796205	-0.104271	0.516479	-0.166754	0.297392	0.0798169	0.619848
N-acetyltryptophan	0.0362575	0.821936	-0.0386387	0.810449	-0.23064	0.146838	-0.164898	0.302876	-0.0885717	0.581852	-0.18729	0.240969	0.317207	0.043298	-0.0596738	0.710926	0.0473185	0.768926	-0.311547	0.0473853	0.0182626	0.909768	-0.261563	0.0985502	-0.239677	0.131218	-0.00358715	0.982242	-0.205424	0.197581	-0.0346719	0.829606	0.147406	0.357727	-0.438165	0.00416607	0.0193774	0.904285	-0.0923531	0.565771	-0.215908	-0.0180249	0.910938	-0.203441	0.202039	0.024743	0.87796	-0.402106	0.00915685
N-acetyltyrosine	0.0113305	0.943948	0.102069	0.525423	-0.171386	0.283981	-0.136365	0.395246	-0.122735	0.44458	-0.157256	0.326141	0.133454	0.405505	-0.11406	0.477656	0.202024	0.205266	-0.152606	0.340827	0.199733	0.210561	-0.00873408	0.956778	-0.145702	0.363371	-0.154114	0.336019	-0.423316	0.00582093	-0.146922	0.359324	0.086828	0.589336	-0.284451	0.071469	0.0687099	0.669483	-0.0603031	0.708011	-0.230925	-0.0276746	0.863629	-0.0932202	0.562113	-0.000696986	0.996549	-0.259342	0.101548
N-acetylvaline	-0.392538	0.0111314	0.0457857	0.776216	0.10602	0.509427	0.155634	0.331217	0.316508	0.0437864	-0.0107671	0.946731	-0.254793	0.107905	0.268155	0.0900506	-0.0665859	0.679144	0.154718	0.334108	0.205512	0.197386	0.359323	0.0210385	0.0397744	0.804984	-0.0387943	0.8097	-0.402632	0.00905763	0.0257872	0.872851	-0.0339602	0.833053	-0.0657644	0.682894	0.134042	0.403422	0.237304	0.135194	0.08642	-0.114977	0.474101	-0.4457	0.00349568	-0.171981	0.282286	0.09996	0.534058
N-behenoyl-sphingadienine (d18:2/22:0)*	-0.374409	0.0158784	0.0458974	0.775684	0.339982	0.0296399	0.119134	0.458154	0.235709	0.137916	-0.0620524	0.699931	-0.126662	0.43003	0.105499	0.511522	-0.17454	0.275078	0.119974	0.454971	0.241112	0.128855	-0.055469	0.730503	0.297999	0.058443	0.01209	0.940197	0.0932202	0.562113	-0.0407394	0.800348	-0.0530514	0.741837	-0.0546716	0.734235	-0.186574	0.242805	0.124626	0.43754	-0.0223842	0.0468829	0.770995	-0.164906	0.302852	-0.140094	0.382326	0.168446	0.292445
N-carbamoylalanine	0.0968514	0.574168	-0.0717528	0.677513	0.057783	0.737819	0.0626968	0.716409	0.139035	0.418684	-0.299188	0.0762905	-0.308627	0.0670399	-0.0249328	0.885232	-0.157003	0.360473	-0.154372	0.368679	-0.0439994	0.798876	-0.10589	0.538787	-0.211021	0.216677	0.244364	0.150912	-0.0592727	0.731307	0.0145155	0.933038	0.195628	0.252858	-0.107755	0.531616	-0.045629	0.791588	0.214581	0.208844	0.0111286	0.049042	0.776381	0.232333	0.17271	0.206231	0.227533	0.272674	0.107625
N-carbamoylvaline	0.016633	0.924446	-0.162291	0.351619	-0.173274	0.319528	0.147685	0.397196	0.152682	0.381233	0.0801795	0.647053	-0.286326	0.0954102	0.152736	0.381063	-0.290011	0.0910366	-0.148542	0.39443	0.169708	0.329741	0.0543063	0.756682	-0.0778076	0.656845	-0.236274	0.171786	-0.0669624	0.702315	-0.0382895	0.827136	-0.34661	0.0413681	0.0807358	0.644765	-0.109839	0.529923	0.15913	0.361205	0.0605611	-0.217966	0.208442	-0.139217	0.4251	-0.239232	0.166324	-0.329726	0.0530734
N-delta-acetylornithine	-0.057156	0.722628	-0.00279181	0.986179	0.136444	0.394969	0.0287182	0.858537	0.0965251	0.548271	-0.0206841	0.897863	0.0436894	0.786217	0.0105751	0.947679	-0.175957	0.271139	-0.0531723	0.741269	-0.131999	0.410691	-0.0625176	0.697788	-0.0723358	0.653114	0.085693	0.594231	0.163773	0.306234	-0.028821	0.858036	0.0848088	0.598056	0.0499175	0.756609	-0.194041	0.224122	-0.159915	0.317923	0.0070836	-0.0240332	0.881435	-0.0175673	0.91319	-0.135041	0.399895	0.0898885	0.576229
N-formylanthranilic acid	-0.208037	0.216616	0.20977	0.212726	0.199442	0.23663	0.242669	0.147849	0.222299	0.186036	-0.029119	0.86416	-0.0922564	0.587079	-0.049705	0.770174	-0.103512	0.542081	0.133994	0.429147	0.131011	0.439585	-0.0536508	0.75248	0.0969132	0.568262	-0.262922	0.115902	-0.21126	0.209419	-0.140239	0.407747	0.113001	0.505472	0.25997	0.120205	-0.00993699	0.953453	0.110054	0.516709	0.119296	-0.188439	0.264025	-0.362688	0.0273733	-0.0753956	0.6574	0.179675	0.287283
N-formylmethionine	-0.156612	0.32815	0.0923531	0.565771	0.0100972	0.950041	-0.0925468	0.564953	-0.0312712	0.846106	-0.0306012	0.849366	0.138594	0.387492	0.204452	0.199758	0.0121838	0.939734	-0.20885	0.190047	-0.0476214	0.767487	0.208392	0.191042	-0.11108	0.48931	0.267707	0.0906086	-0.18389	0.249771	0.0455068	0.777544	0.0758139	0.637561	-0.0885442	0.58197	0.113776	0.478762	0.0515926	0.748702	-0.211941	0.0213932	0.894382	-0.127222	0.427981	0.0137655	0.931927	-0.170461	0.286627
N-formylphenylalanine	0.123628	0.441249	0.0610848	0.704397	0.0538072	0.738288	0.0536382	0.739081	0.180036	0.260008	0.130055	0.417679	-0.166497	0.298147	0.335382	0.0320651	0.249059	0.116345	0.460122	0.00247094	0.0566371	0.725047	0.252369	0.111415	0.338185	0.0305684	-0.162617	0.309706	0.0909535	0.5717	0.093614	0.560455	-0.215693	0.175607	-0.0392209	0.807646	0.0729765	0.650238	-0.181468	0.256172	0.181907	0.261543	0.0985767	-0.153856	0.336841	0.139397	0.384722	-0.0322289	0.841453
N-methylhydroxyproline	0.0768783	0.641807	-0.0924389	0.575684	-0.19739	0.228402	0.0115102	0.944556	0.0491927	0.766166	0.0738206	0.655149	-0.0857935	0.603546	0.333617	0.037937	0.0793007	0.631315	0.167583	0.307853	0.146283	0.374215	0.275426	0.0896825	0.270584	0.0957013	0.104518	0.526592	-0.283033	0.0808232	0.210211	0.198979	-0.290739	0.0725581	0.233142	0.153185	0.204821	0.211008	0.114731	0.486753	0.126365	-0.0072373	0.965122	-0.0744653	0.652327	0.156104	0.342626	-0.0857709	0.603642
N-methylpipecolate	0.223336	0.16043	0.0819675	0.610419	0.0746658	0.642678	0.240492	0.129872	0.11442	0.476258	-0.0603523	0.707784	-0.184487	0.248212	0.0898885	0.576229	-0.0986037	0.539649	0.0618103	0.701047	0.0261224	0.871211	-0.199658	0.210736	0.115614	0.471639	0.0247115	0.878114	0.16859	0.292028	0.0110517	0.945325	0.0297381	0.853567	0.276131	0.0805369	-0.122842	0.44418	0.124291	0.438783	0.357014	0.164773	0.303249	-0.036268	0.821885	0.104199	0.516767	0.0687382	0.669355
N-methylproline	0.122369	0.44595	-0.0378569	0.814216	-0.0414515	0.796931	0.136921	0.393304	0.128158	0.424561	-0.0603523	0.707784	-0.191829	0.22955	0.316246	0.0439708	0.0935036	0.56092	0.117862	0.463004	0.142633	0.373673	0.204255	0.200202	0.174348	0.275615	0.02511	0.876163	-0.290994	0.0649181	0.133053	0.406931	-0.101514	0.52769	0.290789	0.0651158	0.190841	0.232004	0.0914597	0.569552	0.0408016	0.0822954	0.608987	-0.0558188	0.728868	0.161004	0.314596	0.0395308	0.806156
N-methyltaurine	-0.165432	0.373796	0.0285162	0.878968	0.335049	0.0654051	0.255586	0.165216	0.299925	0.101156	-0.00207606	0.991156	-0.113519	0.543158	-0.1045	0.575851	-0.165432	0.373796	0.317136	0.0821459	-0.0445482	0.811913	0.0176265	0.925019	0.238615	0.196106	0.05378	0.773854	0.0251363	0.893226	0.119484	0.522031	0.279561	0.12773	-0.187674	0.312014	-0.0213633	0.909182	-0.000524096	0.997767	0.161877	-0.0201067	0.914504	-0.0472137	0.800877	-0.146833	0.430566	0.171241	0.357009
N-oleoylserine	-0.134455	0.401962	0.0624249	0.698215	0.0240472	0.881367	0.0584555	0.71658	0.0234986	0.884054	0.104271	0.516479	-0.0547035	0.734086	-0.0450701	0.779626	-0.108237	0.500561	0.0257223	0.873168	0.0686581	0.669718	0.0568481	0.724063	-0.0337979	0.83384	-0.00677572	0.966463	0.223842	0.159461	-0.0788785	0.623982	-0.194399	0.223251	0.0732916	0.648825	-0.243907	0.124347	0.215639	0.175718	-0.149039	-0.0152028	0.924839	0.143372	0.371177	-0.207702	0.192549	0.0888813	0.580528
N-oleoyltaurine	-0.0433417	0.790586	0.0541259	0.740108	0.22464	0.163444	0.19172	0.235966	0.273529	0.087667	0.0501273	0.758712	-0.155943	0.336606	-0.0774691	0.63469	0.0458997	0.778528	0.237212	0.140531	0.0541526	0.739984	0.0323233	0.843046	0.135482	0.404539	-0.0399423	0.806685	0.032462	0.84238	0.00844713	0.958743	-0.153863	0.34317	0.0606304	0.710159	0.0416107	0.798774	0.25485	0.112505	0.07085	0.0123	0.939954	0.163065	0.314724	-0.0317133	0.845972	0.265167	0.0982013
N-oxalyl glycine (NOG)	0.31274	0.0494354	0.0853616	0.600479	0.129093	0.427256	0.0698897	0.668266	0.0273334	0.867039	-0.218779	0.175004	-0.0632628	0.698156	0.067668	0.678233	-0.0447302	0.784035	0.0846294	0.603619	0.222038	0.168506	-0.0806449	0.620828	0.0640935	0.694383	0.172517	0.287102	0.300311	0.059724	0.228304	0.156504	-0.0962886	0.554489	-0.00712029	0.965219	-0.076414	0.639323	0.0550797	0.735691	0.064018	0.314936	0.0477752	0.159331	0.326083	0.235692	0.143169	0.0878164	0.590003
N-palmitoyl-heptadecasphingosine (d17:1/16:0)*	-0.0191359	0.905473	-0.0466791	0.771964	0.261862	0.0981516	0.105424	0.511826	0.293913	0.0621538	-0.321029	0.0407032	-0.155299	0.332272	-0.0838455	0.602235	-0.115038	0.473865	0.0902201	0.574817	0.208748	0.190267	0.0119519	0.940879	0.192277	0.228444	0.23343	0.141877	0.119855	0.455422	0.256788	0.105081	-0.392837	0.0110646	-0.0865633	0.590476	-0.106487	0.507554	-0.0183143	0.909514	0.0654525	0.0271283	0.866296	0.0773529	0.630727	-0.0238718	0.882226	0.0873706	0.587003
N-palmitoyl-sphingadienine (d18:2/16:0)*	0.0198913	0.901759	0.101622	0.527247	0.329619	0.0353319	0.373244	0.0162346	0.408153	0.00807053	-0.0348513	0.828737	-0.236437	0.13667	-0.00302146	0.985042	-0.0402349	0.802771	0.265093	0.0939242	0.178927	0.263002	0.104502	0.515542	0.309333	0.0490665	-0.0580586	0.718425	0.0549688	0.732844	-0.0143021	0.92928	-0.288387	0.0674693	0.149555	0.350683	-0.0151108	0.925292	0.323738	0.0389417	0.162923	0.15221	0.342097	0.00226675	0.988778	-0.098275	0.541008	0.288298	0.0675576
N-palmitoyl-sphinganine (d18:0/16:0)	-0.0332361	0.836564	0.140372	0.381373	0.180022	0.260045	0.0805963	0.616424	0.128339	0.423902	-0.124671	0.437373	-0.120238	0.453972	0.194884	0.222076	0.246509	0.120255	0.16086	0.315032	0.127145	0.428262	0.222489	0.162064	-0.0453387	0.778345	0.000930001	0.995396	-0.0895367	0.577729	0.117018	0.466237	-0.22891	0.149979	-0.24939	0.115846	0.109865	0.494104	-0.100505	0.531819	-0.219308	0.207104	0.193861	-0.129205	0.420754	0.0160307	0.920759	0.128664	0.422719
N-palmitoyl-sphingosine (d18:1/16:0)	-0.193625	0.225136	0.0286998	0.858627	0.285112	0.0707844	0.109222	0.496649	0.267884	0.0903877	-0.199758	0.210503	-0.112528	0.48363	0.021402	0.894338	-0.104837	0.51419	0.128228	0.424306	0.200888	0.207879	0.0603724	0.707691	0.197223	0.216468	0.0672258	0.676228	0.079903	0.61947	0.0959977	0.550469	-0.289672	0.0662025	-0.170948	0.285232	-0.0924428	0.565392	0.0250146	0.87663	-0.069986	0.100957	0.529965	-0.126655	0.430058	-0.0892142	0.579106	0.168698	0.291713
N-palmitoylglycine	-0.0946724	0.556011	0.0729221	0.650482	0.0228515	0.887227	0.198712	0.212951	0.221791	0.163419	0.16264	0.309639	-0.206698	0.194755	-0.134707	0.401073	0.00765029	0.962137	0.148383	0.354512	0.188868	0.236959	0.0174682	0.913678	0.177027	0.268188	0.170456	0.286641	0.070836	0.659866	0.0875464	0.586248	-0.344559	0.0273794	0.122615	0.44503	0.00355549	0.982398	0.323403	0.039156	0.0325846	-0.0731919	0.649272	0.0731028	0.649671	-0.073532	0.647748	0.289557	0.066315
N-palmitoylserine	0.0201008	0.911593	0.173368	0.334618	0.136748	0.447948	-0.00419852	0.9815	0.0101806	0.955159	-0.0527585	0.770599	-0.00862196	0.962019	-0.023848	0.895196	-0.0963855	0.593627	-0.140924	0.434068	0.0694178	0.70108	-0.108455	0.547987	0.22572	0.206574	0.253881	0.15396	0.445608	0.00935253	-0.00340772	0.984984	-0.0308928	0.864489	-0.106154	0.55656	-0.285904	0.106758	0.253334	0.154879	-0.125603	0.0168506	0.925845	0.174076	0.332616	-0.0133735	0.941117	-0.0246385	0.891742
N-stearoyl-sphingadienine (d18:2/18:0)*	-0.251033	0.113386	0.0362935	0.821762	0.170855	0.285499	0.197137	0.216674	0.359529	0.0209596	-0.0232342	0.88535	-0.154198	0.335755	-0.0929099	0.563421	-0.0847199	0.598441	0.120549	0.452794	0.235333	0.138564	0.140971	0.379324	0.218244	0.170432	0.0155443	0.923155	0.0300345	0.852124	-0.0275208	0.86438	-0.345476	0.0269437	-0.147772	0.356521	-0.110576	0.491296	0.12954	0.41954	0.0155839	-0.0062814	0.968909	-0.139405	0.384694	-0.261544	0.0985752	0.111542	0.487492
N-stearoyl-sphinganine (d18:0/18:0)*	-0.158123	0.323446	-0.013624	0.932625	0.03348	0.835381	0.165547	0.300952	0.291021	0.0648921	0.097187	0.545518	-0.0526842	0.743563	-0.0652132	0.685414	0.0365514	0.820516	0.0234188	0.884446	0.00115586	0.994277	0.157367	0.325796	-0.1795	0.261452	-0.213767	0.179589	-0.204574	0.199483	-0.0801787	0.618258	-0.204128	0.200486	-0.243843	0.124448	0.0871984	0.587743	-0.0855411	0.594887	-0.17029	-0.0355946	0.825141	-0.17964	0.261073	-0.251438	0.112786	-0.0115823	0.942704
N-stearoyl-sphingosine (d18:1/18:0)*	-0.254054	0.108966	-0.0291465	0.85645	0.150793	0.346662	0.164157	0.305085	0.298975	0.0575833	-0.0107671	0.946731	-0.140247	0.381803	-0.0705007	0.661379	-0.0875533	0.586218	0.113831	0.478547	0.228398	0.150918	0.0278878	0.862589	0.198254	0.214029	-0.0187329	0.907455	0.00906701	0.955132	-0.0156023	0.922869	-0.274252	0.0827045	-0.223242	0.160611	-0.0767097	0.633579	0.0725871	0.651985	0.0742362	0.0374153	0.816346	-0.185874	0.244611	-0.215717	0.175559	0.104492	0.515583
N-stearoylserine*	0.0548899	0.733213	-0.0652167	0.685398	0.276078	0.0805981	0.0921763	0.566519	0.201184	0.207196	-0.158956	0.320871	-0.155116	0.332851	-0.26891	0.089114	-0.258977	0.102048	0.111527	0.487551	0.0610294	0.704653	-0.0291136	0.85661	0.171257	0.28435	0.245786	0.121382	0.146489	0.360757	0.149522	0.350788	-0.245431	0.121937	0.140443	0.381132	-0.206663	0.194833	0.112342	0.484355	0.0688526	-0.10733	0.50418	0.167456	0.295332	-0.0676076	0.67449	0.120607	0.452577
N-stearoyltaurine	-0.179133	0.281884	-0.0542352	0.746394	0.258092	0.117705	-0.0214097	0.898478	0.156839	0.347031	-0.148053	0.375037	0.0708257	0.672627	-0.0488126	0.771034	-0.0201667	0.904344	0.0370792	0.825083	-0.00278879	0.986742	-0.0728162	0.66396	-0.129229	0.439368	0.139969	0.401953	-0.125654	0.452233	0.175001	0.293315	0.0452498	0.787346	-0.221357	0.181684	-0.0179602	0.91477	-0.129645	0.437883	-0.153268	0.0301555	0.857371	0.0720712	0.667199	0.058772	0.725967	-0.0873407	0.602076
N1-Methyl-2-pyridone-5-carboxamide	-0.0979457	0.542371	-0.109104	0.497117	-0.33573	0.0318759	-0.0702207	0.662644	0.0797145	0.620299	0.180207	0.259547	-0.0572735	0.72208	-0.078558	0.625397	-0.270594	0.0870537	-0.0627701	0.696625	-0.0705075	0.661348	0.064816	0.687232	-0.0502847	0.754874	-0.0474301	0.768396	0.00680026	0.966342	-0.183761	0.25011	-0.11161	0.487227	-0.00534831	0.973525	-0.0513769	0.749719	0.177782	0.266118	0.217325	-0.278202	0.0781999	-0.247359	0.118941	-0.259453	0.101396	-0.052372	0.745032
N1-Methyl-4-pyridone-3-carboxamide	-0.129671	0.419066	-0.0171975	0.915011	-0.285776	0.0701018	-0.025939	0.872108	0.0432013	0.78855	0.253593	0.109633	-0.116383	0.468676	-0.026186	0.870901	-0.210808	0.185832	-0.063538	0.693095	-0.0231172	0.885924	0.111091	0.489265	-0.0352405	0.826853	-0.02604	0.871614	0.0229509	0.886739	-0.176826	0.26874	-0.0785674	0.625355	-0.0568505	0.724052	-0.0319994	0.842567	0.198554	0.213323	0.129488	-0.159766	0.31838	-0.188991	0.236648	-0.191497	0.230374	-0.0445665	0.782028
1-methyladenosine	-0.169705	0.2888	0.138809	0.386751	-0.0443743	0.782945	0.0661446	0.681157	0.099598	0.535548	0.104554	0.515334	-0.105919	0.509833	0.11683	0.466958	-0.155556	0.331464	-0.287169	0.0686877	0.128763	0.422359	-0.0917844	0.568177	-0.0496665	0.757796	0.0837001	0.602867	0.121271	0.450072	-0.13197	0.410797	-0.0223954	0.889464	0.219281	0.16836	-0.201063	0.207476	0.0696836	0.665072	-0.190691	-0.124991	0.436191	-0.0748028	0.642066	-0.0935703	0.560639	-0.057156	0.722628
N1-methylinosine	-0.11683	0.466958	0.104079	0.517256	-0.185336	0.246003	0.0997727	0.534829	-0.0500701	0.755888	0.0371181	0.81778	-0.0159705	0.921055	-0.205711	0.196943	-0.273144	0.0840036	-0.280834	0.0753069	-0.028203	0.86105	-0.0602192	0.7084	-0.18424	0.248856	-0.081043	0.614465	0.0141672	0.929946	-0.110517	0.491529	-0.00238639	0.988185	-0.0027732	0.986271	-0.0766209	0.633974	0.197325	0.216226	0.215058	-0.111973	0.485803	-0.233192	0.142295	-0.359296	0.0210488	0.0767955	0.633199
N2,N2-dimethylguanosine	-0.154346	0.335284	0.122505	0.445443	-0.124354	0.438549	0.0203807	0.899354	-0.00686883	0.966003	0.0991704	0.537309	-0.048095	0.76524	0.116326	0.468893	-0.116738	0.467311	-0.255304	0.107177	-0.049702	0.757628	-0.00413719	0.979519	-0.155594	0.331344	0.0465001	0.772816	-0.0563855	0.726221	0.042473	0.792035	-0.0407523	0.800286	0.118059	0.462251	-0.0164442	0.918721	0.00413188	0.979545	-0.0977537	-0.154486	0.334842	-0.254726	0.108001	-0.0839868	0.601621	-0.082083	0.609914
N2,N5-diacetylornithine	0.238947	0.132431	0.107987	0.501557	0.0536744	0.738911	0.109315	0.496282	0.115686	0.471362	0.0136005	0.932741	-0.110692	0.490838	-0.118844	0.459258	-0.116454	0.4684	-0.0967466	0.547349	-0.06311	0.695062	-0.134382	0.402219	-0.0931504	0.562407	0.0124886	0.938229	0.134022	0.403494	-0.0379223	0.813901	0.0631477	0.694888	0.0588314	0.714834	-0.139909	0.382963	-0.184148	0.249097	-0.111638	-0.0632691	0.69433	-0.0498686	0.756841	-0.118662	0.459952	-0.0397826	0.804945
N2-acetyl,N6-methyllysine	0.429786	0.0111865	0.096628	0.586694	0.194649	0.269972	0.122163	0.491284	0.0212503	0.905047	-0.242075	0.167788	-0.23242	0.185923	0.0949079	0.593403	-0.1277	0.471702	0.148915	0.400608	0.109706	0.536816	-0.122639	0.489586	0.177824	0.314345	0.382205	0.0256999	0.319088	0.0658549	0.301179	0.0834659	-0.0599162	0.736416	0.0189994	0.915066	-0.0554653	0.755376	0.0789162	0.657305	0.290361	0.238866	0.173669	-0.0210766	0.90582	0.230575	0.189539	0.156959	0.375349
N2-methylguanosine	0.150119	0.454833	0.220999	0.267959	0.0153122	0.939575	0.0155408	0.938675	-0.0830741	0.680374	0.389092	0.0448615	-0.289474	0.143046	0.0176117	0.930521	0.348603	0.0747395	-0.135855	0.499254	0.319617	0.104131	0.0255351	0.899394	0.197517	0.32338	0.149119	0.457878	0.134306	0.504206	-0.154651	0.441172	-0.0770565	0.702447	0.195114	0.32942	0.233167	0.241814	0.291852	0.139642	-0.205409	0.319839	0.103877	0.378995	0.0512282	0.272935	0.168381	0.0324259	0.872441
N4-acetylcytidine	-0.120607	0.452577	0.22971	0.148521	0.0358715	0.823802	0.0885633	0.581888	0.0182566	0.909798	0.218742	0.169435	0.0335931	0.834833	-0.03097	0.847572	0.163773	0.306234	-0.174873	0.274148	-0.000693516	0.996566	0.05409	0.736961	-0.181149	0.257023	-0.0536744	0.738911	-0.159523	0.319127	-0.0169025	0.916464	0.0431387	0.78885	0.133906	0.403905	0.0618656	0.700793	-0.196208	0.218889	-0.271444	-0.150753	0.34679	-0.0096337	0.952331	-0.140791	0.379939	-0.105499	0.511522
N6,N6,N6-trimethyllysine	-0.101219	0.528894	0.19364	0.2251	-0.203139	0.202724	-0.147575	0.35717	-0.376159	0.0153561	0.00113338	0.994389	0.164845	0.303035	-0.195388	0.220861	-0.0949203	0.554972	-0.393897	0.0108306	-0.0450785	0.779585	-0.124116	0.439435	-0.429069	0.00512235	0.00518144	0.974351	0.0827365	0.607062	-0.13652	0.394703	-0.0484622	0.763499	-0.178079	0.265309	-0.31155	0.0473832	0.0261313	0.871168	-0.232909	-0.202916	0.20323	-0.240842	0.129297	-0.245513	0.121809	-0.170713	0.285905
N6,N6-dimethyllysine	0.146345	0.367543	0.0193137	0.90584	0.0878164	0.590003	0.0571775	0.726007	0.0726287	0.656054	-0.105992	0.515089	-0.0950417	0.559652	0.0988168	0.544089	-0.120789	0.457824	0.0220954	0.892352	0.0413085	0.800205	-0.121457	0.45532	0.0635704	0.696759	0.0152971	0.92536	0.28491	0.0747607	-0.0872484	0.59242	0.163519	0.31336	0.146819	0.365979	-0.149856	0.356036	0.0947362	0.56092	0.33383	0.162438	0.316612	-0.0872699	0.592329	0.0724339	0.65692	-0.036922	0.821056
N6-acetyllysine	0.0747811	0.642163	0.206147	0.195974	0.21762	0.171687	0.231135	0.145949	0.127616	0.42654	-0.0889701	0.580149	-0.150159	0.348716	0.0430558	0.789246	-0.0552521	0.731518	-0.139169	0.385507	0.245736	0.121461	0.131931	0.410937	0.0739845	0.645723	0.187063	0.241551	0.191824	0.229563	-0.0195029	0.903668	-0.0635148	0.693201	0.0986466	0.539472	-0.219196	0.168529	0.091013	0.571447	0.118438	-0.0164773	0.918558	-0.141672	0.376935	-0.167625	0.294839	-0.104996	0.51355
N6-carbamoylthreonyladenosine	0.0145003	0.929237	0.0619944	0.70393	-0.0685535	0.674254	0.186423	0.24941	0.0930738	0.567846	0.146305	0.367676	-0.157124	0.332915	-0.128086	0.430901	0.0166085	0.918981	-0.237613	0.139841	0.00727791	0.96445	0.00522396	0.974479	0.038324	0.814378	0.0951817	0.559071	-0.0893837	0.583358	0.0707013	0.664638	-0.0814643	0.617272	0.386008	0.0138898	-0.0154633	0.924551	0.0369582	0.820883	0.0291403	-0.228234	0.156635	-0.085609	0.599419	-0.0720484	0.658634	-0.140169	0.38832
N6-methyladenosine	0.051113	0.750963	0.162818	0.3091	0.121564	0.448969	0.0293667	0.855377	0.21203	0.183236	-0.195507	0.220572	-0.0822388	0.609234	0.0561488	0.727326	-0.0215342	0.89369	-0.0117094	0.942076	0.178927	0.263002	0.0527109	0.743438	0.0589403	0.714328	0.340248	0.0295046	0.134305	0.402491	0.0782284	0.626853	0.117851	0.463045	0.00118851	0.994116	-0.0389326	0.809034	0.18627	0.243589	-0.0719694	0.0239421	0.881881	0.0563855	0.726221	0.250218	0.114601	0.00780544	0.96137
N6-methyllysine	0.267651	0.0906792	0.00435522	0.97844	0.0876858	0.585649	0.104497	0.515563	0.095079	0.554308	-0.0750862	0.640802	-0.0304724	0.849992	0.111039	0.489472	-0.208825	0.190101	-0.0391594	0.807943	-0.0605671	0.70679	-0.300943	0.0558805	0.0844948	0.599416	-0.00398572	0.980269	0.26861	0.0894848	-0.00715107	0.964607	0.1296	0.419325	0.133906	0.403905	-0.0871984	0.587743	0.0753789	0.639498	0.292694	0.16896	0.290953	-0.0529853	0.742147	0.141488	0.377561	-0.148303	0.354774
N6-succinyladenosine	-0.0260157	0.88207	0.111422	0.523976	-0.015434	0.929879	0.359862	0.0337229	0.334098	0.0498159	0.111374	0.524155	-0.0717302	0.682189	-0.0498808	0.775982	-0.258024	0.134516	-0.0179275	0.918585	0.00609231	0.972292	-0.0651215	0.710141	0.0243883	0.8894	-0.0575278	0.742722	-0.0881327	0.614651	-0.12286	0.481978	0.159608	0.359744	0.256965	0.13618	-0.0771485	0.659576	0.273998	0.11121	0.0161078	-0.125305	0.473236	-0.0490137	0.77978	-0.0495937	0.777239	0.00901986	0.958987
nervonoylcarnitine (C24:1)*	-0.133346	0.507285	0.325193	0.097897	0.328312	0.0945344	0.310437	0.115032	0.332895	0.0897526	0.0682281	0.735256	-0.418489	0.0298207	0.00495396	0.980435	0.266692	0.17872	0.282212	0.153808	0.249499	0.209459	0.419435	0.0294151	0.123569	0.539173	-0.00270216	0.989327	0.18735	0.349399	-0.130043	0.517955	-0.0240196	0.905338	0.0063369	0.974975	-0.0748645	0.710547	-0.130864	0.515293	-0.192381	0.203212	0.309337	-0.0187633	0.92599	-0.0836897	0.67813	0.242936	0.222089
nicotinamide	-0.157368	0.325793	0.057623	0.720452	-0.0482272	0.764613	0.0724441	0.652627	-0.0122916	0.939202	0.130055	0.417679	0.128315	0.42399	-0.0458255	0.776026	0.157823	0.324378	-0.0792785	0.622219	0.0194184	0.904083	0.037388	0.816478	-0.157037	0.326824	-0.156107	0.329731	-0.129205	0.420754	-0.187228	0.241129	0.193481	0.225487	-0.342292	0.0284805	0.0414215	0.797075	-0.221111	0.164746	-0.167456	0.097043	0.546117	-0.295811	0.0604074	-0.212755	0.181708	-0.163914	0.305811
nonadecanoate (19:0)	-0.0282003	0.861064	0.0739271	0.645979	0.24645	0.120347	0.22428	0.158624	0.342538	0.0283593	-0.0371181	0.81778	-0.362181	0.0199655	-0.0322289	0.841453	0.135438	0.398496	0.321913	0.0401215	0.124833	0.436775	0.276732	0.0798529	0.135604	0.397915	0.24087	0.129251	0.142522	0.374049	0.0500575	0.755947	-0.279025	0.0772867	-0.0200066	0.901192	0.00479991	0.976239	0.134342	0.402361	-0.0317345	0.0868471	0.589254	0.133172	0.40651	-0.0515769	0.748776	0.39707	0.010155
nonanoylcarnitine (C9)	-0.297892	0.0870597	0.112692	0.525723	-0.0489667	0.78331	0.256631	0.142895	0.133209	0.45263	0.245233	0.162141	-0.210106	0.233001	0.0614274	0.730013	0.0747144	0.674523	0.243622	0.165005	0.0857492	0.629673	0.302263	0.0823058	-0.0602884	0.734837	0.00324287	0.985478	-0.0940252	0.596858	0.195784	0.267133	-0.170801	0.334143	-0.138553	0.434533	0.0881195	0.6202	0.0815608	0.646555	0.112204	0.0424494	0.811595	-0.173337	0.326906	-0.173468	0.326537	0.16798	0.342305
O-acetylhomoserine	0.10424	0.516601	-0.122281	0.446279	-0.34224	0.0285058	-0.203344	0.20226	-0.235348	0.138539	0.213358	0.180443	-0.0418537	0.795002	0.314735	0.0450461	0.170573	0.286305	-0.112679	0.483038	0.0298212	0.853163	-0.0536303	0.739118	-0.156212	0.329402	-0.0681558	0.671998	-0.0994538	0.536142	-0.130453	0.416243	-0.120605	0.452585	-0.0600199	0.709323	0.00426659	0.978879	0.0359585	0.823381	-0.312529	0.105873	0.510017	0.00680026	0.966342	0.0517512	0.747955	-0.0644578	0.688873
o-cresol sulfate	0.000756282	0.996354	-0.269794	0.0967118	0.386833	0.014986	-0.0210922	0.898585	0.0101446	0.951126	-0.047387	0.774522	0.0585101	0.723481	0.0926556	0.574786	-0.176301	0.282996	0.127251	0.44013	-0.152974	0.352511	-0.169332	0.302757	-0.034666	0.834052	-0.0361503	0.827052	-0.148931	0.365533	0.174557	0.28786	0.131503	0.424874	0.108737	0.509944	-0.149536	0.363564	-0.414381	0.00872379	0.130878	-0.196551	0.230425	-0.304694	0.0592917	-0.294392	0.0688793	-0.0452257	0.784557
O-sulfo-L-tyrosine	-0.0856081	0.594597	0.0268014	0.867893	-0.0551358	0.732062	0.171568	0.283461	-0.0482625	0.764445	0.0524187	0.744812	0.0763646	0.635112	-0.0856081	0.594597	-0.132038	0.410551	-0.040695	0.800561	-0.00855336	0.957672	-0.187246	0.241082	-0.0228754	0.887109	-0.0983144	0.540845	-0.139405	0.384694	-0.0405227	0.801388	-0.137126	0.39259	-0.0190162	0.906061	-0.06311	0.695062	0.205701	0.196966	-0.109654	-0.0676388	0.674348	-0.200041	0.209844	-0.227914	0.151808	0.123125	0.443126
octadecadienedioate (C18:2-DC)*	-0.00594886	0.970939	0.289466	0.0700326	0.0572223	0.7258	0.132422	0.415332	0.0331575	0.839047	0.150835	0.352866	-0.0266034	0.870559	-0.0575056	0.724496	0.156572	0.334636	-0.152656	0.347016	0.158264	0.329375	0.219733	0.173083	0.0731239	0.653856	-0.127192	0.43415	-0.15008	0.355309	-0.311403	0.0504684	0.154566	0.340944	0.152115	0.348747	0.0926173	0.569755	0.0991911	0.542557	-0.169255	-0.080874	0.619833	-0.04288	0.792768	0.00469131	0.97708	-0.145406	0.370661
octadecanedioate (C18)	-0.0448183	0.780826	0.129428	0.419945	-0.0308229	0.848287	0.236045	0.137339	0.332596	0.033612	0.16264	0.309639	-0.185588	0.245349	0.222581	0.161886	0.0841532	0.600898	0.204627	0.199366	0.120209	0.454078	0.315499	0.0444998	0.0756332	0.638365	-0.228116	0.151436	-0.0541187	0.736827	-0.160791	0.315245	0.0126662	0.937352	0.0340707	0.832518	0.24044	0.129958	0.32854	0.0359727	0.172557	0.199821	0.210355	0.0960537	0.550236	0.191671	0.229942	0.139239	0.385267
octadecanedioylcarnitine (C18-DC)*	-0.0677311	0.673929	0.0659984	0.681825	-0.0255086	0.874213	0.158321	0.322834	0.241855	0.127645	0.24991	0.115064	-0.138594	0.387492	0.199416	0.2113	0.00311679	0.98457	0.0963627	0.548947	-0.116742	0.467295	0.227392	0.152774	0.127979	0.425214	-0.194636	0.222677	0.260677	0.099738	-0.24682	0.119773	0.00826059	0.959119	-0.00851767	0.957848	-0.0348438	0.828773	-0.00480191	0.976229	0.0878367	0.115341	0.472693	0.0915201	0.569296	-0.058024	0.718586	0.0717597	0.655704
octadecenedioate (C18:1-DC)	-0.136218	0.395763	0.248471	0.117239	-0.0474301	0.768396	0.143313	0.371375	0.114782	0.474856	0.27116	0.0863686	-0.0972914	0.545085	0.0742776	0.644412	0.216192	0.174588	-0.00844613	0.958202	0.183782	0.250055	0.368976	0.0175974	0.0968599	0.546878	-0.240339	0.130124	-0.132038	0.410551	-0.250938	0.113528	0.204679	0.199248	-0.0295147	0.854655	0.263195	0.0963898	0.171975	0.282302	0.0580855	0.118254	0.461506	-0.0269177	0.867325	0.0564558	0.725893	-0.0287039	0.858607
octadecenedioylcarnitine (C18:1-DC)*	-0.177511	0.266861	0.0771656	0.631557	-0.113593	0.479473	0.0549352	0.733001	0.10249	0.523705	0.297511	0.0588763	-0.150894	0.346337	0.198661	0.21307	0.116738	0.467311	0.058931	0.714372	-0.121596	0.448849	0.277345	0.0791603	0.0527577	0.743217	-0.271029	0.086527	0.0918035	0.568096	-0.291027	0.0648868	0.142449	0.374295	-0.0150545	0.92557	0.0558212	0.728856	-0.0134007	0.933727	0.0861366	0.0428774	0.7901	0.0235176	0.883962	-0.0676076	0.67449	0.10701	0.505459
octanoylcarnitine (C8)	-0.184057	0.249334	0.147408	0.35772	0.0926015	0.564722	0.230116	0.147784	0.0404899	0.801546	0.164623	0.303695	-0.128865	0.421987	0.0788098	0.624285	0.035418	0.825995	0.0915638	0.569111	-0.0614918	0.702517	0.208852	0.190043	-0.155388	0.331992	-0.0592544	0.712871	-0.062619	0.697321	0.0630594	0.695294	0.0862773	0.591709	-0.193529	0.22537	0.040266	0.802622	0.0477958	0.766659	0.0396682	0.11698	0.466383	-0.104554	0.515334	-0.130859	0.414781	0.144023	0.368986
oleate/vaccenate (18:1)	-0.0596738	0.710926	0.0340601	0.832569	0.208719	0.190331	0.244939	0.122712	0.265173	0.0938221	0.0314512	0.845232	-0.271315	0.0861827	-0.159634	0.318786	-0.018134	0.910401	0.172186	0.281705	0.11235	0.484327	0.174682	0.274683	0.0498726	0.756822	0.0414515	0.796931	0.0685693	0.670121	0.0515744	0.748788	-0.252958	0.110555	-0.126973	0.428892	0.0111109	0.945032	0.175772	0.27165	-0.00878367	0.0176607	0.91273	0.159239	0.319998	-0.182784	0.252679	0.23794	0.13412
oleoyl ethanolamide	-0.0717597	0.655704	0.00547195	0.972914	-0.0286972	0.85864	0.208809	0.190135	0.297167	0.0591837	0.124105	0.439476	-0.156584	0.328238	-0.0501059	0.755719	-0.0368347	0.819148	0.27258	0.0846708	0.0256601	0.873472	0.159359	0.319632	0.110668	0.490934	-0.0320186	0.842474	0.0512853	0.750151	-0.0151689	0.925006	-0.27315	0.0839958	-0.0233741	0.884665	-0.0626656	0.697107	0.224238	0.158704	0.0393848	0.0224856	0.889021	0.0371181	0.81778	-0.162049	0.311422	0.253299	0.110059
oleoyl-arachidonoyl-glycerol (18:1/20:4) [1]*	-0.0949242	0.554956	0.144616	0.366998	0.234892	0.139327	0.162119	0.311211	0.234805	0.139477	-0.0838699	0.602129	-0.214775	0.177497	0.0334879	0.835343	0.135155	0.399493	-0.00441502	0.978144	0.23071	0.146713	-0.0913247	0.570124	0.0199902	0.901273	0.126746	0.429724	0.0408016	0.800049	0.122002	0.447328	-0.000917844	0.995456	-0.137273	0.392077	0.0108443	0.94635	0.0778357	0.628589	-0.195507	0.279112	0.0771895	-0.179073	0.262605	0.173549	0.277854	0.0788098	0.624285
oleoyl-arachidonoyl-glycerol (18:1/20:4) [2]*	-0.0908956	0.571945	0.178788	0.263381	0.219082	0.168756	0.158599	0.321974	0.236794	0.136061	-0.0490185	0.760863	-0.207249	0.193542	-0.0168698	0.916625	0.140255	0.381773	0.00978984	0.95156	0.199964	0.210023	-0.0505657	0.753547	0.0731601	0.649414	0.150527	0.347523	0.0988871	0.538478	0.0686936	0.669557	0.0312067	0.84642	-0.124596	0.437654	-0.0404437	0.801768	0.0801808	0.618249	-0.138839	0.256718	0.105179	-0.149606	0.350517	0.170587	0.286265	0.116074	0.469863
oleoyl-linolenoyl-glycerol (18:1/18:3) [2]*	-0.0111919	0.947583	0.0585926	0.730494	0.259643	0.120688	0.0999153	0.55628	0.114584	0.499487	-0.0941381	0.579442	-0.252446	0.131708	0.0277491	0.870496	0.0594347	0.726768	0.233646	0.163988	0.0905305	0.594123	0.0638449	0.707357	0.178389	0.290804	0.0889705	0.600521	0.209783	0.212696	-0.000855117	0.995992	-0.167132	0.322807	-0.0806839	0.634993	-0.0969463	0.568129	0.22609	0.178448	0.0568778	0.373477	0.022793	0.120404	0.477805	0.167981	0.32032	0.418664	0.00991129
oleoyl-linoleoyl-glycerol (18:1/18:2) [1]	-0.00251788	0.987535	0.00413188	0.979545	0.136444	0.394969	9.26395e-05	0.999541	0.0204257	0.899133	-0.119005	0.458648	0.0978422	0.5428	-0.0251788	0.875827	0.0728194	0.650942	-0.148191	0.355142	0.0557125	0.729365	-0.052098	0.746322	-0.0793427	0.621936	0.03255	0.839893	0.175957	0.271139	-0.0513577	0.74981	-0.184487	0.248212	-0.183031	0.252029	-0.335194	0.0321676	-0.1856	0.24532	-0.212791	0.184072	0.249295	-0.0136005	0.932741	-0.071441	0.657139	-0.199668	0.210712
oleoyl-linoleoyl-glycerol (18:1/18:2) [2]	-0.0168698	0.916625	0.143834	0.369621	0.151856	0.343234	0.139237	0.385273	0.0397669	0.80502	-0.00821698	0.959335	0	1	-0.0342432	0.831682	0.148756	0.353292	-0.142624	0.373702	0.107495	0.503521	-0.030033	0.852131	0.00803731	0.960223	0.0112929	0.944133	0.214775	0.177498	-0.0654431	0.684362	-0.186873	0.242038	-0.148168	0.355218	-0.311017	0.0477839	-0.125408	0.434648	-0.158956	0.273923	0.0830877	-0.0671526	0.676561	-0.0987977	0.538848	-0.146793	0.359752
oleoyl-oleoyl-glycerol (18:1/18:1) [1]*	-0.0732704	0.64892	0.0534911	0.739772	0.205663	0.19705	0.0823565	0.60872	0.153103	0.33924	-0.125238	0.435276	-0.0414865	0.796763	-0.145785	0.363093	0.143372	0.371177	0.085997	0.592918	0.111656	0.487045	-0.0258958	0.87232	0.0323553	0.840839	0.0599186	0.709791	0.235742	0.13786	-0.0760614	0.63646	-0.214775	0.177497	-0.227006	0.153492	-0.320439	0.0410954	-0.071582	0.656504	-0.116738	0.205465	0.19749	0.00226675	0.988778	-0.0810246	0.614546	0.0649614	0.686566
oleoyl-oleoyl-glycerol (18:1/18:1) [2]*	-0.057156	0.722628	0.123175	0.442939	0.176567	0.269453	0.136551	0.394598	0.124904	0.436511	-0.0773529	0.630727	-0.0649833	0.686466	-0.171971	0.282314	0.180207	0.259547	0.0731358	0.649523	0.149337	0.351392	-0.0193069	0.904632	0.0599707	0.70955	-0.0184672	0.908762	0.26181	0.0982205	-0.0998983	0.534312	-0.208534	0.190733	-0.159261	0.319933	-0.314839	0.0449718	-0.0594097	0.71215	-0.0705527	0.202916	0.20323	0.0408016	0.800049	-0.108033	0.501376	0.0546381	0.734392
oleoylcarnitine (C18:1)	-0.141505	0.377503	0.0492475	0.759778	0.0252429	0.875513	0.105424	0.511826	0.137919	0.389833	0.152722	0.340455	-0.0394673	0.806461	0.100715	0.530957	-0.0221008	0.890909	0.102889	0.522081	-0.0728192	0.650943	0.25007	0.114822	-0.0370953	0.81789	0.0385286	0.810979	0.301478	0.0554241	0.00563418	0.972111	-0.25975	0.100992	-0.168769	0.291509	-0.285328	0.0705614	-0.00982717	0.951375	-0.0903868	0.102596	0.523273	0.0994538	0.536142	-0.292385	0.0635889	0.0694936	0.665932
oleoylcholine	-0.0152035	0.926808	0.00474747	0.977117	0.208129	0.203567	0.1329	0.419929	-0.00479371	0.976894	-0.118629	0.471969	-0.0167877	0.919205	0.0812247	0.623032	-0.216892	0.18475	0.181436	0.268982	-0.0255836	0.877139	-0.128772	0.43464	0.16201	0.324445	0.289807	0.0735201	0.137003	0.405589	0.273101	0.0925351	0.0882429	0.593209	0.06992	0.672323	-0.0086012	0.958554	0.0911639	0.580985	0.107991	0.102714	0.533794	0.0336226	0.83898	0.0342175	0.836169	0.230061	0.158845
ornithine	-0.218552	0.169814	-0.0158575	0.921612	-0.0596529	0.711023	-0.07476	0.642257	-0.194858	0.22214	-0.205141	0.198214	0.183569	0.250614	-0.0992046	0.537168	-0.141389	0.377899	-0.311931	0.0470985	-0.236489	0.13658	-0.0476543	0.767331	-0.296968	0.0593619	0.0548701	0.733306	0.0323012	0.841102	-0.0996816	0.535204	0.290406	0.0654871	-0.272169	0.085159	-0.430837	0.00492283	-0.159468	0.319295	-0.153573	-0.188897	0.236884	-0.147339	0.357947	-0.380728	0.0140597	-0.0385236	0.811003
orotate	-0.000251788	0.998753	0.254278	0.108644	-0.0947273	0.555781	0.243457	0.125065	-0.00162683	0.991946	0.26946	0.0884366	-0.0363466	0.821506	0.262363	0.0974858	0.143655	0.370222	0.158941	0.320918	-0.0487773	0.762005	0.197359	0.216145	0.0136016	0.932736	-0.0872873	0.587361	0.0198341	0.90204	-0.0650097	0.686345	-0.158236	0.323096	0.144404	0.367706	-0.177952	0.265654	0.0643233	0.68949	-0.00311679	0.0776526	0.629399	0.0314512	0.845232	-0.104896	0.513952	0.0526238	0.743847
orotidine	-0.175748	0.271716	0.0954799	0.552631	0.0447729	0.781043	0.23901	0.132327	0.0652539	0.685228	0.0311679	0.846609	-0.116199	0.469383	0.0490987	0.760483	-0.0119005	0.941133	-0.0794704	0.621373	-0.114892	0.474427	-0.0652757	0.685128	-0.146732	0.359951	-0.111069	0.489354	-0.320746	0.0408911	-0.0520078	0.746746	0.102615	0.523197	-0.0188181	0.907035	-0.0371549	0.817603	0.0797341	0.620213	-0.156689	0.000819312	0.995944	-0.211658	0.184023	-0.176512	0.269607	0.148303	0.354774
oxalate (ethanedioate)	0.200424	0.208955	0.0754905	0.639	0.149332	0.35141	-0.00213071	0.989451	-0.0862219	0.591948	-0.0606356	0.706473	-0.0717754	0.655634	0.156361	0.328938	0.226675	0.154108	0.283905	0.0720377	0.00762868	0.962244	0.103123	0.521129	0.0156625	0.922573	0.0144814	0.928396	0.143655	0.370222	0.248771	0.116784	-0.213674	0.179783	0.107758	0.502469	0.026044	0.871595	-0.20235	0.20452	-0.0136005	0.232958	0.142708	-0.0291844	0.856265	0.10873	0.498603	0.195136	0.221468
oxindolylalanine	0.0657168	0.683111	0.141154	0.3787	-0.20553	0.197346	0.104868	0.514066	-0.159791	0.318304	0.123821	0.440529	0.15842	0.322528	-0.151073	0.345757	-0.00141672	0.992986	-0.138785	0.386832	0.0212678	0.894997	-0.134689	0.401137	-0.0805792	0.616499	-0.186399	0.243257	0.0719694	0.654761	-0.145405	0.36436	-0.122991	0.443624	-0.00911193	0.95491	-0.253773	0.109372	0.00435522	0.97844	0.0671526	0.010378	0.948653	-0.230925	0.146325	-0.217111	0.172717	-0.0778026	0.628735
p-cresol glucuronide*	0.0632581	0.70595	0.251975	0.126976	0.162299	0.33029	0.213684	0.197686	0.232083	0.160887	0.035852	0.830787	-0.173477	0.297605	0.199088	0.230799	0.194238	0.24259	0.324113	0.0471245	-0.0474571	0.777229	0.369668	0.022357	0.127159	0.446792	0.286126	0.0815962	-0.00726299	0.965481	0.149591	0.370042	-0.0188304	0.910657	0.161835	0.331691	0.143046	0.391579	0.0768354	0.646592	0.192855	0.288885	0.0785708	0.0202991	0.903719	0.0729999	0.663162	0.335088	0.0397349
p-cresol sulfate	-0.00302146	0.985042	0.165498	0.301095	0.180287	0.25933	0.23058	0.146948	0.301867	0.0550947	0.042785	0.790542	-0.113813	0.478618	0.251033	0.113386	0.0476018	0.76758	0.367407	0.0181222	-0.0325953	0.839674	0.302628	0.0544542	0.147763	0.35655	0.257079	0.104674	0.0246509	0.87841	0.313564	0.0458948	-0.160256	0.31688	0.159855	0.318107	0.187374	0.240754	-0.0250146	0.87663	-0.0396682	0.24898	0.116466	-0.026351	0.870094	0.116571	0.467953	0.242472	0.126646
palmitate (16:0)	-0.0108269	0.946435	0.038862	0.809374	0.260002	0.10065	0.265783	0.0930411	0.325546	0.0378012	0.060919	0.705163	-0.299768	0.0568921	-0.110787	0.490464	-0.00651691	0.967744	0.182744	0.252787	0.0975546	0.543993	0.128866	0.421985	0.0539943	0.73741	0.0863573	0.591364	0.0563855	0.726221	0.127852	0.425675	-0.222118	0.162783	-0.120436	0.453222	0.117153	0.465716	0.172311	0.281352	-0.0388181	0.0593546	0.712406	0.117304	0.465137	-0.110472	0.491704	0.255817	0.106449
palmitoleate (16:1n7)	-0.0138484	0.931518	0.0184259	0.908965	0.136179	0.395899	0.189911	0.234331	0.185097	0.246623	0.153006	0.339549	-0.274986	0.0818523	0.0417969	0.795275	0.0297511	0.853504	0.179288	0.262024	0.107726	0.502598	0.117833	0.463113	0.0877922	0.585193	-0.0554015	0.730819	0.109938	0.493816	0.122002	0.447328	-0.301603	0.0553177	-0.0400133	0.803836	0.150308	0.348232	0.145956	0.362527	-0.042785	0.130635	0.415588	0.145922	0.362639	-0.0730092	0.650091	0.187582	0.240223
palmitoleoyl-arachidonoyl-glycerol (16:1/20:4) [2]*	0.0531273	0.74148	-0.071582	0.656504	0.188657	0.23749	-0.0301078	0.851767	0.114601	0.475557	-0.0762196	0.635756	-0.068104	0.672234	0.179525	0.261384	0.0320179	0.842478	-0.0850372	0.597066	0.0460032	0.77518	-0.192609	0.227626	0.118087	0.462145	0.0154114	0.92381	0.0580855	0.7183	0.00996816	0.950678	0.00146855	0.992729	-0.0598218	0.71024	0.0673766	0.675541	0.0836426	0.603117	-0.238576	0.259267	0.10165	-0.0682859	0.671407	0.238892	0.132524	-0.0302146	0.851247
palmitoleoyl-linoleoyl-glycerol (16:1/18:2) [1]*	-0.0420487	0.794068	0.0232279	0.885382	0.0880844	0.58394	-0.0035203	0.982572	0.118758	0.459584	-0.0308845	0.847987	-0.0143184	0.9292	0.128916	0.421804	0.129488	0.419728	-0.0666093	0.679037	0.181239	0.256783	-0.0733969	0.648353	0.104485	0.515612	0.0205929	0.898312	0.263793	0.0956076	0.00455068	0.977473	-0.256996	0.10479	-0.1242	0.439123	-0.195997	0.219397	-0.111672	0.486981	-0.25246	0.223399	0.160309	-0.0733861	0.648401	0.0449556	0.780172	-0.243731	0.124627
palmitoleoylcarnitine (C16:1)*	-0.127405	0.42731	0.0466791	0.771964	0.0151457	0.92512	0.13794	0.389759	0.134846	0.400582	0.213641	0.179851	-0.146855	0.359545	0.10701	0.505459	-0.0127505	0.936936	0.129955	0.418038	-0.0487773	0.762005	0.184029	0.249409	0.0517273	0.748067	-0.0575272	0.720898	0.26266	0.0970941	0.0171192	0.915396	-0.244881	0.122804	-0.0827997	0.606786	-0.151464	0.344496	0.0367402	0.819604	-0.0121838	0.0489767	0.761061	0.0742362	0.644597	-0.242725	0.126238	0.155857	0.330517
palmitoyl dihydrosphingomyelin (d18:0/16:0)*	0.170713	0.285905	-0.0304866	0.849923	0.0567301	0.724613	0.113205	0.480983	0.1287	0.422587	0.000283344	0.998597	-0.139329	0.384958	0.170964	0.285185	-0.0674359	0.675271	0.144544	0.367238	-0.0991728	0.5373	0.190004	0.234096	-0.0162807	0.919527	0.0710787	0.658772	-0.0966203	0.547875	0.393092	0.0110079	-0.265624	0.0932438	-0.0219875	0.891465	0.284084	0.0718511	-0.0540494	0.737151	-0.00765029	0.0846623	0.59869	-0.0328679	0.83835	0.0338038	0.833811	0.219308	0.168307
palmitoyl ethanolamide	-0.267399	0.0909948	-0.165834	0.300104	-0.0438429	0.785483	-0.0388159	0.809596	0.145149	0.365214	0.233476	0.141797	0.0554378	0.730649	0.0543863	0.735572	-0.141955	0.375971	0.114215	0.477055	-0.00970922	0.951958	0.0666548	0.678829	0.0667715	0.678297	-0.108412	0.499868	0.110788	0.490461	-0.0305546	0.849592	-0.362365	0.0198982	-0.0713108	0.657726	-0.107376	0.503997	-0.0649933	0.68642	0.00283344	-0.133548	0.405174	-0.209958	0.187653	-0.433874	0.00459586	0.0586667	0.715599
palmitoyl sphingomyelin (d18:1/16:0)	0.0211502	0.895574	-0.249141	0.116222	0.209915	0.187747	0.0378895	0.814059	0.202811	0.203469	-0.243393	0.125167	-0.0290039	0.857145	-0.0843491	0.600048	-0.314512	0.045207	0.0848453	0.597897	-0.142633	0.373673	-0.0548561	0.733371	0.103867	0.518114	0.200482	0.20882	0.043635	0.786477	0.305329	0.0522297	-0.179714	0.260874	0.0760648	0.636444	-0.0711987	0.65823	-0.16829	0.292899	0.105404	-0.101868	0.526242	0.125521	0.43423	-0.110472	0.491704	0.255817	0.106449
palmitoyl-arachidonoyl-glycerol (16:0/20:4) [1]*	-0.0768604	0.675867	0.00508407	0.977969	0.322433	0.071892	0.134354	0.463487	0.434379	0.0129852	-0.236541	0.192429	-0.212831	0.242197	0.0703683	0.701941	-0.075389	0.681746	0.0185466	0.919749	0.131262	0.473934	-0.0344437	0.851546	0.0470572	0.798146	0.164696	0.367712	-0.252268	0.163646	-0.0168747	0.926963	0.448019	0.0101272	-0.0307717	0.867225	0.227134	0.211241	0.3121	0.0820345	-0.0959957	0.0774067	0.673689	-0.268145	0.137853	0.322332	0.0719858	0.121782	0.506707
palmitoyl-arachidonoyl-glycerol (16:0/20:4) [2]*	-0.169401	0.296029	0.0732011	0.653513	0.185548	0.251678	0.113759	0.484591	0.289148	0.0703549	-0.0123808	0.93956	-0.0986709	0.544686	0.0381304	0.815299	0.0243087	0.881641	0.0218814	0.893389	0.187375	0.246955	-0.0777064	0.63365	0.206942	0.200111	0.180881	0.264011	-0.0382002	0.814967	0.12069	0.458195	-0.0464386	0.775994	-0.0347384	0.831481	0.117216	0.471329	0.120651	0.458341	-0.182391	0.103281	0.525954	-0.312785	0.049401	0.11034	0.497902	0.0774691	0.63469
palmitoyl-linolenoyl-glycerol (16:0/18:3) [2]*	0.0693002	0.726035	-0.209678	0.28422	-0.0819506	0.678457	-0.128481	0.514678	0.256835	0.187055	-0.062042	0.753802	0.0282205	0.886647	0.446805	0.017143	-0.0948613	0.631115	0.0434219	0.826343	-0.0411732	0.835211	0.0183442	0.926181	0.0633482	0.748782	0.147511	0.453809	-0.0478987	0.80875	0.149275	0.448368	-0.137862	0.484183	-0.188044	0.337935	0.101064	0.608851	0.120088	0.542733	-0.402552	0.248908	0.20151	-0.274143	0.158036	0.280942	0.147566	-0.213722	0.27482
palmitoyl-linoleoyl-glycerol (16:0/18:2) [1]*	-0.0780544	0.627622	0.145509	0.364014	0.169526	0.289318	0.165917	0.299856	0.25975	0.100992	0.0116171	0.942532	-0.0269846	0.866998	-0.051113	0.750963	0.162356	0.310494	-0.0241867	0.880684	0.135929	0.396773	-0.0330976	0.837236	0.0818157	0.611082	0.0441086	0.784214	0.0648858	0.686913	0.0238369	0.882397	-0.154014	0.336338	-0.274943	0.0819025	-0.0436437	0.786435	0.0141824	0.929871	-0.105404	0.153667	0.337442	-0.170573	0.286305	-0.071441	0.657139	-0.117333	0.465026
palmitoyl-linoleoyl-glycerol (16:0/18:2) [2]*	-0.0926581	0.564483	0.164158	0.305081	0.071743	0.655779	0.161193	0.314021	0.18582	0.24475	0.112488	0.483787	0.0194583	0.903887	-0.00201431	0.990028	0.151306	0.345006	-0.0779348	0.628151	0.162976	0.308625	-0.00612918	0.969662	0.138283	0.38857	0.0237815	0.882669	0.123538	0.441584	-0.0780117	0.627811	-0.213307	0.18055	-0.156884	0.327302	-0.109776	0.494455	0.051816	0.74765	-0.130338	0.224127	0.158915	-0.194374	0.223313	-0.0808503	0.61531	-0.110535	0.491456
palmitoyl-oleoyl-glycerol (16:0/18:1) [1]*	-0.15485	0.33369	0.0533794	0.740296	0.141759	0.37664	0.0390939	0.808258	0.157802	0.324442	-0.0657358	0.683024	0.0537856	0.738389	-0.0664721	0.679662	0.0694193	0.666268	-0.0168923	0.916514	0.103334	0.520275	-0.131164	0.413683	0.0127773	0.936804	0.0546044	0.73455	0.140255	0.381773	0.0134353	0.933556	-0.129416	0.419989	-0.233741	0.141332	-0.157686	0.324803	-0.0537144	0.738723	-0.125805	0.121895	0.447726	-0.193241	0.226076	-0.0792821	0.622203	-0.0407897	0.800106
palmitoyl-oleoyl-glycerol (16:0/18:1) [2]*	-0.187331	0.240866	0.0927998	0.563885	0.122362	0.445978	0.0872664	0.587451	0.172624	0.280463	-0.036268	0.821885	0.0088113	0.956397	-0.0493505	0.759291	0.0835865	0.603361	-0.0295615	0.854428	0.144945	0.365897	-0.0853488	0.595718	0.0113347	0.943927	0.0564644	0.725853	0.111071	0.489345	0.0119185	0.941044	-0.139145	0.38559	-0.207197	0.193656	-0.120887	0.451521	0.00569529	0.971809	-0.137139	0.125901	0.43283	-0.209391	0.188875	-0.0763199	0.63531	-0.00553934	0.97258
palmitoyl-sphingosine-phosphoethanolamine (d18:1/16:0)	0.0153591	0.924068	-0.118708	0.459777	0.198622	0.213162	-0.00528045	0.973861	0.0556737	0.729546	-0.305445	0.0521359	0.04938	0.759152	-0.0483434	0.764062	-0.227242	0.153053	0.128804	0.422211	-0.134773	0.400838	0.128866	0.421985	0.060589	0.706689	0.0322843	0.841184	-0.0694193	0.666268	0.277375	0.0791269	-0.0324917	0.840177	-0.0929021	0.563454	-0.0553768	0.730934	-0.242887	0.125977	0.201174	-0.142469	0.374228	-0.0646025	0.688211	-0.200383	0.209048	0.180532	0.258673
palmitoylcarnitine (C16)	-0.0667239	0.678514	-0.000781707	0.99613	0.089413	0.578257	0.0818006	0.611148	0.225225	0.156831	0.207975	0.191952	-0.0442401	0.783586	0.0783062	0.626509	-0.016434	0.918772	0.178713	0.263584	-0.143327	0.37133	0.207626	0.192715	0.0441022	0.784245	0.0621772	0.699356	0.258977	0.102048	0.0559084	0.728449	-0.338868	0.0302129	-0.118653	0.459985	-0.108798	0.498331	-0.0310449	0.847207	0.016434	0.0413298	0.797515	0.0739528	0.645864	-0.202126	0.205033	0.102478	0.523755
palmitoylcholine	-0.0195074	0.90617	0.0428613	0.795574	0.232569	0.154227	0.206714	0.206727	0.0350167	0.832397	-0.027402	0.86848	-0.0995473	0.546544	0.161172	0.326988	-0.211066	0.197116	0.186529	0.255544	0.0270356	0.870224	-0.111672	0.498518	0.16532	0.314523	0.271897	0.0940392	0.112187	0.496526	0.379835	0.0170768	0.0853416	0.605462	0.105566	0.52243	0.0741502	0.653706	0.0418228	0.800426	0.0606069	0.143405	0.383788	-0.0135891	0.934562	0.103974	0.52876	0.217518	0.183454
pantoate	-0.24194	0.132559	0.0507878	0.755629	-0.00141639	0.993079	0.157238	0.332559	0.127879	0.43165	0.140115	0.388506	-0.112456	0.489642	0.278593	0.0817262	-0.239766	0.136182	-0.0171558	0.91632	0.0675982	0.678547	-0.0254668	0.876046	-0.0730138	0.654344	0.13739	0.397889	-0.13317	0.412679	0.244388	0.128565	-0.0275483	0.866003	-0.022669	0.889574	-0.0635713	0.696754	0.031951	0.844831	-0.174087	0.0249905	0.878346	-0.0824383	0.613057	0.0447488	0.783947	0.00765293	0.962619
pantothenate (Vitamin B5)	-0.139743	0.383533	-0.100617	0.531361	-0.28272	0.0732855	0.102922	0.521946	0.110082	0.493245	0.281361	0.0747381	-0.0998614	0.534464	-0.013093	0.935246	-0.0722527	0.653487	-0.0591229	0.713481	-0.210829	0.185787	0.0619047	0.700612	0.0179294	0.911408	-0.0466329	0.772184	-0.026351	0.870094	-0.166208	0.298998	0.048095	0.76524	0.0130736	0.935341	0.0109331	0.94591	0.189508	0.235343	0.127505	-0.0807478	0.615759	-0.132322	0.409539	-0.244293	0.123732	0.0896367	0.577303
paraxanthine	-0.248012	0.11794	0.303972	0.0533378	0.0628415	0.696297	0.0127842	0.93677	-0.077907	0.628274	-0.0844365	0.599669	-0.0541528	0.736667	-0.0400344	0.803734	0.0756529	0.638277	-0.0251464	0.875985	0.217764	0.171397	0.28516	0.0707348	-0.09212	0.566757	-0.0118243	0.941509	-0.036268	0.821885	-0.31508	0.0447986	0.0759975	0.636744	-0.266227	0.0924753	-0.123731	0.440865	0.0887796	0.580963	-0.335196	0.0587174	0.715363	-0.0725361	0.652214	-0.082767	0.606929	0.169705	0.2888
pentadecanoate (15:0)	0.115823	0.470833	0.00714703	0.964627	0.138437	0.388036	0.178702	0.263614	0.283791	0.0721573	-0.0952036	0.553786	-0.276638	0.0799598	-0.13798	0.38962	0.042785	0.790542	0.212113	0.18306	0.0737439	0.646799	0.157367	0.325796	0.110668	0.490934	0.256016	0.106167	0.233759	0.1413	0.187011	0.241684	-0.349515	0.0250944	-0.092704	0.56429	-0.0193774	0.904285	0.0819675	0.610419	0.0459017	0.0903064	0.57445	0.292694	0.0632966	-0.0135912	0.932787	0.232401	0.143693
pentose acid*	-0.0438112	0.785635	0.163935	0.305748	0.0932658	0.561921	0.24392	0.124326	0.131592	0.412148	0.00311679	0.98457	-0.136024	0.396439	0.096435	0.548646	-0.102004	0.525687	-0.00806222	0.9601	0.123908	0.440206	-0.0462753	0.773885	0.220923	0.165115	0.076393	0.634986	-0.00226675	0.988778	0.0277375	0.863322	0.0550706	0.732367	0.0697261	0.66488	-0.158131	0.323423	0.116028	0.470043	-0.136289	0.140831	0.379804	-0.0371181	0.81778	0.0611605	0.704047	-0.0133448	0.934003
perfluorohexanesulfonic acid	0.0193877	0.904234	0.0423238	0.79275	0.0398572	0.804586	0.100792	0.530644	0.121289	0.450005	-0.196924	0.21718	0.123175	0.442939	-0.288801	0.0670584	-0.0994538	0.536142	0.0111335	0.94492	-0.0513202	0.749986	-0.114156	0.477284	-0.0191659	0.905325	0.34131	0.0289684	0.0855699	0.594762	0.100982	0.529865	-0.192564	0.227738	0.0247607	0.877873	-0.372882	0.0163466	0.0228928	0.887024	-0.0555354	-0.00974071	0.951802	0.0793364	0.621964	-0.135912	0.396833	0.112298	0.48453
perfluorooctanesulfonate (PFOS)	-0.0458255	0.776026	0.0696836	0.665072	0.117047	0.466123	0.140812	0.379868	0.281983	0.07407	-0.184457	0.248289	-0.00495636	0.975465	-0.296607	0.0596871	0.0215342	0.89369	0.263942	0.0954144	0.129456	0.419843	0.117833	0.463113	0.2337	0.141403	0.408536	0.00800557	0.129205	0.420754	0.0992482	0.536989	-0.325284	0.037965	-0.0962695	0.549336	-0.253151	0.110274	0.0379686	0.813678	0.0226675	0.0697326	0.66485	0.0124671	0.938335	-0.104199	0.516767	0.19715	0.216642
perfluorooctanoate (PFOA)	-0.205208	0.198065	-0.00111672	0.994471	-0.0180686	0.910723	0.0654961	0.68412	0.0137377	0.932065	0.0949203	0.554972	0.0273517	0.865205	-0.120607	0.452577	-0.240276	0.130228	-0.0524044	0.744879	-0.202969	0.20311	-0.126414	0.430942	-0.0542003	0.736444	-0.0415843	0.796294	0.0748028	0.642066	-0.187011	0.241684	0.038733	0.809995	0.215913	0.175157	-0.296173	0.0600794	0.156118	0.329698	0.121271	-0.311794	0.0472009	-0.300061	0.0566379	-0.440669	0.00393182	0.221574	0.163842
phenol glucuronide	-0.243114	0.275624	0.025282	0.911078	-0.0302069	0.893843	-0.00694248	0.975539	-0.0850453	0.706697	0.124184	0.581899	-0.12641	0.575096	0.154193	0.493264	0.162782	0.469192	0.15386	0.494209	-0.0352512	0.876238	0.0438292	0.846434	-0.168998	0.45215	-0.295356	0.182047	-0.345121	0.115707	-0.270499	0.223394	0.181443	0.41903	-0.017071	0.939895	0.121071	0.59147	0.0757952	0.737443	-0.131489	0.0302404	0.893726	-0.304385	0.16842	-0.103448	0.646862	0.249904	0.262014
phenol sulfate	-0.29006	0.065823	0.400792	0.00940878	0.0778544	0.628506	0.217795	0.171334	0.117674	0.463723	0.0762196	0.635756	-0.0157869	0.92196	-0.103737	0.51864	0.129488	0.419728	0.111911	0.486044	0.00115586	0.994277	0.318717	0.042257	0.00370953	0.981636	-0.0636387	0.692632	-0.173973	0.276664	-0.231001	0.146189	0.17182	0.282743	-0.112711	0.482915	-0.0760875	0.636343	0.0359585	0.823381	-0.141955	-0.00964968	0.952252	-0.200891	0.207873	-0.13992	0.382924	0.0634507	0.693496
phenylacetate	0.179191	0.352327	0.0450193	0.816624	-0.228862	0.232409	-0.19212	0.318072	-0.128657	0.505962	0.100622	0.603515	0.104292	0.590302	0.137735	0.476152	0.111336	0.565302	0.111502	0.564718	-0.0600296	0.757072	0.170865	0.375507	0.0681543	0.725373	-0.0528679	0.785338	0.249726	0.191391	-0.254419	0.182906	-0.198393	0.30222	0.00987471	0.959454	-0.0995112	0.607539	-0.016257	0.933294	-0.0837897	0.309487	0.102317	0.0793079	0.68258	0.105471	0.586087	-0.00492046	0.97979
phenylacetylcarnitine	-0.0147417	0.930992	0.131781	0.436876	0.0648635	0.7029	-0.034775	0.838096	-0.0954921	0.573975	-0.135423	0.424194	-0.0166315	0.92217	0.234041	0.163255	0.029463	0.862571	-0.032376	0.849132	-0.0779349	0.646602	0.130836	0.4402	-0.104522	0.538126	0.249302	0.13675	0.241927	0.149131	0.149888	0.37591	-0.0586337	0.730312	-0.154966	0.359761	0.0312358	0.854387	-0.0748745	0.659625	-0.00598336	0.463724	0.00384299	0.0678114	0.690053	0.118805	0.483712	0.273542	0.101381
phenylacetylglutamate	-0.0379434	0.836655	0.0647064	0.724958	0.21582	0.235491	0.150143	0.412098	0.1768	0.333046	-0.195819	0.282784	-0.178391	0.328644	0.129704	0.479242	-0.11832	0.518951	0.40885	0.0201592	0.0901293	0.623735	0.12438	0.497615	0.211646	0.244891	0.0853053	0.642499	0.350177	0.0494372	0	1	-0.278228	0.123097	0.126529	0.490156	-0.242329	0.181452	0.113698	0.535521	0.242381	0.169134	0.354762	-0.0417539	0.820504	-0.109064	0.552384	0.49247	0.00419246
phenylacetylglutamine	-0.111542	0.487492	0.078394	0.626121	0.1581	0.323517	0.0787435	0.624578	0.0958021	0.551285	-0.0889701	0.580149	-0.0789346	0.623735	0.147548	0.357258	-0.0308845	0.847987	0.102505	0.523643	0.0947805	0.555558	0.156754	0.327708	0.00783123	0.961243	0.139102	0.38574	0.0750862	0.640802	0.0613258	0.703283	-0.0945379	0.556575	0.00990427	0.950994	0.0388438	0.809462	0.0207711	0.897436	-0.0728194	0.369237	0.0175116	-0.00906701	0.955132	0.0111518	0.94483	0.303405	0.0538067
phenylalanine	0.100464	0.53199	0.0850944	0.596819	-0.300789	0.0560119	0.0540088	0.737342	0.0753763	0.639509	-0.0170006	0.91598	0.116015	0.47009	-0.0105751	0.947679	-0.154706	0.334146	-0.22459	0.158034	-0.125758	0.433359	-0.130092	0.417546	0.0548186	0.733547	0.289098	0.066766	0.00935036	0.953732	0.184194	0.248975	0.0203761	0.899376	-0.106174	0.50881	-0.314039	0.045549	-0.109886	0.494021	0.0977537	-0.163407	0.307329	-0.180774	0.258026	-0.120056	0.45466	-0.347972	0.0257883
phenylalanylhydroxyproline*	0.0780138	0.646268	-0.24655	0.141278	0.00439746	0.979392	-0.185599	0.271421	0.0977846	0.564772	-0.0616286	0.71709	0.170036	0.314347	-0.115869	0.49466	-0.158445	0.348944	-0.175424	0.299028	-0.0411465	0.808938	-0.180735	0.284402	-0.138436	0.413863	-0.11708	0.490129	-0.0632241	0.710079	-0.267951	0.108843	-0.115791	0.494951	0.113973	0.501793	-0.0714979	0.674108	-0.0329059	0.846692	-0.238536	-0.0411677	0.808841	-0.10563	0.533801	-0.0599953	0.724291	0.145888	0.388926
phenyllactate (PLA)	-0.194381	0.223297	0.0326083	0.83961	-0.364295	0.0192019	-0.139886	0.383042	-0.0191604	0.905352	0.294111	0.06197	0.306193	0.051534	0.0669757	0.677367	-0.0413682	0.79733	-0.120741	0.452069	-0.110269	0.492506	0.056082	0.727638	-0.0317371	0.843842	-0.0205929	0.898312	-0.122688	0.444757	-0.0788785	0.623982	0.041303	0.797643	-0.203038	0.202954	-0.0999093	0.534267	-0.0892262	0.579054	-0.137989	-0.281479	0.0746104	-0.327546	0.0365718	-0.235581	0.138137	-0.32808	0.0362488
phenylpyruvate	0.129167	0.42089	0.173874	0.276942	-0.0476958	0.767134	0.0519707	0.746921	0.132858	0.407628	-0.0606356	0.706473	0.050665	0.753078	-0.0747811	0.642163	-0.00623357	0.969145	-0.202899	0.203269	0.0494708	0.758722	0.0119519	0.940879	0.1558	0.330696	0.15066	0.347092	-0.0668692	0.677852	0.122868	0.444082	0.202293	0.204652	-0.057841	0.719438	0.11182	0.486401	-0.114241	0.476954	0.0909535	-0.210745	0.185966	-0.188991	0.236648	0.0771911	0.631444	-0.351245	0.0243352
phosphate	0.0576595	0.720282	0.111896	0.486105	-0.0888815	0.580527	0.0925468	0.564953	-0.00885717	0.95617	-0.0578022	0.719618	-0.163009	0.308526	0.083342	0.604425	0.159806	0.318257	-0.00383915	0.980994	0.125295	0.435065	0.0444365	0.782648	0.153121	0.339181	0.246052	0.120967	-0.0490185	0.760863	0.0552583	0.731489	-0.0783839	0.626166	0.069528	0.665776	0.0188441	0.906908	0.0905663	0.573344	-0.078203	0.215115	0.176796	0.0796197	0.620716	0.0510542	0.751241	0.207725	0.192497
phosphoethanolamine (PE)	-0.128916	0.421804	0.147408	0.35772	0.190385	0.233144	0.263652	0.0957922	0.243663	0.124736	0.142805	0.37309	-0.184303	0.248691	0.169202	0.290254	0.0113338	0.943931	0.0552838	0.731369	0.05918	0.713216	0.0491866	0.760067	0.162395	0.310377	0.172847	0.279832	-0.17454	0.275078	0.30923	0.0491466	-0.018724	0.907498	0.057841	0.719438	0.128531	0.423202	-0.0792874	0.62218	-0.0923702	0.0790181	0.623366	-0.330946	0.0345565	-0.0808503	0.61531	0.0981975	0.541329
phytanate	-0.102478	0.523755	0.238756	0.132751	0.135913	0.39683	0.183889	0.249773	0.222333	0.162366	-0.0192674	0.904826	-0.250938	0.113526	-0.134707	0.401073	0.0895367	0.577729	0.192342	0.228285	0.244811	0.122913	-0.0196134	0.903125	0.249363	0.115887	0.13299	0.407156	0.16774	0.294504	-0.139554	0.384181	-0.218814	0.169291	0.151932	0.342991	-0.143909	0.369371	0.249923	0.115044	-0.135155	-0.108058	0.501274	-0.101721	0.526844	0.00435616	0.978435	0.1619	0.311874
picolinate	-0.0760771	0.645292	0.00293255	0.985864	-0.199356	0.223707	0.0719386	0.663414	0.104827	0.525364	-0.0402951	0.807576	0.0266881	0.871878	-0.368327	0.021047	-0.0148286	0.928608	-0.124926	0.448599	0.000791246	0.996186	0.156963	0.339944	-0.141625	0.389777	-0.0433783	0.793162	-0.206788	0.206562	-0.226826	0.164949	0.000845379	0.995925	-0.0619372	0.707978	-0.18275	0.265471	-0.0507458	0.759	0.146996	-0.434314	0.00573388	-0.311836	0.0532914	-0.490383	0.00152856	-0.192196	0.241126
picolinoylglycine	-0.281248	0.0748599	-0.018761	0.907317	-0.0446401	0.781677	0.167122	0.296312	0.256135	0.106	0.0376848	0.815046	-0.120605	0.452585	-0.151073	0.345757	-0.209958	0.187653	-0.0261062	0.871291	0.116511	0.468184	-0.0307991	0.848403	0.135398	0.398639	0.0491572	0.760206	-0.0467518	0.771619	-0.0832125	0.604988	0.00110141	0.994547	0.0827997	0.606786	-0.175375	0.272753	0.128647	0.422782	0.258693	-0.182251	0.254089	-0.349363	0.0251619	-0.230876	0.146413	-0.0697454	0.664793
pimeloylcarnitine/3-methyladipoylcarnitine (C7-DC)	-0.149298	0.486252	-0.00984311	0.963591	0.18041	0.398894	0.0848389	0.693472	-0.00620125	0.977057	0.253459	0.232071	-0.306137	0.145698	0.056238	0.794087	0.121018	0.573236	-0.239323	0.260032	0.0808171	0.707363	-0.172731	0.419594	0.0286411	0.894313	-0.170722	0.425104	0.0709669	0.741761	0.00228616	0.991541	0.0684474	0.750641	0.304924	0.147383	0.128618	0.549203	-0.236941	0.264949	-0.115154	0.0133977	0.950456	-0.13312	0.535188	-0.103568	0.630096	-0.0453042	0.833509
pipecolate	0.0981975	0.541329	-0.00748205	0.96297	0.0855601	0.594805	-0.133401	0.405696	-0.139003	0.386079	-0.226675	0.154108	0.147589	0.357121	-0.00528756	0.973826	-0.0232342	0.88535	-0.159901	0.317967	-0.0737439	0.646799	-0.195827	0.219804	-0.267292	0.0911293	0.132193	0.409998	0.0422183	0.793255	-0.0182027	0.910063	0.108856	0.4981	-0.260482	0.0999998	-0.269506	0.08838	-0.233395	0.141938	-0.307428	-0.0296773	0.853863	-0.160656	0.315656	-0.227392	0.152775	-0.0891331	0.579452
piperine	0.0138807	0.932254	-0.173823	0.283413	0.233138	0.147679	-0.0472509	0.772179	-0.051543	0.752109	-0.285363	0.0742797	0.168952	0.29733	-0.0542418	0.739571	0.0360856	0.825045	-0.0116084	0.943324	-0.00629108	0.969268	-0.184145	0.255345	-0.292379	0.067136	-0.0785127	0.630121	-0.0858689	0.598307	0.0465171	0.775625	-0.164306	0.311004	-0.0265393	0.870869	-0.263067	0.100994	-0.331909	0.0364087	-0.187826	-0.0308477	0.850127	0.0215488	0.895	-0.152937	0.346119	-0.0919694	0.572469
pregnanediol-3-glucuronide	0.404624	0.00869017	0.00178676	0.991154	-0.0943287	0.557452	0.0786509	0.624986	0.0591081	0.71355	0.103704	0.518773	0.0359795	0.82328	-0.00604292	0.970089	-0.0637524	0.69211	-0.0612345	0.703705	-0.132693	0.408215	0.0266619	0.868575	0.0546125	0.734512	-0.0863573	0.591364	0.174257	0.27587	0.0962144	0.549565	-0.142082	0.375541	-0.0659625	0.681989	-0.022844	0.887263	-0.161925	0.311798	0.100871	-0.0535284	0.739596	0.0841532	0.600898	-0.0407737	0.800183	-0.353259	0.0234754
pregnen-diol disulfate*	0.283262	0.0727131	0.0588514	0.714741	-0.17298	0.279457	0.123952	0.440045	0.037417	0.816338	0.0952036	0.553786	0.071959	0.654808	-0.260097	0.10052	-0.0297511	0.853504	-0.189846	0.234493	-0.106339	0.508147	-0.0830503	0.605694	-0.0416292	0.796079	-0.0871544	0.587932	-0.0419349	0.794613	-0.191995	0.229139	0.0260668	0.871484	0.0790361	0.623287	-0.111998	0.485704	0.1856	0.24532	0.0855699	0.00500691	0.975215	0.0243676	0.879798	-0.00575013	0.971537	-0.25758	0.103976
pregnenediol sulfate (C21H34O5S)*	0.27319	0.0839485	0.0668918	0.677749	-0.0989787	0.5381	0.112186	0.484966	0.105925	0.509812	0.0646025	0.688211	-0.022579	0.888563	-0.171216	0.284465	0.00283344	0.985972	-0.162972	0.308637	0.0286653	0.858795	-0.127334	0.427571	-0.0131894	0.93477	-0.132326	0.409524	-0.0283344	0.860409	-0.169892	0.288262	-0.00348781	0.982733	-0.00831959	0.958828	-0.0561768	0.727196	0.259862	0.10084	0.00396682	0.026127	0.871189	-0.0277677	0.863174	0.0749259	0.641517	-0.289305	0.0665621
pregnenetriol disulfate*	0.159634	0.318786	0.013624	0.932625	-0.215893	0.175198	0.0869885	0.588646	-0.0659769	0.681923	0.153006	0.339549	0.1039	0.517979	-0.251788	0.112268	-0.0660192	0.68173	-0.277379	0.0791226	-0.153267	0.338715	-0.163955	0.305687	-0.115408	0.472435	-0.194105	0.223968	-0.097187	0.545518	-0.257655	0.103871	0.0508485	0.752211	0.0869595	0.58877	-0.0495991	0.758115	0.162595	0.309773	0.0184174	-0.0823864	0.608589	-0.051852	0.74748	-0.106116	0.509042	-0.192115	0.228845
pregnenetriol sulfate*	0.162907	0.308833	0.0343951	0.830946	-0.201146	0.207284	0.0679047	0.673139	-0.0131954	0.93474	0.122405	0.445817	0.0848088	0.598056	-0.22661	0.15423	-0.00311679	0.98457	-0.217104	0.172731	-0.0924688	0.565283	-0.144342	0.367915	-0.0595585	0.71146	-0.174707	0.27461	-0.135438	0.398496	-0.230134	0.147751	0.0675533	0.674737	0.0126775	0.937297	-0.0119109	0.941081	0.232055	0.144306	0.0325846	-0.113247	0.48082	-0.107387	0.50395	-0.0658651	0.682433	-0.223588	0.159947
pregnenolone sulfate	0.316992	0.0462623	0.0870882	0.593102	-0.128942	0.427801	0.0600631	0.712755	0.0771192	0.636225	0.0794186	0.626166	-0.0416176	0.798741	-0.0566585	0.728399	-0.0138907	0.932205	-0.135907	0.40305	-0.0356639	0.827059	-0.12864	0.428893	0.00653738	0.968065	-0.053751	0.741846	0.148883	0.359203	-0.0524568	0.747856	0.0536039	0.742528	-0.0291285	0.858393	-0.0148906	0.927338	0.20482	0.204866	0.0463627	0.0767418	0.637882	-0.0901386	0.580169	0.0709326	0.663606	-0.192063	0.235114
pristanate	0.162066	0.392202	0.0497257	0.794133	-0.00955079	0.960051	-0.0861213	0.650906	0.0221278	0.907602	0.0335024	0.860489	-0.141951	0.454304	-0.0825147	0.66466	-0.112176	0.555073	-0.0429318	0.821778	0.11717	0.537482	-0.15509	0.413166	-0.0568044	0.765588	0.0799082	0.674668	0.29776	0.110023	0.116124	0.541143	-0.286054	0.125416	0.113561	0.55017	-0.045291	0.812153	-0.11374	0.549535	-0.0729811	-0.293563	0.11537	-0.219836	0.2431	-0.00868017	0.96369	-0.127025	0.503558
prolylhydroxyproline	-0.185568	0.245401	-0.0603031	0.708011	-0.0478286	0.766503	0.109685	0.494814	0.0654346	0.684401	0.0838699	0.602129	-0.0837074	0.602835	-0.124383	0.438441	-0.189274	0.235933	-0.215568	0.175864	0.064497	0.688694	-0.136987	0.393074	-0.0871739	0.587848	0.0734701	0.648025	-0.261527	0.0985982	0.172492	0.280836	-0.134189	0.402903	0.222252	0.162523	0.128442	0.423525	0.256735	0.105156	-0.149039	-0.221578	0.163833	-0.200041	0.209844	-0.169542	0.289272	-0.0911474	0.570876
proline	-0.0501059	0.755719	0.0810742	0.614328	0.173512	0.27796	0.0325165	0.840056	0.10719	0.50474	-0.239709	0.131164	-0.252223	0.111629	0.127908	0.42547	0.145639	0.363581	-0.040887	0.799639	0.0991728	0.5373	-0.157673	0.324843	-0.0731601	0.649414	-0.00916715	0.954637	-0.332079	0.0339054	0.0394392	0.806596	0.357959	0.0215673	-0.0723012	0.653269	0.153419	0.338229	0.0290348	0.856994	-0.219592	0.00400553	0.980171	-0.26096	0.0993569	0.262938	0.0967281	0.0405379	0.801315
prolylglycine	-0.0883777	0.582683	0.179234	0.26217	0.0767915	0.633216	0.0818006	0.611148	-0.0811606	0.61395	-0.139405	0.384694	0.118953	0.458845	-0.0815794	0.612116	0.161506	0.313068	0.00287936	0.985745	0.103334	0.520275	0.0490334	0.760792	-0.0795488	0.621028	0.182147	0.254365	0.124388	0.438424	-0.144322	0.367984	-0.0185404	0.908401	0.0758667	0.637325	-0.536524	0.000299138	-0.175437	0.272579	-0.18389	-0.0332277	0.836605	-0.128355	0.423843	-0.208573	0.190648	-0.0843491	0.600048
propionylcarnitine (C3)	-0.11683	0.466958	-0.0469024	0.770902	-0.0599186	0.709791	-0.300059	0.0566398	-0.166298	0.298733	-0.265493	0.0934109	0.344742	0.0272918	0.123125	0.443126	-0.0952036	0.553786	-0.295807	0.0604115	-0.36687	0.0183047	-0.0243635	0.879818	-0.309952	0.0485922	0.249373	0.115871	0.212508	0.182227	0.0314214	0.845377	0.248001	0.117956	-0.112314	0.484465	-0.275551	0.0812016	-0.26712	0.0913453	-0.0612023	-0.136916	0.393321	-0.0297511	0.853504	-0.1793	0.261993	-0.0929099	0.563421
propionylglycine (C3)	0.061101	0.71175	-0.240011	0.141099	-0.139156	0.39818	-0.376216	0.0182511	-0.344663	0.0316569	-0.225951	0.16663	0.244058	0.134315	-0.111174	0.500449	-0.0367584	0.824188	-0.27968	0.0846402	-0.149162	0.364781	-0.14261	0.386456	-0.112552	0.495117	0.365284	0.022217	0.0696299	0.673607	0.239066	0.142718	-0.0796121	0.629971	0.0328175	0.842787	-0.0177205	0.914731	-0.235114	0.149641	0.0832725	-0.061281	0.710937	0.249507	0.125567	0.0536546	0.745632	0.0615614	0.709673
pseudouridine	-0.0611846	0.703936	0.315586	0.044438	0.177763	0.266171	0.351937	0.0240367	0.199919	0.210127	0.111638	0.487118	-0.104818	0.514269	-0.0752847	0.639917	-0.105121	0.513047	-0.0564355	0.725988	0.148412	0.354416	0.0900989	0.575333	0.147763	0.35655	0.244192	0.123894	0.153006	0.339549	0.0899301	0.576052	-0.0679204	0.673068	0.145593	0.363735	-0.168797	0.291427	0.178341	0.264595	0.0637524	-0.102505	0.523644	-0.00651691	0.967744	-0.158216	0.323159	-0.0110787	0.945191
[truncated: 121 more rows]
[truncated: 2 more columns]

## Sheet: Oral
	Actinomyces_graevenitzii		Actinomyces_odontolyticus		Actinomyces_sp_HMSC035G02		Actinomyces_sp_ICM47		Rothia_aeria		Rothia_dentocariosa		Rothia_mucilaginosa		Porphyromonas_endodontalis		Porphyromonas_gingivalis		Porphyromonas_somerae		Porphyromonas_sp_oral_taxon_278		Alloprevotella_rava		Alloprevotella_tannerae		Prevotella_copri		Prevotella_denticola		Prevotella_histicola		Prevotella_intermedia		Prevotella_jejuni		Prevotella_melaninogenica		Prevotella_nigrescens		Prevotella_oulorum		Prevotella_pallens		Prevotella_salivae		Prevotella_shahii		Prevotella_sp_oral_taxon_306
[truncated: 930 more rows]
[truncated: 43 more columns]
