# Supplementary material for: Multiomics Analysis Reveals the Impact of Microbiota on Host Metabolism in Hepatic Steatosis
Source: Adv Sci (Weinh). 2022 Feb 7;9(11):2104373. doi: 10.1002/advs.202104373 (PMC9008426; doi:10.1002/advs.202104373)
Supplement: Supplementary file 15 — Supporting Information [file ADVS-9-2104373-s003.xlsx]

## Sheet: Gut
	Collinsella_aerofaciens		Bacteroides_dorei		Bacteroides_stercoris		Bacteroides_uniformis		Bacteroides_vulgatus		Barnesiella_intestinihominis		Prevotella_copri		Prevotella_sp_CAG_279		Alistipes_finegoldii		Alistipes_putredinis		Parabacteroides_distasonis		Parabacteroides_merdae		Eubacterium_eligens		Eubacterium_sp_CAG_180		Butyrivibrio_crossotus		Coprococcus_eutactus		Eubacterium_rectale		Lachnospira_pectinoschiza		Roseburia_faecis		Roseburia_intestinalis		Roseburia_inulinivorans		Oscillibacter_sp_57_20		Oscillibacter_sp_CAG_241		Faecalibacterium_prausnitzii		Dialister_sp_CAG_357
	Correlation	P-Value	Correlation	P-Value	Correlation	P-Value	Correlation	P-Value	Correlation	P-Value	Correlation	P-Value	Correlation	P-Value	Correlation	P-Value	Correlation	P-Value	Correlation	P-Value	Correlation	P-Value	Correlation	P-Value	Correlation	P-Value	Correlation	P-Value	Correlation	P-Value	Correlation	P-Value	Correlation	P-Value	Correlation	P-Value	Correlation	P-Value	Correlation	P-Value	Correlation	P-Value	Correlation	P-Value	Correlation	P-Value	Correlation	P-Value	Correlation
Proteins
IL8	-0.105	0.513532	-0.0155231	0.92326	-0.0813122	0.613286	-0.130396	0.416449	-0.0614606	0.702661	-0.00368363	0.981764	0.0641601	0.690239	0.246008	0.121036	0.0626218	0.697308	-0.125546	0.43414	-0.183674	0.250338	0.00904093	0.955261	-0.190637	0.232514	0.0976544	0.543579	-0.0348528	0.82873	0.206523	0.195142	0.140344	0.381468	-0.0976604	0.543554	0.0863578	0.591362	-0.302813	0.0542996	-0.044487	0.782408	0.162185	0.31101	-0.0498707	0.75683	0.142453	0.374284	-0.0428059
VEGFA	0.208481	0.190849	-0.182138	0.254391	0.141094	0.378903	-0.0539162	0.737777	0.0225948	0.888485	-0.158389	0.322622	-0.0636984	0.692358	0.0400344	0.803734	-0.0274844	0.864558	-0.0120933	0.94018	-0.191179	0.231162	-0.185561	0.24542	-0.115614	0.471639	0.1023	0.524479	0.0937869	0.559728	0.162741	0.309333	0.0807703	0.615661	0.140244	0.38181	-0.168886	0.291169	-0.467349	0.00206489	0.195224	0.221255	0.19618	0.218958	0.264643	0.0945044	0.167799	0.29433	0.145534
CD8A	0.246249	0.12066	-0.132332	0.409503	-0.144416	0.367668	-0.0941217	0.558321	0.0661576	0.681097	-0.132888	0.407518	-0.0502978	0.754812	-0.0767955	0.633199	0.0141672	0.929946	-0.109032	0.497403	-0.049702	0.757628	0.226013	0.155346	-0.0358588	0.823863	0.249772	0.115271	0.0419349	0.794613	-0.0886299	0.581603	-0.298299	0.0581773	-0.3621	0.0199952	0.149864	0.349676	0.0691252	0.6676	-0.0886867	0.58136	0.144108	0.368701	0.272577	0.0846741	0.158738	0.321543	-0.0430558
CDCP1	-0.0798169	0.619848	-0.233172	0.142331	0.0150129	0.925775	0.0874517	0.586655	0.135027	0.399945	0.0238009	0.882573	0.0290039	0.857145	0.219559	0.167806	-0.0277677	0.863174	0.201364	0.206783	-0.0392992	0.807269	0.11339	0.480265	-0.123239	0.442699	-0.1023	0.524479	-0.264927	0.0941388	0.0738944	0.646126	0.0398344	0.804696	0.0158468	0.921664	0.134398	0.402164	-0.102515	0.523603	0.166323	0.298659	0.255079	0.107497	0.00821698	0.959335	-0.0627287	0.696816	0.166936
CD244	0.122621	0.445007	-0.188726	0.237316	0.0479615	0.765873	-0.120339	0.45359	-0.0191604	0.905352	-0.0150172	0.925754	0.0495636	0.758283	0.150821	0.346571	-0.140539	0.380803	-0.0854211	0.595405	-0.192797	0.227163	0.0148633	0.926513	-0.139107	0.385721	0.250967	0.113483	0.0657358	0.683024	0.187878	0.239469	-0.0763646	0.635112	0.0380324	0.81337	-0.00399993	0.980198	-0.203355	0.202233	0.230359	0.147346	0.127084	0.428483	0.151022	0.345921	0.0937446	0.559906	0.126398
IL7	-0.0229127	0.886926	-0.0496942	0.757665	0.126613	0.430212	0.149057	0.352307	0.395861	0.010408	0.0391015	0.808221	-0.385862	0.0127153	0.0757883	0.637674	0.000283344	0.998597	0.0510607	0.75121	0.149337	0.351392	-0.0191537	0.905385	-0.0127773	0.936804	0.0479615	0.765873	-0.174257	0.27587	0.0743278	0.644188	-0.0479114	0.76611	0.197293	0.216302	0.171997	0.282241	-0.0137357	0.932074	-0.0266343	0.868709	0.0142014	0.929777	-0.134872	0.400491	0.12145	0.4494	0.155857
OPG	0.0992046	0.537168	-0.220888	0.165184	0.145213	0.365001	0.0492842	0.759605	0.100683	0.531092	-0.195507	0.220572	-0.125928	0.43273	-0.0445665	0.782028	-0.226959	0.15358	0.0631541	0.694859	0.00184938	0.990844	-0.154762	0.333969	-0.129009	0.421465	0.192643	0.227543	-0.0286178	0.859027	0.393742	0.0108645	0.0372645	0.817074	0.0247607	0.877873	0.140709	0.380221	-0.0949215	0.554967	0.231492	0.14531	0.169325	0.289899	0.122405	0.445817	0.0996689	0.535256	0.31398
LAP TGF-beta-1	0.00151073	0.992521	-0.0523744	0.745021	0.175903	0.271287	-0.0402982	0.802467	0.0880294	0.584175	-0.079903	0.61947	0.0536021	0.739251	0.0687382	0.669355	-0.00481685	0.976155	0.00153566	0.992397	-0.152805	0.340192	-0.00965345	0.952234	-0.171669	0.283175	0.239409	0.131663	-0.103704	0.518773	0.26524	0.0937363	0.202293	0.204652	-0.0265434	0.869154	0.0274662	0.864646	-0.369747	0.0173443	0.105687	0.510765	0.0756498	0.638291	0.0762196	0.635756	0.0989719	0.538128	0.0339914
uPA	-0.0591703	0.713261	-0.0897846	0.576672	-0.03627	0.821875	-0.102181	0.524963	0.0442859	0.783367	0.18134	0.256512	-0.154014	0.336338	0.0430558	0.789246	-0.194374	0.223313	-0.013629	0.932601	0.0522449	0.74563	0.136834	0.393609	-0.00989208	0.951054	0.216026	0.174926	0.0830198	0.605827	0.0520078	0.746746	-0.180265	0.259392	0.102806	0.522418	0.185597	0.245327	0.105642	0.510947	0.140255	0.381773	0.128086	0.424823	0.224692	0.157841	0.187141	0.241352	0.179525
IL6	-0.0144472	0.929496	-0.115882	0.476424	-0.0920656	0.572065	-0.194829	0.228312	-0.206562	0.200956	0.0362366	0.824325	-0.0139709	0.931814	0.059478	0.715435	0.0866659	0.594903	0.0335599	0.83712	-0.0746294	0.647189	0.108397	0.505545	-0.0101442	0.950464	-0.0215292	0.895095	-0.111126	0.494826	-0.0298542	0.854902	0.0774279	0.634871	0.261077	0.103695	0.247555	0.123534	-0.115336	0.478516	0.0875014	0.591343	-0.0199143	0.902925	0.0258186	0.874347	0.0260837	0.873067	0.252412
IL-17C	0.148555	0.353948	-0.217538	0.171854	-0.0993773	0.536457	-0.0313121	0.845908	0.192327	0.228321	-0.0612023	0.703854	-0.0530514	0.741837	0.240206	0.130343	-0.249626	0.11549	-0.0673771	0.675539	-0.232559	0.143413	-0.0347831	0.829067	-0.0564673	0.725839	0.13299	0.407156	-0.262943	0.0967208	0.261989	0.0979821	0.048095	0.76524	0.274348	0.082592	0.272884	0.0843103	-0.0127307	0.937034	0.079053	0.623213	-0.0984085	0.540456	-0.078203	0.626965	0.278271	0.0781225	0.0327325
MCP-1	-0.102478	0.523755	-0.0814092	0.612861	0.115852	0.470722	0.0645697	0.688361	0.0887525	0.581079	0.000850032	0.995792	-0.0826059	0.607631	0.257076	0.104678	0.111071	0.489345	0.125732	0.433452	-0.0850713	0.596919	0.138979	0.386163	-0.155182	0.332642	0.0653658	0.684716	-0.218175	0.170571	0.141071	0.378983	0.0695726	0.665575	0.169957	0.288074	0.132709	0.408158	-0.200229	0.209407	-0.0705527	0.661144	0.101595	0.527358	0.216758	0.173433	0.17808	0.265306	0.187331
IL-17A	0.0151964	0.927848	-0.0127697	0.939347	0.347144	0.0327318	0.242456	0.14247	0.194137	0.242841	-0.0853208	0.610532	-0.326207	0.0456355	0.20093	0.226424	-0.10969	0.512102	-0.0269995	0.872168	0.0250203	0.88147	-0.0466221	0.781052	-0.0666196	0.691077	0.230625	0.163609	-0.088832	0.595866	0.377261	0.0195474	0.030668	0.854972	0.258839	0.116609	-0.00878279	0.958263	-0.126976	0.447453	-0.00913536	0.956589	-0.0555496	0.740457	-0.196152	0.23789	-0.0924811	0.580788	0.103765
CXCL11	-0.0264378	0.86967	-0.00915714	0.954687	0.0854273	0.595379	0.0290888	0.856731	0.0921869	0.566474	-0.0433516	0.787831	-0.041303	0.797643	0.132189	0.410013	0.0252176	0.875637	-0.00403111	0.980044	-0.0487773	0.762005	0.118753	0.459606	-0.206291	0.195656	0.117977	0.462563	-0.0399515	0.804133	0.171626	0.283297	0.239007	0.132332	0.0851767	0.596462	0.102398	0.52408	-0.323515	0.0390845	0.139122	0.38567	0.124535	0.437877	0.120138	0.454349	0.109078	0.497219	0.242724
AXIN1	-0.104744	0.514566	0.0112789	0.944202	0.247247	0.119114	0.0895824	0.577534	0.266077	0.0926663	0.0419349	0.794613	-0.0688383	0.668901	0.104492	0.515583	-0.0447684	0.781065	0.0846533	0.598729	-0.0367563	0.819527	0.0651225	0.685829	0.016899	0.916481	0.224795	0.157646	-0.0943536	0.557348	0.196979	0.217048	0.0932529	0.561975	0.0142622	0.929477	0.0238218	0.882471	-0.100952	0.529988	0.132038	0.410551	0.107239	0.504544	-0.17794	0.265688	0.00557588	0.972399	0.161145
TRAIL	-0.0183806	0.909188	-0.28309	0.0728949	-0.297733	0.0586787	-0.232432	0.143637	-0.0994172	0.536292	0.0348513	0.828737	0.128498	0.423322	0.158375	0.322667	-0.192957	0.226771	-0.131299	0.4132	-0.405707	0.00849581	0.0945425	0.556555	-0.205879	0.19657	0.273819	0.0832101	-0.051852	0.74748	0.264156	0.0951355	-0.123725	0.440887	0.133312	0.406013	-0.0434659	0.787285	-0.2344	0.140181	0.16349	0.307083	-0.0152938	0.92439	0.0532687	0.740816	-0.0371145	0.817798	0.23517
CXCL9	0.0755365	0.638795	-0.0270247	0.866802	-0.191713	0.229838	-0.077076	0.631954	-0.0804376	0.617121	-0.0189841	0.906219	0.0541528	0.736667	0.314232	0.0454092	-0.00821698	0.959335	-0.113447	0.480042	-0.224006	0.159148	0.0640499	0.690744	-0.320462	0.0410798	-0.0332143	0.83667	-0.0291844	0.856265	0.24747	0.11877	0.0842581	0.600443	0.00732916	0.963726	0.105776	0.510409	-0.320946	0.0407578	0.0733861	0.648401	0.125446	0.434509	-0.0495852	0.758181	0.0439101	0.785162	0.0211502
CST5	0.0926581	0.564483	-0.0263547	0.870076	0.0243129	0.880065	-0.0286256	0.858989	0.0124723	0.938309	0.00850032	0.957934	-0.0998614	0.534464	0.134455	0.401962	-0.178507	0.264144	-0.054516	0.734964	-0.191179	0.231162	0.0586869	0.715505	-0.191453	0.230483	0.12369	0.441017	0.163773	0.306234	0.0212365	0.895151	0.0717754	0.655634	0.0142622	0.929477	-0.109154	0.49692	-0.00167509	0.991707	0.0025501	0.987375	0.188988	0.236654	0.190407	0.233087	0.0461753	0.774361	0.209236
OSM	0.0322289	0.841453	0.0932465	0.562002	-0.0285643	0.859288	-0.165917	0.299856	-0.306024	0.051669	0.0957703	0.551418	0.0791181	0.622926	0.248012	0.11794	0.211091	0.185228	-0.12842	0.423607	-0.116511	0.468184	0.0514851	0.749209	-0.295114	0.0610448	-0.03534	0.826372	-0.0714027	0.657311	0.0305546	0.849592	0.176777	0.268876	0.0944868	0.556789	0.0955539	0.552322	-0.226807	0.153863	-0.258126	0.103218	0.105964	0.509651	0.0459017	0.775663	0.244119	0.124009	0.00151073
CXCL1	0.0397826	0.804945	-0.0147408	0.927117	0.218683	0.169552	0.215109	0.176809	0.3241	0.0387111	0.0303178	0.850745	-0.243596	0.124843	0.096435	0.548646	0.0238009	0.882573	0.027258	0.865663	-0.0129456	0.935973	-0.0448962	0.780455	0.0904713	0.573748	0.144947	0.365889	-0.0835865	0.603361	0.175093	0.273536	-0.0291874	0.85625	0.219479	0.167967	0.0663988	0.679997	-0.116139	0.469613	-0.0453351	0.778363	0.137371	0.391735	-0.17539	0.27271	0.0289249	0.85753	0.132944
CCL4	0.148303	0.354774	-0.164605	0.303748	0.00199286	0.990134	0.0646623	0.687936	0.046455	0.77303	0.134872	0.400491	-0.10133	0.52844	0.0347468	0.829243	-0.0382515	0.812315	0.0568195	0.724196	-0.227011	0.153482	-0.0223715	0.889581	-0.103042	0.521458	0.278735	0.0776076	0.0810364	0.614494	0.438382	0.00414527	-0.0949051	0.555036	0.0465501	0.772578	0.0294217	0.855109	-0.3272	0.0367819	0.309412	0.0490062	0.120985	0.45115	0.246226	0.120696	0.058721	0.715346	0.187582
CD6	0.27168	0.0857444	-0.10352	0.519518	-0.298796	0.0577399	-0.298021	0.0584232	-0.262823	0.0968792	-0.197207	0.216506	0.291507	0.0644256	0.122873	0.444066	-0.0320179	0.842478	-0.186967	0.241798	-0.375886	0.0154366	0.154762	0.333969	-0.25163	0.112503	0.36642	0.0184587	0.0204008	0.899255	0.240536	0.1298	-0.0156033	0.922864	-0.342292	0.0284805	-0.0654211	0.684463	-0.322957	0.0394434	0.113338	0.480468	0.110061	0.493328	0.25841	0.102827	0.161526	0.313007	-0.0780544
SCF	-0.13521	0.399298	0.00290348	0.985626	-0.175637	0.272024	0.0497474	0.757413	-0.203353	0.202237	0.141955	0.375971	-0.156768	0.327664	0.0423004	0.792862	-0.0416516	0.795971	-0.175449	0.272546	-0.0117898	0.941679	0.115535	0.471943	-0.133337	0.405923	-0.0779872	0.627919	-0.0235176	0.883962	-0.0689103	0.668574	-0.0730604	0.649861	0.173919	0.276816	0.0364438	0.821036	0.185711	0.245031	-0.0748028	0.642066	-0.073556	0.64764	0.304028	0.0532917	-0.121798	0.448091	0.0334879
IL18	-0.00352504	0.982549	0.0163042	0.919411	0.170855	0.285499	0.0685532	0.670194	-0.0607349	0.706014	-0.00396682	0.980362	0.0945379	0.556575	0.102981	0.521706	0.0070836	0.96494	0.0510607	0.75121	0.00392992	0.980545	-0.0475011	0.768058	0.0496665	0.757796	0.233297	0.14211	0.0365514	0.820516	0.240969	0.129089	-0.0273517	0.865205	-0.0614065	0.702911	-0.110131	0.49305	-0.115916	0.470473	0.162923	0.308785	0.24725	0.119109	-0.127222	0.427981	-0.00453041	0.977573	0.22107
SLAMF1	-0.0156109	0.922827	0.0175326	0.913361	0.176966	0.268356	0.0393718	0.806921	0.160152	0.317196	-0.188424	0.238082	-0.186873	0.242038	0.0375165	0.815858	-0.00680026	0.966342	-0.0656495	0.683419	0.120441	0.453204	0.195521	0.22054	0.0100982	0.950036	0.3162	0.0440031	-0.0561021	0.727544	0.173576	0.277779	0.323265	0.0392451	-0.000792342	0.996077	0.0843541	0.600027	-0.153773	0.337104	0.0702693	0.662424	-0.018298	0.909594	-0.000283344	0.998597	0.150026	0.349149	-0.047588
TGF-alpha	0.15485	0.33369	0.0633183	0.694104	0.0734701	0.648025	-0.0105609	0.947749	-0.176963	0.268365	-0.161223	0.313929	-0.0708575	0.659769	0.0730186	0.650049	0.200324	0.209185	-0.0627701	0.696625	-0.159509	0.31917	0.0714049	0.657301	-0.315104	0.0447819	0.173379	0.278334	-0.0376848	0.815046	0.0912303	0.570525	0.291324	0.0646015	-0.0495214	0.758483	0.0786653	0.624923	-0.246238	0.120678	0.0357014	0.824624	0.136097	0.396185	0.308845	0.0494438	0.167451	0.295348	0.331354
MCP-4	-0.138484	0.387875	-0.0362935	0.821762	0.153716	0.337286	0.0402055	0.802912	0.165756	0.300334	-0.0240842	0.881185	-0.147956	0.355913	0.174741	0.274516	0.00991704	0.950931	0.140129	0.382206	-0.0545566	0.734774	0.251603	0.112542	-0.092326	0.565886	0.21111	0.185187	-0.152156	0.342271	0.315297	0.0446438	0.0734275	0.648216	0.275537	0.0812174	0.187997	0.239168	-0.254501	0.108324	0.111921	0.486006	0.101322	0.528474	0.237159	0.13544	0.236104	0.137239	0.293333
CCL11	0.19715	0.216642	-0.153215	0.338883	0.118243	0.461549	-0.146741	0.359923	-0.125627	0.43384	-0.244243	0.123813	-0.0838909	0.602037	0.0176252	0.912905	0.0614857	0.702545	0.00364719	0.981944	-0.280874	0.0752635	0.0438236	0.785575	-0.199078	0.212091	0.326165	0.0374174	-0.069986	0.663704	0.365788	0.0186772	0.106286	0.508359	-0.0142622	0.929477	0.174041	0.276473	-0.401909	0.00919427	0.127222	0.427981	0.106238	0.508555	0.344546	0.0273852	0.316257	0.043963	0.182798
TNFSF14	-0.103737	0.51864	-0.0349535	0.828243	0.162352	0.310508	0.00222335	0.988993	0.141534	0.377405	0.0257843	0.872865	-0.0730604	0.649861	0.194129	0.223909	0.00198341	0.99018	-0.00787026	0.96105	-0.0543254	0.735857	0.11768	0.463699	-0.124887	0.436573	0.122627	0.444984	-0.147906	0.35608	0.161441	0.313266	0.143	0.372432	0.147177	0.35848	0.125509	0.434276	-0.284206	0.0717235	0.0915201	0.569296	0.0698236	0.664439	-0.200891	0.207873	0.0677818	0.673698	0.194632
FGF-23	0.104865	0.542744	0.341841	0.0412911	0.328922	0.0501394	0.112252	0.514526	0.161691	0.346127	0.0428191	0.804164	-0.22753	0.182013	0.360376	0.0308438	0.309888	0.0658739	0.128644	0.454619	0.0534585	0.756825	0.333429	0.0468947	0.113662	0.509224	0.16751	0.328811	0.0653262	0.705037	0.0356576	0.836431	0.217763	0.202011	-0.0649657	0.706593	0.11855	0.491055	-0.0226766	0.895558	0.123698	0.472286	0.319315	0.0576553	-0.0804197	0.64104	0.226828	0.183402	0.0641887
MMP-1	-0.0717597	0.655704	0.106424	0.507807	0.130466	0.416196	0.163045	0.308416	0.116589	0.467882	-0.0634691	0.693411	-0.162458	0.310185	0.141505	0.377503	-0.115321	0.47277	-0.0717921	0.655558	-0.0732815	0.64887	0.124882	0.436593	-0.0206085	0.898235	0.139766	0.383453	-0.043635	0.786477	0.24682	0.119773	0.295913	0.060315	0.0122813	0.939252	0.06071	0.706129	-0.0791757	0.622672	0.168023	0.293677	0.110334	0.492249	0.109654	0.494937	0.115003	0.474001	0.146289
LIF-R	-0.00856081	0.957635	0.0196543	0.902924	-0.214432	0.178208	0.178702	0.263614	0.0592888	0.712711	0.245943	0.121137	-0.165579	0.300857	-0.065465	0.684262	-0.00141672	0.992986	-0.0873407	0.587131	0.00346758	0.982833	0.21115	0.185102	-0.156006	0.330048	0.1767	0.269087	-0.17454	0.275078	0.185494	0.245592	-0.00899487	0.955489	0.088148	0.583667	0.236885	0.135906	0.0283648	0.860261	0.17114	0.284683	0.0511615	0.750735	0.097187	0.545518	0.0960098	0.550419	0.156864
FGF-21	-0.0614364	0.702773	-0.00357352	0.982309	0.138969	0.386199	-0.011302	0.944088	-0.00433821	0.978524	-0.0178507	0.911796	-0.00789346	0.960935	-0.0601774	0.708593	0.149889	0.349594	0.076975	0.632402	-0.13015	0.417336	-0.0499528	0.756442	-0.212474	0.1823	-0.118774	0.459523	-0.269744	0.0880893	-0.0803954	0.617306	0.259933	0.100743	-0.0211951	0.895354	0.153331	0.338513	-0.212178	0.182924	-0.0714027	0.657311	0.161769	0.312272	-0.111071	0.489345	0.0749259	0.641517	0.271931
CCL19	-0.00352504	0.982549	0.0347301	0.829324	0.19065	0.23248	-0.1032	0.520817	-0.0372363	0.81721	-0.120421	0.453278	-0.11675	0.467265	0.212258	0.182755	0.0637524	0.69211	-0.134562	0.401583	0.0235795	0.883658	0.00566949	0.971936	-0.063062	0.695282	0.115453	0.47226	0.136572	0.394524	0.0810455	0.614454	0.0978422	0.5428	0.0913174	0.570155	-0.0439103	0.785161	-0.248583	0.117069	-0.0762196	0.635756	0.146657	0.360201	-0.17284	0.279854	0.0174246	0.913893	-0.0372647
IL-15RA	-0.025644	0.87519	-0.037912	0.816339	0.126059	0.438289	0.152076	0.348872	0.0511906	0.753751	0.0341228	0.834426	-0.204688	0.205165	0.138424	0.394314	-0.220137	0.172274	-0.00493101	0.975909	-0.0444076	0.785555	0.0339558	0.835225	-0.0928365	0.568838	0.0563725	0.729718	0.0613816	0.706727	0.230965	0.1516	-0.0984852	0.545447	0.159636	0.325144	-0.0374174	0.818695	-0.05198	0.750075	0.321147	0.0433232	0.052145	0.749307	0.00256676	0.987459	-0.137362	0.397988	0.258588
IL-10RB	-0.065465	0.684262	0.0244563	0.879363	-0.176833	0.268721	0.080689	0.616017	-0.0191604	0.905352	0.199191	0.211827	-0.112528	0.48363	0.10978	0.49444	0.122688	0.444757	-0.00614264	0.969595	-0.118129	0.461984	0.180045	0.259983	-0.0706871	0.660538	-0.0273686	0.865123	-0.043635	0.786477	-0.0829958	0.605932	0.130701	0.415349	0.352988	0.0235895	0.0766209	0.633974	0.0314916	0.845035	0.0674359	0.675271	0.211383	0.184608	0.196357	0.218532	0.0768427	0.632989	0.275205
IL-18R1	-0.171216	0.284465	-0.12351	0.44169	-0.00265715	0.986845	0.0504885	0.753911	-0.0177143	0.912467	0.165473	0.301171	-0.204863	0.198837	-0.0908956	0.571945	-0.176523	0.269574	-0.176985	0.268304	0.248048	0.117885	-0.135302	0.398977	0.0993329	0.53664	0.0855601	0.594805	-0.0464684	0.772966	0.0574253	0.721373	0.122991	0.443624	0.0475405	0.767871	0.127464	0.427092	0.00279181	0.986179	0.178223	0.264915	0.0883037	0.583	-0.156123	0.329684	-0.0322356	0.84142	0.0838455
PD-L1	-0.0576595	0.720282	0.121835	0.447954	0.0554015	0.730819	-0.0352956	0.826587	-0.0956213	0.55204	0.0932202	0.562113	-0.0534185	0.740112	0.129419	0.419978	0.140255	0.381773	-0.0691047	0.667693	-0.121596	0.448849	-0.0177746	0.91217	-0.307685	0.0503496	0.100307	0.532631	0.0266343	0.868709	0.0806121	0.616355	0.191095	0.231372	0.133708	0.404607	0.0234662	0.884213	-0.302744	0.0543573	-0.0243676	0.879798	0.136188	0.395867	-0.158106	0.323499	0.0383342	0.811916	0.16895
CXCL5	0.0929099	0.563421	-0.0303749	0.850467	0.220543	0.165862	0.0620684	0.699857	0.110444	0.491817	-0.104554	0.515334	-0.125194	0.43544	0.125894	0.432855	-0.0453351	0.778363	0.0433824	0.787684	-0.182164	0.254322	-0.092857	0.563644	-0.0325614	0.839838	0.296006	0.0602303	0.157539	0.325259	0.340868	0.0291908	0.0201926	0.900278	0.0879499	0.584516	-0.128887	0.42191	-0.297384	0.0589902	0.0127505	0.936936	0.192629	0.227576	0.16689	0.296993	0.139049	0.385923	0.22384
TRANCE	-0.00151073	0.992521	0.0367402	0.819604	-0.177763	0.266171	0.133771	0.404381	0.0115686	0.942772	0.317912	0.0428093	-0.122624	0.444996	0.102981	0.521706	0.044485	0.782417	-0.0777428	0.629	-0.0372187	0.817295	0.102051	0.525496	0.00391561	0.980616	-0.177099	0.267991	0.0102004	0.949531	-0.0834292	0.604045	-0.0682876	0.6714	0.050908	0.751931	0.0560879	0.727611	-0.0470141	0.770372	0.0821698	0.609535	0.0249435	0.876978	-0.315645	0.0443959	-0.355463	0.022564	-0.0906438
HGF	-0.0790616	0.623175	-0.229822	0.148318	0.145612	0.363672	-0.0868958	0.589044	0.0488048	0.761875	-0.120138	0.454349	0.0205597	0.898475	0.185316	0.246054	-0.0158673	0.921564	-0.00863809	0.957253	-0.199733	0.210561	-0.0232909	0.885073	-0.29161	0.064327	-0.00823715	0.959235	-0.317345	0.0432016	0.135654	0.39774	0.214225	0.178638	0.0213932	0.894381	0.0326216	0.839546	-0.398224	0.00991849	-0.0997371	0.534975	0.0474291	0.7684	-0.115604	0.471675	-0.0946158	0.556248	0.199416
IL-12B	0.132441	0.409114	-0.0614198	0.702849	-0.0166072	0.917918	-0.0789288	0.62376	-0.121651	0.448646	0.104271	0.516479	0.143367	0.371193	0.118341	0.461177	-0.194374	0.223313	-0.177753	0.2662	-0.0681957	0.671817	-0.0643563	0.689339	-0.0836705	0.602996	0.161023	0.314537	0.0419349	0.794613	0.292327	0.0636442	-0.0170719	0.91563	0.0808189	0.615448	0.135286	0.39903	0.00658867	0.967389	0.0266343	0.868709	0.176152	0.270599	-0.079053	0.623213	0.111518	0.487589	-0.0569042
MMP-10	-0.154094	0.336083	0.0781707	0.627108	-0.119704	0.45599	-0.0955113	0.5525	-0.21926	0.168401	0.202874	0.203325	-0.0297381	0.853567	0.424515	0.00566887	0.106821	0.506217	0.0236108	0.883505	-0.0480838	0.765293	-0.0150165	0.925757	-0.0974782	0.54431	-0.277539	0.0789424	-0.162073	0.311351	-0.166425	0.298359	-0.0748961	0.64165	0.123209	0.44281	0.0235551	0.883778	0.183031	0.252029	-0.336613	0.0314008	0.0222125	0.890361	-0.0558188	0.728868	-0.0104548	0.948274	-0.0352504
IL10	0.333871	0.0328964	-0.0840893	0.601176	-0.00465001	0.976981	-0.100236	0.532925	-0.167202	0.296077	-0.0776363	0.629472	0.00385494	0.980916	-0.06899	0.668213	0.318762	0.0422263	-0.0748635	0.641796	-0.0980169	0.542076	0.0700258	0.663524	-0.0972721	0.545165	0.218152	0.170617	0.107387	0.50395	0.204781	0.199021	-0.09619	0.549667	0.0780457	0.62766	0.012622	0.93757	-0.411736	0.00748063	0.0793364	0.621964	0.140193	0.381985	0.132888	0.407518	0.0475693	0.767735	0.0919028
TNF	0.0765437	0.634316	-0.0708003	0.660027	0.0304243	0.850226	0.0464124	0.773233	-0.0180759	0.910687	-0.0070836	0.96494	-0.0583749	0.716955	0.260097	0.10052	-0.145922	0.362639	-0.182168	0.254311	-0.0959364	0.550725	-0.089486	0.577946	-0.239677	0.131218	-0.123026	0.443494	-0.149322	0.35144	0.235769	0.137814	0.101146	0.529191	0.15312	0.339184	0.136264	0.395599	-0.168514	0.292249	0.0884034	0.582573	0.129087	0.421181	-0.126088	0.432141	0.0304931	0.849891	0.0065465
CCL23	-0.00780544	0.96137	-0.185935	0.244454	0.116649	0.467653	-0.240307	0.130177	-0.138642	0.387328	-0.311395	0.0474993	0.236987	0.135732	-0.151073	0.345757	-0.197207	0.216506	-0.251273	0.113031	-0.254983	0.107635	-0.0484205	0.763696	-0.353436	0.0234013	0.0365358	0.820592	0.231209	0.145817	-0.143238	0.371629	0.0457086	0.776583	-0.0867614	0.589623	-0.353949	0.0231867	-0.338702	0.0302988	0.00340013	0.983167	0.0122897	0.939211	0.261243	0.098977	-0.00871232	0.956886	-0.0173734
CD5	0.257076	0.104678	-0.137245	0.392174	-0.123823	0.440523	-0.242252	0.127002	-0.16449	0.30409	-0.0155839	0.92296	0.112344	0.484349	0.0271931	0.86598	0.0756529	0.638277	-0.131491	0.412511	-0.394148	0.0107757	0.0784535	0.625858	-0.315722	0.0443414	0.176435	0.269819	0.0410849	0.798689	0.0840792	0.601219	-0.0205597	0.898475	0.113899	0.478282	-0.023644	0.883342	-0.365392	0.0188152	0.104271	0.516479	0.0915809	0.569038	0.156123	0.329684	0.083464	0.603893	0.0936653
CCL3	0.0375165	0.815858	-0.0163042	0.919411	0.260932	0.0993947	0.157394	0.32571	0.125266	0.435174	-0.00538354	0.973351	-0.27315	0.0839958	0.200424	0.208955	0.0572355	0.722257	0.0938673	0.55939	-0.0247354	0.877997	-0.0277345	0.863336	-0.0929443	0.563276	0.183875	0.249812	0.0195507	0.903433	0.431231	0.00487925	0.0198254	0.902083	0.158865	0.321154	0.214841	0.177362	-0.195315	0.221036	0.279377	0.0768975	0.381435	0.0138676	-0.0422183	0.793255	0.120927	0.451369	0.440378
Flt3L	0.0375165	0.815858	-0.0458974	0.775684	0.0797144	0.6203	-0.000926395	0.995413	-0.000723034	0.99642	-0.0283344	0.860409	0.0302888	0.850886	0.453974	0.00286999	-0.0178507	0.911796	0.0205395	0.898574	-0.127376	0.427416	0.0747759	0.642186	-0.18053	0.258678	0.25482	0.107867	-0.141105	0.378866	0.358637	0.0213031	0.0547035	0.734086	-0.161242	0.313872	0.0613322	0.703254	-0.142717	0.373388	-0.0215342	0.89369	0.354853	0.022813	-0.00538354	0.973351	0.0552361	0.731593	0.0682347
CXCL6	0.0584149	0.716769	-0.167062	0.296487	0.11997	0.454984	-0.0592893	0.712709	0.0668807	0.6778	-0.0504353	0.754163	-0.161724	0.312407	0.122873	0.444066	-0.00226675	0.988778	-0.154142	0.335932	-0.0839154	0.601931	-0.05409	0.736961	-0.0354466	0.825856	0.262526	0.0972709	0.0025501	0.987375	0.168592	0.292022	-0.00660848	0.967291	-0.0358535	0.823889	-0.0528879	0.742605	-0.293922	0.0621461	0.0303178	0.850745	0.107694	0.502726	0.0759362	0.637016	0.0322356	0.84142	0.0538827
CXCL10	-0.0858598	0.59351	-0.0648817	0.686932	-0.125816	0.433144	-0.0184353	0.908919	-0.0549506	0.732929	0.00793364	0.960736	0.1296	0.419325	0.296103	0.0601423	-0.0923702	0.565699	0.00287936	0.985745	-0.194184	0.223773	-0.044743	0.781186	-0.34478	0.0272737	-0.180155	0.259688	-0.18219	0.254252	0.130019	0.417807	0.0767317	0.633481	0.0398152	0.804788	0.139553	0.384185	-0.194422	0.223197	-0.0442017	0.783769	-0.0223945	0.889468	-0.17794	0.265688	-0.116048	0.469964	0.112298
4E-BP1	-0.0402861	0.802525	0.209944	0.187683	0.257876	0.103565	0.111631	0.487146	0.124543	0.43785	-0.202874	0.203325	-0.0914172	0.569732	0.119599	0.456388	0.299495	0.0571294	0.206162	0.195941	-0.122984	0.443652	0.234441	0.14011	-0.108195	0.500731	0.189056	0.236483	-0.0280511	0.861792	0.183327	0.251249	0.290406	0.0654871	-0.158072	0.323604	0.0216885	0.892932	-0.307881	0.0501956	0.0575189	0.720937	0.220941	0.16508	0.176807	0.268794	0.309636	0.0488341	0.299376
SIRT2	-0.0788098	0.624285	0.160697	0.315532	0.330682	0.0347097	0.275973	0.0807176	0.322293	0.0398737	-0.00311679	0.98457	-0.196235	0.218826	0.101471	0.527865	0.0765029	0.634497	0.130339	0.416653	-0.0353693	0.82623	0.12335	0.442286	0.0797549	0.620121	0.23808	0.133884	-0.108521	0.499433	0.348019	0.0257668	0.17641	0.269888	0.0604161	0.707489	0.0920873	0.566895	-0.152544	0.341025	0.110788	0.490461	0.166776	0.297328	-0.118438	0.460806	0.137306	0.391962	0.20697
CCL28	0.301391	0.0554984	-0.133114	0.406717	0.0753301	0.639715	0.00602157	0.970194	-0.031452	0.845228	-0.203441	0.202039	-0.303072	0.0540834	0.213265	0.180638	-0.134305	0.402491	0.04511	0.779435	-0.0238107	0.882525	-0.14189	0.376192	-0.0255545	0.873988	0.285909	0.0699659	0.192957	0.226771	0.471104	0.0018781	0.0664519	0.679755	0.0822055	0.609379	0.0312883	0.846023	-0.117926	0.462759	0.385065	0.0129165	0.335827	0.0318236	0.228092	0.151481	0.32131	0.0405172	0.219811
DNER	-0.336893	0.0312512	-0.0166392	0.917761	-0.126347	0.431188	-0.0677194	0.673982	-0.0126531	0.937417	0.152439	0.341362	-0.0943543	0.557345	-0.0747811	0.642163	-0.105121	0.513047	-0.230925	0.146326	0.155348	0.33212	-0.0317185	0.843932	0.0208146	0.897223	0.0229843	0.886575	-0.0583689	0.716983	-0.19828	0.213968	0.00752632	0.962751	0.0665567	0.679277	-0.082043	0.610089	0.172199	0.281668	-0.155839	0.330573	-0.0455174	0.777494	-0.036268	0.821885	-0.107162	0.504853	-0.153591
EN-RAGE	0.0803205	0.617635	0.078059	0.627601	0.117579	0.464087	0.027236	0.86577	-0.102852	0.522234	-0.0238009	0.882573	-0.0943543	0.557345	0.0659686	0.681961	0.154706	0.334146	0.0234188	0.884446	0.00439227	0.978257	-0.0185408	0.9084	-0.0750149	0.64112	0.186532	0.242915	0.16349	0.307083	0.117234	0.465406	0.00275353	0.986368	0.227402	0.152756	-0.0373327	0.816745	0.019096	0.905669	-0.0929369	0.563307	0.196908	0.217218	0.154706	0.334146	0.262764	0.0969575	0.174993
CD40	0.0259342	0.872132	-0.115023	0.473924	0.161422	0.313325	-0.0625316	0.697723	0.0612772	0.703508	0.0189841	0.906219	-0.0258832	0.872381	0.0397826	0.804945	-0.08642	0.591094	-0.054516	0.734964	-0.156735	0.327767	0.0870343	0.588449	-0.16054	0.31601	0.25203	0.111912	0.0512853	0.750151	0.119835	0.455497	-0.0682876	0.6714	0.13549	0.398313	-0.0470214	0.770337	-0.204807	0.198961	0.115888	0.470582	0.0426042	0.791407	-0.00226675	0.988778	-0.0662136	0.680842	0.176252
IFN-gamma	-0.0234163	0.884458	-0.0492475	0.759778	-0.110537	0.491447	-0.0378895	0.814059	-0.100683	0.531092	0.107671	0.502819	0.00367138	0.981825	0.330095	0.0350524	-0.0212508	0.895081	-0.0612345	0.703705	-0.136391	0.395154	0.106801	0.506296	-0.124681	0.437336	-0.0676244	0.674414	-0.0923702	0.565699	0.082129	0.609713	-0.00862773	0.957304	0.0336745	0.834438	0.194485	0.223042	-0.00145174	0.992813	0.138555	0.387628	0.250801	0.113731	0.0651691	0.685616	0.148284	0.354839	0.111039
FGF-19	0.0105751	0.947679	-0.305424	0.0521528	0.122229	0.446476	-0.0105609	0.947749	0.11189	0.486129	0.0391015	0.808221	-0.113813	0.478618	-0.268658	0.0894254	0.00595023	0.970547	0.114215	0.477055	-0.042998	0.789523	-0.0756953	0.638088	0.116026	0.47005	0.127676	0.426319	0.102854	0.522225	0.0351053	0.827508	0.00715918	0.964566	0.161043	0.314475	-0.144353	0.367878	-0.30051	0.0562509	0.179357	0.261838	-0.0106511	0.947304	0.147906	0.35608	-0.173201	0.278835	0.14226
MCP-2	0.0287039	0.858607	-0.129652	0.419136	-0.01488	0.92643	0.00231599	0.988534	0.0885717	0.581852	0.00198341	0.99018	-0.0141348	0.930105	0.253299	0.110059	0.0549688	0.732844	0.276419	0.0802088	-0.241806	0.127725	0.126414	0.430942	-0.0410109	0.799044	0.0536744	0.738911	-0.113054	0.481573	0.0725942	0.651953	0.129232	0.420655	0.20383	0.201159	0.0531546	0.741352	-0.316145	0.0440425	0.00680026	0.966342	0.0208469	0.897064	0.249059	0.116345	0.120404	0.453342	0.333871
CASP-8	-0.0783062	0.626509	-0.0667801	0.678258	0.199685	0.210674	0.0649403	0.686663	0.167021	0.296607	-0.0578022	0.719618	-0.102799	0.52245	0.131182	0.413621	-0.151872	0.343181	0.0739037	0.646084	-0.150031	0.349134	-0.0534771	0.739838	-0.127567	0.426719	0.101636	0.52719	-0.122971	0.443698	0.165125	0.302203	0.142266	0.374918	0.0499175	0.756609	-0.0365327	0.820607	-0.178229	0.264899	0.127788	0.425909	0.0240332	0.881435	-0.139972	0.382745	-0.0153337	0.924194	0.253803
CCL25	-0.0266896	0.86844	0.0577346	0.719933	0.195566	0.220431	0.152577	0.34092	0.0529623	0.742256	-0.00566688	0.971949	-0.173105	0.279104	-0.15762	0.325009	-0.0070836	0.96494	0.13437	0.402261	0.114661	0.475323	-0.221876	0.163253	0.170432	0.286709	0.286175	0.0696947	0.16774	0.294504	0.229051	0.149721	0.00275353	0.986368	0.041796	0.795279	-0.189419	0.235567	-0.0972667	0.545188	0.160939	0.314792	0.0884857	0.58222	-0.0495852	0.758181	0.00627287	0.968951	0.00151073
CX3CL1	-0.0433076	0.788042	0.0933581	0.561532	-0.115719	0.471234	0.0704986	0.661388	-0.11442	0.476258	0.0841532	0.600898	-0.0581913	0.717808	0.184309	0.248675	-0.00396682	0.980362	-0.0310971	0.846953	-0.0397616	0.805046	0.109253	0.496528	-0.164456	0.304193	-0.0751972	0.640307	0.0391015	0.808221	-0.0741111	0.645156	-0.058742	0.715249	0.171542	0.283536	-0.164886	0.302913	0.0500292	0.756081	-0.0294678	0.854884	0.0594457	0.711984	0.18389	0.249771	-0.0404252	0.801857	-0.00881259
TNFRSF9	0.123125	0.443126	-0.0811858	0.613839	-0.169792	0.288551	-0.0869885	0.588646	-0.172624	0.280463	0.151872	0.343181	-0.0260668	0.871484	0.193122	0.226368	0.0694193	0.666268	-0.127076	0.428514	-0.268622	0.0894704	0.123963	0.440004	-0.226693	0.154074	0.000265715	0.998684	-0.061769	0.701238	0.0457235	0.776512	-0.0341438	0.832164	0.152922	0.339817	0.0471992	0.769492	-0.120383	0.453423	-0.0779196	0.628218	0.132547	0.408736	0.0376848	0.815046	-0.0616832	0.701634	0.113305
NT-3	0.0775508	0.62985	-0.105307	0.512296	0.0208586	0.897007	-0.0906014	0.573195	0.13593	0.396769	-0.0810364	0.614494	-0.0567227	0.724647	-0.361568	0.0201917	-0.306578	0.0512257	-0.236684	0.136248	-0.0527072	0.743455	-0.245167	0.122353	-0.138695	0.387144	0.196097	0.219155	0.117021	0.466223	0.192429	0.22807	0.0438729	0.78534	0.102608	0.523224	0.0823985	0.608536	-0.100952	0.529988	0.281644	0.0744335	-0.192447	0.228024	0.0966203	0.547875	0.180519	0.258708	-0.0586667
TWEAK	0.173986	0.276629	-0.00245679	0.987837	0.000797144	0.996053	-0.0361294	0.822555	0.015726	0.92226	0.0569522	0.723578	-0.0541528	0.736667	-0.0168698	0.916625	-0.102571	0.523378	-0.20981	0.187972	-0.0141015	0.93027	-0.0758486	0.637406	-0.156831	0.327468	0.251897	0.112108	0.221292	0.164393	0.249854	0.115147	-0.15585	0.33054	0.126775	0.429618	0.0229329	0.886827	-0.110444	0.491815	0.0665859	0.679144	0.136006	0.396504	0.347097	0.0261887	0.23924	0.131943	-0.0609328
CCL20	-0.107765	0.502442	-0.115916	0.470473	-0.01395	0.931017	-0.0377969	0.814506	0.00668807	0.966897	-0.0889701	0.580149	0.0649833	0.686466	0.167187	0.296119	-0.17454	0.275078	-0.054132	0.736764	-0.00531696	0.973681	-0.139286	0.385106	-0.191453	0.230483	0.0255086	0.874213	-0.229509	0.148887	0.30858	0.04965	0.13272	0.408117	0.156091	0.329782	0.157597	0.325079	-0.202574	0.20401	0.16519	0.302011	-0.036778	0.819422	-0.217042	0.172858	0.058721	0.715346	0.100464
ST1A1	-0.00327325	0.983795	-0.0661101	0.681315	0.117977	0.462563	0.0254759	0.874373	0.188712	0.237352	0.0923702	0.565699	0.0249654	0.876871	0.0974421	0.544459	-0.105971	0.509626	-0.0610425	0.704592	-0.182857	0.252488	-0.149399	0.351191	0.0506969	0.752927	0.148667	0.353581	0.0847199	0.598441	0.127852	0.425675	0.0156033	0.922864	0.0721031	0.65416	-0.0892429	0.578983	-0.192858	0.227014	-0.0121838	0.939734	0.0332277	0.836605	-0.163206	0.307933	-0.0444328	0.782666	-0.051113
STAMBP	-0.0762919	0.635435	0.0724754	0.652487	0.287105	0.0687521	0.180832	0.257869	0.277103	0.0794335	-0.00850032	0.957934	-0.120788	0.451892	0.0294592	0.854926	0.0340013	0.832854	0.139361	0.384846	-0.0936247	0.56041	0.094849	0.555271	0.00453387	0.977556	0.24924	0.116072	-0.0895367	0.577729	0.252021	0.111926	0.173656	0.277554	0.0693299	0.666673	0.0159997	0.920911	-0.19029	0.233381	0.200041	0.209844	0.129907	0.418215	-0.124955	0.436324	0.0573271	0.72183	0.264881
ADA	0.136721	0.394002	0.0513693	0.749755	0.00690858	0.965806	0.0787435	0.624578	0.0408514	0.79981	0.304028	0.0532917	-0.292058	0.0638999	0.241969	0.127461	0.386481	0.0125606	0.125924	0.432745	-0.107957	0.501676	0.1376	0.39094	0.144466	0.367501	-0.0280329	0.86188	0.228942	0.14992	-0.127419	0.427258	0.0567227	0.724647	0.233543	0.141679	0.0787542	0.624531	-0.0389737	0.808836	0.238009	0.134003	0.340925	0.0291619	0.134588	0.40149	0.163966	0.305656	0.144778
TNFB	0.0506095	0.75334	-0.20436	0.199964	-0.110803	0.4904	-0.110148	0.492983	0.0526008	0.743956	0.127788	0.425909	-0.147773	0.356517	0.00553934	0.97258	-0.0884034	0.582573	0.0533642	0.740367	-0.147257	0.358219	-0.0380009	0.813522	0.0129834	0.935787	-0.0216557	0.893093	0.101437	0.528002	0.138037	0.389421	-0.0776496	0.629413	0.24939	0.115846	0.257595	0.103954	-0.0725871	0.651985	0.144222	0.368317	-0.22167	0.163656	0.08727	0.587435	0.0939188	0.559174	0.1337
CSF-1	-0.0135966	0.932761	-0.1349	0.400391	-0.238213	0.13366	-0.170549	0.286373	-0.268246	0.0899372	0.17964	0.261073	0.0167048	0.917438	0.19715	0.216642	0.017284	0.914585	-0.0879166	0.584659	-0.167369	0.295589	0.139286	0.385106	-0.256164	0.105959	0.02418	0.880716	-0.126088	0.432141	-0.000866796	0.995709	0.0223954	0.889464	0.231562	0.145185	0.13662	0.394356	-0.0419888	0.794355	-0.0178507	0.911796	0.0347753	0.829105	0.131188	0.413597	-0.0559331	0.728334	0.23794
[truncated: 3 more columns]

## Sheet: Oral
	Actinomyces_graevenitzii			Actinomyces_odontolyticus			Actinomyces_sp_HMSC035G02			Actinomyces_sp_ICM47			Rothia_aeria			Rothia_dentocariosa			Rothia_mucilaginosa			Porphyromonas_endodontalis			Porphyromonas_gingivalis			Porphyromonas_somerae			Porphyromonas_sp_oral_taxon_278			Alloprevotella_rava			Alloprevotella_tannerae			Prevotella_copri			Prevotella_denticola			Prevotella_histicola			Prevotella_intermedia
	Correlation	P-Value	FDR	Correlation	P-Value	FDR	Correlation	P-Value	FDR	Correlation	P-Value	FDR	Correlation	P-Value	FDR	Correlation	P-Value	FDR	Correlation	P-Value	FDR	Correlation	P-Value	FDR	Correlation	P-Value	FDR	Correlation	P-Value	FDR	Correlation	P-Value	FDR	Correlation	P-Value	FDR	Correlation	P-Value	FDR	Correlation	P-Value	FDR	Correlation	P-Value	FDR	Correlation	P-Value	FDR	Correlation
Proteins
IL8	-0.193498	0.225446	0.797151	-0.108571	0.499234	0.882266	-0.203202	0.202581	0.931983	-0.297517	0.0588715	0.949227	0.152811	0.340171	0.898601	0.0045112	0.977668	0.99905	-0.215626	0.175746	0.913753	-0.085671	0.594325	0.792434	-0.0672304	0.676207	0.991333	0.0547301	0.733961	0.852342	0.147263	0.358197	0.987611	0.0586548	0.715654	0.846411	0.147109	0.358706	0.952746	0.411717	0.00748369	0.476607	-0.121617	0.448773	0.888159	-0.281038	0.0750859	0.982853	-0.0641457
VEGFA	0.276942	0.0796157	0.771914	0.082129	0.609713	0.882266	-0.0705007	0.661379	0.990218	0.127361	0.42747	0.949227	-0.0457721	0.776281	0.988548	0.0063346	0.968645	0.99905	0.1518	0.343416	0.949596	-0.131561	0.412262	0.761634	-0.181791	0.255311	0.700656	-0.366449	0.018449	0.221388	-0.064497	0.688694	0.987611	0.357014	0.0219403	0.656395	-0.0197821	0.902295	0.974696	0.201174	0.207219	0.480285	-0.0423238	0.79275	0.967423	0.198834	0.212664	0.982853	-0.250504
CD8A	0.131561	0.412262	0.902409	-0.138904	0.386422	0.882266	-0.152332	0.341706	0.931983	0.134149	0.403043	0.949227	-0.107033	0.505369	0.898601	-0.195029	0.221726	0.99905	0.071276	0.657882	0.949596	-0.274832	0.0820308	0.371977	0.0828384	0.606618	0.991333	-0.139695	0.383697	0.575545	-0.216608	0.173738	0.987611	0.245093	0.12247	0.656395	-0.0356427	0.824908	0.952746	0.000850032	0.995792	0.995792	0.0274714	0.864621	0.972698	0.159891	0.317997	0.982853	-0.130019
CDCP1	0.291712	0.0642297	0.771914	0.0641429	0.690317	0.919405	0.00931617	0.953901	0.993962	0.0291162	0.856597	0.999116	-0.112812	0.482519	0.898601	-0.137058	0.392828	0.99905	0.0376009	0.815451	0.987639	-0.0957955	0.551313	0.779568	-0.0410415	0.798898	0.991333	-0.293943	0.0621259	0.277861	0.000924688	0.995422	0.996566	0.211375	0.184625	0.656395	-0.0406972	0.80055	0.952746	0.109654	0.494937	0.665717	0.150534	0.3475	0.888159	0.0821922	0.609437	0.982853	0.0912303
CD244	0.354696	0.0228775	0.771914	0.0888466	0.580676	0.882266	0.0100715	0.950167	0.993962	0.173268	0.278645	0.949227	-0.0159509	0.921152	0.988548	-0.00537481	0.973394	0.99905	0.0820939	0.609867	0.949596	-0.264387	0.094836	0.371977	-0.154598	0.334487	0.776872	-0.503965	0.000781282	0.0562523	-0.253365	0.109964	0.879709	0.221858	0.163288	0.656395	-0.350153	0.0248123	0.945588	0.186157	0.243879	0.480285	-0.235964	0.137479	0.888159	0.145475	0.364129	0.982853	-0.0769282
IL7	0.0859838	0.592975	0.902409	-0.0803954	0.617306	0.882266	-0.146541	0.360585	0.931983	0.0605546	0.706847	0.949227	0.27417	0.0827998	0.898601	0.216336	0.174292	0.99905	0.0812215	0.613683	0.949596	-0.278102	0.0783113	0.371977	-0.309448	0.0489784	0.485002	-0.175425	0.272613	0.51101	-0.0127145	0.937114	0.996566	0.160939	0.314792	0.662507	0.0503704	0.754469	0.952746	0.114754	0.474962	0.665717	-0.0932465	0.562002	0.888159	0.0565422	0.72549	0.982853	-0.445967
OPG	0.0688926	0.668655	0.902409	0.0268707	0.867555	0.973897	-0.0362575	0.821936	0.993962	-0.175412	0.272649	0.949227	0.034907	0.828468	0.988548	-0.128612	0.422909	0.99905	-0.00846239	0.958122	0.987808	-0.406603	0.00833778	0.15008	-0.270673	0.0869581	0.485002	-0.126362	0.431135	0.633505	-0.304454	0.0529426	0.670121	0.0663025	0.680436	0.84468	-0.0421787	0.793445	0.952746	0.0402349	0.802771	0.862679	0.179793	0.260662	0.888159	0.131058	0.414065	0.982853	-0.230785
LAP TGF-beta-1	0.205834	0.19667	0.797151	0.169675	0.288886	0.882266	0.0679829	0.672784	0.990218	0.0566248	0.725104	0.949227	0.0783673	0.626239	0.939358	0.0598908	0.709921	0.99905	0.0458888	0.775725	0.966167	-0.268924	0.0890972	0.371977	-0.317757	0.0429164	0.485002	-0.320871	0.0408075	0.244845	-0.106801	0.506294	0.987611	0.199758	0.210503	0.656395	-0.117386	0.464826	0.952746	0.227525	0.152527	0.480285	-0.121835	0.447954	0.888159	0.0900556	0.575517	0.982853	-0.366438
uPA	0.0264809	0.869459	0.938779	-0.136954	0.39319	0.882266	-0.268406	0.0897376	0.931983	-0.0653776	0.684662	0.949227	0.0115586	0.942821	0.988548	-0.0483733	0.76392	0.99905	0.0469357	0.770744	0.966167	-0.472542	0.00181062	0.0434549	-0.210747	0.185962	0.637586	-0.0423529	0.79261	0.867855	-0.0436915	0.786207	0.987611	0.0762196	0.635756	0.84468	-0.226405	0.154612	0.952746	0.173123	0.279054	0.51283	0.0662217	0.680805	0.924867	0.116267	0.46912	0.982853	-0.159707
IL6	-0.106627	0.512562	0.902409	0.0481649	0.767892	0.92147	-0.125776	0.439327	0.931983	-0.108325	0.505832	0.949227	0.00234373	0.988548	0.988548	0.139659	0.390066	0.99905	0.122716	0.450627	0.949596	-0.338464	0.0326589	0.281322	-0.19092	0.237964	0.700656	0.0113562	0.944554	0.957857	0.140501	0.387188	0.987611	0.0221949	0.89187	0.917352	-0.23069	0.152102	0.952746	-0.0933093	0.566863	0.680235	-0.0829772	0.61073	0.888159	0.160335	0.323002	0.982853	0.00405348
IL-17C	0.0696311	0.66531	0.902409	0.160791	0.315245	0.882266	0.142764	0.37323	0.931983	0.00696646	0.96552	0.999116	0.314856	0.0449593	0.898601	0.460506	0.00244772	0.176236	0.257972	0.103432	0.913753	-0.0812362	0.613618	0.803282	-0.224092	0.158984	0.602464	-0.0952506	0.55359	0.73812	-0.0862272	0.591925	0.987611	-0.115888	0.470582	0.806712	-0.103704	0.518774	0.952746	0.263793	0.0956076	0.476607	-0.220553	0.165843	0.888159	-0.193779	0.224761	0.982853	-0.194379
MCP-1	-0.064356	0.68934	0.902409	-0.0539581	0.73758	0.919405	-0.117082	0.465991	0.931983	-0.227392	0.152774	0.949227	-0.00855336	0.957672	0.988548	-0.0374317	0.816267	0.99905	0.213217	0.180738	0.913753	0.0339715	0.832998	0.937123	0.0629471	0.695811	0.991333	-0.186492	0.243016	0.51101	0.102178	0.524977	0.987611	0.223842	0.159461	0.656395	-0.104837	0.514192	0.952746	0.25161	0.112532	0.476607	0.12753	0.426853	0.888159	-0.159704	0.318571	0.982853	-0.0660932
IL-17A	-0.0715353	0.669533	0.902409	-0.191484	0.249466	0.882266	-0.221038	0.182329	0.931983	-0.146488	0.380164	0.949227	0.114829	0.492407	0.898601	0.128316	0.442633	0.99905	0.185277	0.265431	0.949596	0.130192	0.435938	0.761634	0.0167194	0.920639	0.991333	-0.0615284	0.713646	0.844259	0.215205	0.194437	0.987611	0.0529161	0.752366	0.846411	0.203525	0.220356	0.952746	-0.0742894	0.657573	0.73977	-0.322454	0.0483322	0.529037	-0.299298	0.0679316	0.982853	0.0730877
CXCL11	0.0724796	0.652468	0.902409	-0.154506	0.334777	0.882266	-0.127657	0.426389	0.931983	-0.111106	0.489207	0.949227	0.0180314	0.910906	0.988548	0.0236108	0.883505	0.99905	-0.0125627	0.937863	0.987808	-0.0764887	0.634561	0.815864	0.0105751	0.947679	0.991333	-0.369935	0.0172833	0.221388	0.148181	0.355175	0.987611	0.280227	0.0759661	0.656395	-0.0344227	0.830813	0.952746	0.339163	0.0300603	0.476607	0.0957032	0.551698	0.888159	-0.0458703	0.775813	0.982853	-0.209765
AXIN1	0.114153	0.477296	0.902409	0.114634	0.475429	0.882266	-0.00679829	0.966352	0.993962	-0.0205421	0.898561	0.999116	0.128532	0.4232	0.898601	0.175449	0.272546	0.99905	-0.0946566	0.556077	0.949596	-0.270612	0.0870318	0.371977	-0.360309	0.0206629	0.485002	-0.330458	0.0348402	0.244845	-0.0291277	0.856541	0.987611	0.224975	0.157304	0.656395	-0.000958606	0.995254	0.995254	0.255576	0.10679	0.476607	-0.293587	0.0624585	0.562126	0.040628	0.800882	0.982853	-0.340434
TRAIL	0.157303	0.325995	0.902409	0.13132	0.413126	0.882266	0.13093	0.414526	0.931983	0.110034	0.493433	0.949227	0.129225	0.420681	0.898601	0.14416	0.368525	0.99905	0.192279	0.228438	0.913753	-0.202036	0.20524	0.547951	-0.047588	0.767646	0.991333	-0.246275	0.12062	0.377594	-0.0843778	0.599924	0.987611	0.0555354	0.730192	0.846411	-0.242789	0.126136	0.952746	0.138839	0.386648	0.605188	-0.071247	0.658013	0.91947	0.0162887	0.919487	0.982853	-0.164475
CXCL9	-0.0106557	0.947281	0.978606	-0.209981	0.187603	0.882266	-0.158123	0.323446	0.931983	-0.214174	0.178743	0.949227	0.0529384	0.742368	0.988548	-0.11671	0.467417	0.99905	-0.107132	0.504971	0.949596	-0.0463152	0.773695	0.884223	0.108773	0.498432	0.991333	-0.028671	0.858768	0.900542	0.318786	0.0422099	0.670121	0.0697027	0.664986	0.84468	0.0494118	0.759001	0.952746	0.208825	0.190101	0.480285	0.16628	0.298785	0.888159	-0.261742	0.0983113	0.982853	-0.0933973
CST5	0.0326	0.839651	0.93348	-0.0845126	0.599339	0.882266	0.00956796	0.952656	0.993962	-0.137364	0.39176	0.949227	-0.119978	0.454953	0.898601	-0.241867	0.127626	0.99905	-0.135573	0.398024	0.949596	0.0522233	0.745732	0.87294	0.127908	0.42547	0.875253	-0.171416	0.283895	0.51101	0.101947	0.52592	0.987611	-0.0736695	0.647132	0.84468	-0.0271895	0.865997	0.959258	0.27541	0.0813627	0.476607	0.0811858	0.613839	0.888159	-0.0112336	0.944426	0.982853	0.113984
OSM	0.067732	0.673924	0.902409	0.0314214	0.845377	0.966145	0.0757883	0.637674	0.990218	-0.0151833	0.924935	0.999116	0.214759	0.177531	0.898601	0.0796624	0.620528	0.99905	0.056445	0.725943	0.966167	-0.115524	0.471985	0.761634	-0.0906438	0.573015	0.991333	0.0417429	0.795533	0.867855	0.28411	0.0718234	0.738755	-0.247359	0.118941	0.656395	-0.265447	0.0934708	0.952746	0.257276	0.104398	0.476607	-0.00658867	0.967389	0.980926	-0.048866	0.761585	0.982853	-0.0530913
CXCL1	-0.0256369	0.873586	0.938779	0.00151689	0.99249	0.99249	-0.0551417	0.732034	0.990218	-0.0994954	0.53597	0.949227	0.385826	0.0127242	0.898601	0.226894	0.1537	0.99905	0.0360306	0.823033	0.987639	-0.279474	0.0767913	0.371977	-0.395056	0.0105795	0.485002	-0.113028	0.481674	0.65435	-0.0610294	0.704653	0.987611	0.187007	0.241694	0.656395	0.0941177	0.558338	0.952746	0.125238	0.435276	0.65606	-0.13423	0.402756	0.888159	0.0717075	0.655939	0.982853	-0.317464
CCL4	0.195072	0.221621	0.797151	0.157107	0.326606	0.882266	0.0813276	0.613218	0.990218	-0.0191131	0.905585	0.999116	0.0901571	0.575085	0.915597	-0.0710243	0.659017	0.99905	0.0186696	0.907766	0.987808	-0.390778	0.0115317	0.166056	-0.243731	0.124627	0.588051	-0.33281	0.0334907	0.244845	-0.080679	0.616061	0.987611	-0.00878367	0.956533	0.956533	-0.0603922	0.707599	0.952746	0.0725361	0.652214	0.73977	-0.169184	0.290307	0.888159	-0.0694608	0.666081	0.982853	-0.15689
CD6	0.135148	0.399519	0.902409	-0.282576	0.073439	0.882266	-0.187834	0.239581	0.931983	-0.000178627	0.999116	0.999116	-0.113043	0.481616	0.898601	-0.288896	0.0669646	0.99905	-0.10626	0.508466	0.949596	-0.00126602	0.993732	0.993732	0.186323	0.243451	0.700656	-0.142048	0.375657	0.575545	0.0853025	0.595918	0.987611	0.175673	0.271924	0.656395	-0.00819172	0.95946	0.989149	0.160089	0.317388	0.538737	0.0969316	0.54658	0.888159	-0.00767626	0.962009	0.982853	-0.062626
SCF	-0.0943184	0.557495	0.902409	-0.0706439	0.660733	0.91486	-0.301391	0.0554984	0.931983	-0.0868128	0.589401	0.949227	-0.0790608	0.623178	0.939358	-0.0343604	0.831114	0.99905	0.102945	0.521856	0.949596	0.0251094	0.876166	0.947038	0.183806	0.249993	0.700656	0.0224837	0.889031	0.914431	0.0707386	0.660305	0.987611	0.193807	0.224691	0.656395	-0.0839216	0.601904	0.952746	-0.100871	0.530321	0.665717	-0.116251	0.469183	0.888159	-0.0391302	0.808083	0.982853	0.00151689
IL18	0.160151	0.317198	0.902409	0.183111	0.251819	0.882266	0.0158627	0.921586	0.993962	0.019649	0.90295	0.999116	0.334275	0.0326727	0.898601	0.140897	0.379578	0.99905	0.171429	0.283858	0.949596	-0.493326	0.00104784	0.0377223	-0.171468	0.283747	0.729635	-0.142919	0.372705	0.575545	-0.142171	0.37524	0.987611	-0.0532687	0.740816	0.846411	-0.0928976	0.563473	0.952746	0.25161	0.112532	0.476607	0.0474608	0.76825	0.9583	-0.0247138	0.878102	0.982853	-0.295144
SLAMF1	0.0678535	0.677399	0.902409	-0.22194	0.168699	0.882266	-0.230393	0.152644	0.931983	-0.115244	0.47887	0.949227	-0.218831	0.174899	0.898601	-0.0270178	0.86856	0.99905	0	1	1	-0.0550799	0.73569	0.87294	-0.0504825	0.757054	0.991333	-0.251431	0.117577	0.377594	-0.151356	0.351186	0.987611	0.075644	0.642713	0.84468	-0.0365087	0.823027	0.952746	-0.0140417	0.93147	0.966583	-0.120412	0.459237	0.888159	-0.00350953	0.982853	0.982853	-0.0487156
TGF-alpha	0.0412511	0.797892	0.93348	0.144972	0.365807	0.882266	0.0324807	0.84023	0.993962	-0.24722	0.119156	0.949227	0.106108	0.509075	0.898601	-0.0013437	0.993347	0.99905	0.202225	0.204807	0.913753	-0.319564	0.041682	0.281322	-0.0407897	0.800106	0.991333	-0.328715	0.0358684	0.244845	0.0263536	0.870081	0.987611	0.0833032	0.604593	0.84468	-0.186318	0.243464	0.952746	0.232909	0.142794	0.480285	0.0466791	0.771964	0.9583	-0.152027	0.342683	0.982853	-0.217349
MCP-4	-0.147069	0.358837	0.902409	-0.158624	0.321897	0.882266	-0.0997082	0.535094	0.990218	-0.217211	0.172515	0.949227	0.0970922	0.545912	0.898601	-0.000191958	0.99905	0.99905	0.00942204	0.953377	0.987808	-0.118689	0.459847	0.761634	-0.034495	0.830462	0.991333	-0.165403	0.301378	0.529249	0.169911	0.288206	0.987611	0.131472	0.412581	0.735703	-0.204009	0.200756	0.952746	0.198341	0.213823	0.480285	-0.123621	0.441274	0.888159	0.0230288	0.886357	0.982853	-0.201313
CCL11	0.00706861	0.965014	0.978606	0.129586	0.419374	0.882266	0.0463291	0.773629	0.993962	-0.266333	0.0923402	0.949227	0.0471591	0.769683	0.988548	-0.163548	0.306908	0.99905	0.140633	0.380481	0.949596	-0.0979055	0.542538	0.779568	-0.0589185	0.71443	0.991333	-0.117821	0.463159	0.647772	-0.135236	0.399209	0.987611	-0.0450517	0.779713	0.863682	-0.114336	0.476587	0.952746	0.196924	0.21718	0.480285	-0.229933	0.148115	0.888159	-0.124131	0.439379	0.982853	-0.135437
TNFSF14	0.190641	0.232502	0.797151	-0.0190695	0.905799	0.988144	-0.0674793	0.675074	0.990218	-0.0473362	0.768841	0.960749	0.139628	0.383928	0.898601	0.124772	0.436999	0.99905	0.0508616	0.75215	0.966167	-0.284749	0.0711596	0.371977	-0.23517	0.138845	0.588051	-0.267625	0.0907114	0.326561	0.0503955	0.75435	0.987611	0.152722	0.340455	0.662507	-0.181525	0.256019	0.952746	0.321879	0.0401437	0.476607	-0.187721	0.239869	0.888159	-0.0810688	0.614352	0.982853	-0.407394
FGF-23	0.233956	0.176152	0.792684	0.171424	0.324799	0.882266	0.132893	0.446636	0.931983	-0.0706164	0.686872	0.949227	-0.114612	0.512086	0.898601	-0.0461785	0.792231	0.99905	-0.0347826	0.842761	0.987808	-0.129113	0.459783	0.761634	-0.244835	0.156326	0.602464	-0.399159	0.017531	0.221388	-0.0607011	0.72905	0.987611	-0.141058	0.418942	0.735703	-0.205606	0.23605	0.952746	0.396633	0.0183257	0.476607	-0.106438	0.542817	0.888159	0.0488122	0.780663	0.982853	0.0884569
MMP-1	-0.000105502	0.999478	0.999478	0.0314214	0.845377	0.966145	0.0649614	0.686566	0.990218	-0.116644	0.467673	0.949227	0.099404	0.536347	0.898601	-0.00441502	0.978144	0.99905	-0.0507743	0.752562	0.966167	0.130928	0.414534	0.761634	-0.0538827	0.737934	0.991333	-0.20549	0.197435	0.473843	0.0973234	0.544952	0.987611	-0.08727	0.587435	0.84468	0.00915033	0.954721	0.989149	0.0983204	0.54082	0.665717	-0.0962616	0.549369	0.888159	0.0351985	0.827057	0.982853	-0.261122
LIF-R	0.113836	0.478526	0.902409	-0.13132	0.413126	0.882266	-0.1478	0.356429	0.931983	-0.0893136	0.578681	0.949227	0.196265	0.218754	0.898601	-0.000191958	0.99905	0.99905	0.16096	0.31473	0.949596	-0.339821	0.0297223	0.281322	-0.00579113	0.971334	0.991333	-0.178911	0.263047	0.51101	0.028203	0.86105	0.987611	0.0810364	0.614494	0.84468	-0.130458	0.416226	0.952746	0.097187	0.545518	0.665717	0.0359585	0.823381	0.972698	-0.234968	0.139195	0.982853	-0.417579
FGF-21	0.223874	0.159399	0.771914	0.237719	0.134493	0.882266	0.0878741	0.584841	0.990218	-0.118608	0.460155	0.949227	0.253596	0.109629	0.898601	0.000959788	0.995248	0.99905	0.169509	0.289365	0.949596	-0.244658	0.123155	0.430703	-0.131434	0.412717	0.873989	-0.116601	0.467835	0.647772	-0.121365	0.449718	0.987611	0.0575189	0.720937	0.846411	-0.215512	0.175979	0.952746	0.217608	0.171711	0.480285	0.23105	0.146102	0.888159	0.217931	0.171061	0.982853	-0.232952
CCL19	0.0413566	0.797386	0.93348	-0.120701	0.45222	0.882266	0	1	1	-0.00303666	0.984966	0.999116	0.119516	0.456705	0.898601	-0.0623862	0.698393	0.99905	0.207808	0.192316	0.913753	-0.0544388	0.735326	0.87294	-0.00453219	0.977564	0.991333	0.0468845	0.770987	0.867361	0.05918	0.713216	0.987611	-0.179924	0.260309	0.656395	-0.124793	0.436923	0.952746	0.108521	0.499433	0.665717	0.0805158	0.616777	0.888159	0.0775115	0.630024	0.982853	0.0875464
IL-15RA	0.287956	0.075463	0.771914	0.110417	0.503388	0.882266	0.0812247	0.623032	0.990218	0.0909862	0.581725	0.949227	-0.0989057	0.549145	0.898601	-0.0136603	0.93422	0.99905	0.240406	0.140426	0.913753	-0.117114	0.477685	0.761634	-0.0647378	0.695395	0.991333	-0.412557	0.00905443	0.221388	0.00109678	0.994713	0.996566	-0.0109603	0.947201	0.956533	-0.191392	0.243135	0.952746	0.078743	0.633724	0.735938	-0.0195174	0.906122	0.980926	0.0482107	0.770707	0.982853	0.0467932
IL-10RB	0.0657275	0.683062	0.902409	0.229918	0.148144	0.882266	0.0246753	0.878291	0.993962	0.00482294	0.976125	0.999116	0.183551	0.250662	0.898601	0.336886	0.0312551	0.767477	0.225605	0.156113	0.913753	-0.0227884	0.887536	0.947038	-0.0919028	0.567676	0.991333	-0.172898	0.279691	0.51101	-0.0113274	0.943963	0.996566	0.153573	0.337742	0.662507	-0.142832	0.372999	0.952746	0.230359	0.147346	0.480285	0.090343	0.574294	0.888159	0.0469937	0.770469	0.982853	-0.0444233
IL-18R1	0.0447327	0.781235	0.93348	0.024487	0.879213	0.973897	0.0264378	0.86967	0.993962	-0.121645	0.448666	0.949227	0.205743	0.196872	0.898601	0.119782	0.455698	0.99905	0.135136	0.399558	0.949596	-0.618662	1.62386e-05	0.00116918	-0.354014	0.0231596	0.485002	-0.0587364	0.715275	0.844259	-0.165057	0.302405	0.987611	0.0357014	0.824624	0.873132	-0.151285	0.345072	0.952746	0.0852866	0.595987	0.70346	0.0699069	0.664062	0.91947	-0.0350112	0.827963	0.982853	-0.46612
PD-L1	0.304372	0.0530092	0.771914	0.153856	0.336839	0.882266	-0.0765437	0.634316	0.990218	0.068057	0.672447	0.949227	0.11235	0.484327	0.898601	0.335542	0.0319782	0.767477	0.194286	0.223527	0.913753	-0.202247	0.204757	0.547951	-0.138735	0.387005	0.853897	-0.173595	0.277726	0.51101	0.0261224	0.871211	0.987611	0.279944	0.0762756	0.656395	-0.222135	0.16275	0.952746	0.294111	0.06197	0.476607	-0.091683	0.568606	0.888159	-0.126377	0.431077	0.982853	-0.209331
CXCL5	-0.0865113	0.5907	0.902409	-0.0923138	0.565937	0.882266	-0.15485	0.33369	0.931983	-0.163265	0.307756	0.949227	0.0878454	0.584965	0.915597	-0.058739	0.715263	0.99905	-0.131909	0.411016	0.949596	-0.110249	0.492584	0.761634	-0.179022	0.262746	0.700656	-0.12183	0.447971	0.645079	0.036294	0.82176	0.987611	0.132322	0.409539	0.735703	0.0599564	0.709616	0.952746	0.154139	0.335941	0.549721	-0.330439	0.0348513	0.529037	0.005804	0.971271	0.982853	-0.218866
TRANCE	0.31334	0.0460583	0.771914	0.300345	0.0563933	0.882266	0.272687	0.0845439	0.931983	0.293485	0.062554	0.949227	0.115355	0.472639	0.898601	0.20002	0.209893	0.99905	0.456096	0.00272629	0.196293	0.0955845	0.552194	0.779568	0.238947	0.132431	0.588051	-0.141874	0.376249	0.575545	0.0614918	0.702517	0.987611	-0.158956	0.320871	0.662507	-0.117473	0.464492	0.952746	-0.0643191	0.689509	0.75361	-0.191183	0.231153	0.888159	-0.135552	0.398099	0.982853	0.171842
HGF	0.0693146	0.666743	0.902409	0.0864629	0.590908	0.882266	0.00100715	0.995014	1	-0.140758	0.380051	0.949227	0.111194	0.488862	0.898601	0.164124	0.305184	0.99905	-0.0472847	0.769086	0.966167	-0.325367	0.037913	0.281322	-0.272183	0.0851425	0.485002	-0.160697	0.31553	0.540909	-0.0494708	0.758722	0.987611	0.134022	0.403494	0.735703	0.0592593	0.712848	0.952746	0.185024	0.246813	0.480285	0.00781707	0.961313	0.980926	0.128811	0.422183	0.982853	-0.193296
IL-12B	-0.031967	0.842725	0.93348	-0.115717	0.471239	0.882266	-0.203697	0.20146	0.931983	-0.134328	0.402412	0.949227	0.124371	0.438489	0.898601	-0.121125	0.450622	0.99905	-0.0165758	0.918073	0.987808	-0.126285	0.431415	0.761634	-0.0710043	0.659107	0.991333	0.0605665	0.706793	0.844259	-0.182626	0.253098	0.987611	-0.0773529	0.630727	0.84468	-0.0614379	0.702766	0.952746	0.221575	0.16384	0.480285	0.00815209	0.959656	0.980926	0.0400663	0.803581	0.982853	-0.0156023
MMP-10	-0.0216278	0.89323	0.945773	0.0786618	0.624939	0.882266	-0.208229	0.191397	0.931983	-0.157013	0.326897	0.949227	0.178465	0.264258	0.898601	0.19906	0.212134	0.99905	-0.0811342	0.614065	0.949596	0.0197288	0.902558	0.947038	0.0171216	0.915385	0.991333	-0.00732026	0.96377	0.96377	0.147488	0.357456	0.987611	0.212508	0.182227	0.656395	-0.143007	0.37241	0.952746	0.118154	0.461886	0.665116	0.0130657	0.935381	0.980926	-0.0378196	0.814396	0.982853	0.0886299
IL10	0.0692091	0.667221	0.902409	0.0860295	0.592777	0.882266	-0.0553934	0.730856	0.990218	0.13147	0.412588	0.949227	0.0205743	0.898403	0.988548	-0.207506	0.192978	0.99905	0.224559	0.158094	0.913753	-0.194439	0.223154	0.573824	0.098701	0.539247	0.991333	-0.0587364	0.715275	0.844259	-0.0876142	0.585957	0.987611	-0.209391	0.188875	0.656395	-0.0452288	0.778869	0.952746	-0.0306012	0.849366	0.899328	-0.107541	0.503339	0.888159	0.00449342	0.977756	0.982853	0.069127
TNF	0.200559	0.208642	0.797151	-0.0153856	0.923938	0.99124	-0.174993	0.273814	0.931983	-0.0591256	0.713468	0.949227	0.0261224	0.871211	0.988548	0.040695	0.800561	0.99905	0.0745039	0.643401	0.949596	-0.0163528	0.919172	0.947038	-0.0246753	0.878291	0.991333	-0.270763	0.086849	0.326561	0.00832219	0.958815	0.996566	0.183324	0.251259	0.656395	-0.103878	0.518068	0.952746	0.0988871	0.538478	0.665717	-0.0337251	0.834193	0.972698	0.0434364	0.787426	0.982853	0.00585088
CCL23	0.139004	0.386076	0.902409	-0.0481093	0.765172	0.92147	-0.146295	0.361399	0.931983	0.151125	0.345589	0.949227	-0.191419	0.230568	0.898601	-0.133992	0.403598	0.99905	-0.0709301	0.659441	0.949596	-0.0105506	0.9478	0.96115	-0.013849	0.931515	0.991333	-0.150421	0.347869	0.56924	-0.0591826	0.713204	0.987611	0.322743	0.0395814	0.656395	0.0535971	0.739274	0.952746	0.194383	0.223292	0.480285	0.00385287	0.980926	0.980926	0.133498	0.405351	0.982853	-0.270669
CD5	0.244975	0.122655	0.771914	0.148222	0.35504	0.882266	0.0241717	0.880757	0.993962	0.103068	0.521355	0.949227	-0.0175691	0.913182	0.988548	0.0798544	0.619684	0.99905	0.215137	0.176752	0.913753	0.0160362	0.920731	0.947038	-0.0367611	0.819504	0.991333	-0.290283	0.0656061	0.277861	-0.0219613	0.891593	0.987611	0.227525	0.152527	0.656395	-0.16122	0.313938	0.952746	0.204574	0.199483	0.480285	-0.113571	0.479559	0.888159	0.040628	0.800882	0.982853	-0.0145188
CCL3	0.100649	0.531231	0.902409	-0.0104016	0.948537	0.99124	-0.158878	0.321111	0.931983	-0.185236	0.246261	0.949227	0.0503955	0.75435	0.988548	-0.202131	0.205021	0.99905	-0.00532171	0.973657	0.987808	-0.239805	0.131005	0.430703	-0.00125894	0.993767	0.993767	-0.0518519	0.747481	0.854264	0.0307459	0.848662	0.987611	0.0314512	0.845232	0.881981	-0.00496732	0.975411	0.989149	0.27286	0.0843383	0.476607	-0.0831959	0.60506	0.888159	-0.0166631	0.917643	0.982853	-0.111817
Flt3L	0.129872	0.418338	0.902409	-0.164041	0.305431	0.882266	-0.0553934	0.730856	0.990218	-0.248471	0.11724	0.949227	0.00392992	0.980545	0.988548	-0.133602	0.40498	0.99905	-0.0256489	0.873527	0.987808	0.12945	0.419864	0.761634	0.155353	0.332101	0.776872	-0.238519	0.133148	0.383466	0.181239	0.256783	0.987611	0.223275	0.160548	0.656395	-0.132026	0.410595	0.952746	0.216192	0.174588	0.480285	0.0548311	0.733488	0.9583	-0.0739542	0.645858	0.982853	-0.0840792
CXCL6	0.151289	0.345059	0.902409	0.00455068	0.977473	0.99124	-0.0538827	0.737934	0.990218	0.0601974	0.708501	0.949227	0.115124	0.473533	0.898601	0.0808142	0.615468	0.99905	0.00610688	0.969772	0.987808	-0.261855	0.0981605	0.371977	-0.1901	0.233856	0.700656	-0.324357	0.038548	0.244845	-0.167369	0.295589	0.987611	0.208541	0.190717	0.656395	0.0482789	0.764368	0.952746	0.119855	0.455422	0.665116	-0.330774	0.0346564	0.529037	0.077886	0.628367	0.982853	-0.238152
CXCL10	0.138735	0.387007	0.902409	-0.229484	0.148931	0.882266	-0.205208	0.198065	0.931983	-0.0752021	0.640286	0.949227	0.00809102	0.959958	0.988548	-0.104041	0.517408	0.99905	0.0825301	0.607962	0.949596	-0.127868	0.425618	0.761634	0.219056	0.168808	0.607709	-0.0277996	0.863019	0.900542	0.267928	0.0903326	0.812994	0.189841	0.234507	0.656395	-0.0311983	0.846461	0.952746	0.143372	0.371177	0.593883	0.356682	0.0220726	0.529037	-0.119076	0.458377	0.982853	-0.115717
4E-BP1	-0.0846123	0.598907	0.902409	-0.0806121	0.616355	0.882266	-0.166936	0.296857	0.931983	-0.203814	0.201196	0.949227	0.137316	0.391927	0.898601	0.0370478	0.818119	0.99905	-0.220982	0.165	0.913753	-0.16606	0.299436	0.695465	-0.0941689	0.558123	0.991333	-0.22597	0.155429	0.430418	0.124371	0.438489	0.987611	0.211941	0.183423	0.656395	0.100828	0.530496	0.952746	0.25501	0.107596	0.476607	-0.115916	0.470473	0.888159	-0.124318	0.438684	0.982853	-0.2232
SIRT2	-0.0386136	0.81057	0.93348	0.00715107	0.964607	0.99124	-0.0989528	0.538207	0.990218	-0.199169	0.211877	0.949227	0.233253	0.142189	0.898601	0.0654575	0.684296	0.99905	-0.105213	0.512676	0.949596	-0.20193	0.205482	0.547951	-0.300132	0.0565771	0.485002	-0.238606	0.133002	0.383466	0.000693516	0.996566	0.996566	0.157823	0.324378	0.662507	0.128453	0.423485	0.952746	0.17029	0.287118	0.51283	-0.230827	0.146503	0.888159	-0.0104846	0.948126	0.982853	-0.366872
CCL28	0.119111	0.458242	0.902409	0.0886299	0.581603	0.882266	0.22107	0.164827	0.931983	-0.146832	0.359623	0.949227	0.115124	0.473533	0.898601	-0.111335	0.488305	0.99905	0.0841877	0.600749	0.949596	0.0912589	0.570403	0.782808	0.0584149	0.716769	0.991333	-0.222484	0.162074	0.431255	-0.0131768	0.934832	0.996566	-0.158673	0.321746	0.662507	-0.115381	0.472537	0.952746	0.16859	0.292028	0.51283	-0.0278064	0.862985	0.972698	-0.196774	0.217537	0.982853	0.0112684
DNER	-0.151078	0.34574	0.902409	-0.151256	0.345167	0.882266	-0.147296	0.358088	0.931983	-0.0900281	0.575634	0.949227	0.284573	0.0713422	0.898601	-0.108648	0.498927	0.99905	-0.00523447	0.974089	0.987808	-0.166376	0.298503	0.695465	-0.0118341	0.941461	0.991333	0.295425	0.0607597	0.277861	0.0550189	0.732609	0.987611	-0.0663025	0.680436	0.84468	0.0577778	0.719732	0.952746	0.102287	0.524532	0.665717	0.0854294	0.59537	0.888159	-0.0147908	0.92687	0.982853	-0.307279
EN-RAGE	-0.00738511	0.963449	0.978606	-0.038139	0.812856	0.959437	-0.257076	0.104678	0.931983	0.0078596	0.961102	0.999116	0.201351	0.206812	0.898601	0.00921396	0.954406	0.99905	0.102334	0.524342	0.949596	0.0193068	0.904632	0.947038	0.0332361	0.836564	0.991333	0.086536	0.590594	0.759335	0.0372187	0.817295	0.987611	-0.242543	0.126533	0.656395	-0.115294	0.472874	0.952746	0.109087	0.497182	0.665717	-0.214746	0.177558	0.888159	-0.0473681	0.76869	0.982853	0.100765
CD40	0.223769	0.1596	0.771914	0.128286	0.424094	0.882266	-0.0528756	0.742664	0.990218	0.140758	0.380051	0.949227	-0.0221925	0.890459	0.988548	0.131683	0.411823	0.99905	0.109051	0.497326	0.949596	-0.317665	0.0429797	0.281322	-0.284269	0.071658	0.485002	-0.378911	0.0145638	0.221388	-0.17361	0.277683	0.987611	0.223559	0.160004	0.656395	-0.214553	0.177956	0.952746	0.158673	0.321746	0.538737	-0.321281	0.0405363	0.529037	0.107655	0.502883	0.982853	-0.228618
IFN-gamma	0.0972725	0.545163	0.902409	-0.0593756	0.712309	0.919405	0.0141001	0.930276	0.993962	-0.12236	0.445985	0.949227	0.028203	0.86105	0.988548	-0.142241	0.375003	0.99905	0.0855835	0.594703	0.949596	0.122909	0.443929	0.761634	0.137476	0.39137	0.853897	-0.192767	0.227238	0.51101	0.353924	0.0231971	0.670121	0.25331	0.110043	0.656395	-0.11756	0.464159	0.952746	0.272577	0.0846741	0.476607	0.160138	0.317239	0.888159	-0.0677758	0.673726	0.982853	-0.15364
FGF-19	0.0572874	0.722015	0.928305	0.236419	0.1367	0.882266	-0.0337396	0.834122	0.993962	0.0653776	0.684662	0.949227	-0.0159509	0.921152	0.988548	-0.128036	0.425006	0.99905	0.0766849	0.633689	0.949596	-0.118478	0.460651	0.761634	-0.240206	0.130343	0.588051	-0.177255	0.267563	0.51101	-0.332888	0.0334471	0.670121	-0.105687	0.510765	0.835797	0.16854	0.292172	0.952746	-0.0121838	0.939734	0.966583	-0.20369	0.201475	0.888159	0.109527	0.49544	0.982853	-0.105316
MCP-2	0.125336	0.434915	0.902409	0.119618	0.456319	0.882266	0.0196395	0.902997	0.993962	0.0884205	0.5825	0.949227	0.184244	0.248845	0.898601	0.206546	0.195091	0.99905	0.350622	0.0246063	0.885827	-0.128712	0.422544	0.761634	-0.0813276	0.613218	0.991333	-0.310937	0.0478441	0.246055	0.0319017	0.843042	0.987611	0.168023	0.293677	0.662507	-0.232767	0.143045	0.952746	0.273994	0.0830056	0.476607	0.121388	0.449633	0.888159	-0.0818177	0.611074	0.982853	-0.220166
CASP-8	0.241704	0.12789	0.771914	0.0537414	0.738597	0.919405	-0.0667239	0.678514	0.990218	0.0664493	0.679766	0.949227	0.102409	0.524035	0.898601	0.10097	0.529915	0.99905	0.0566195	0.725129	0.966167	-0.215645	0.175706	0.527117	-0.279233	0.0770562	0.485002	-0.335163	0.0321843	0.244845	0.0226549	0.888191	0.987611	0.194941	0.22194	0.656395	-0.0546405	0.734381	0.952746	0.214775	0.177498	0.480285	-0.155225	0.332507	0.888159	0.034824	0.828869	0.982853	-0.341951
CCL25	0.254048	0.108975	0.771914	0.302945	0.054189	0.882266	0.259846	0.100862	0.931983	0.00267941	0.986735	0.999116	0.16575	0.30035	0.898601	-0.0600827	0.709032	0.99905	0.226129	0.155129	0.913753	-0.109089	0.497178	0.761634	-0.0911474	0.570876	0.991333	-0.150588	0.347325	0.56924	-0.124833	0.436775	0.987611	-0.0867033	0.589873	0.84468	0.00610022	0.969805	0.989149	0.189557	0.235219	0.480285	0.0293698	0.855361	0.972698	-0.115331	0.472731	0.982853	-0.246387
CX3CL1	0.0391411	0.80803	0.93348	0.00736777	0.963535	0.99124	-0.164166	0.305058	0.931983	-0.00696646	0.96552	0.999116	-0.0288965	0.857668	0.988548	-0.00595069	0.970545	0.99905	0.160087	0.317394	0.949596	0.0509573	0.751698	0.87294	0.16467	0.303556	0.753657	-0.0819172	0.610639	0.771333	0.112581	0.483423	0.987611	0.069986	0.663704	0.84468	-0.141874	0.376249	0.952746	0.289011	0.0668513	0.476607	0.0482425	0.76454	0.9583	-0.181984	0.2548	0.982853	0.0407394
TNFRSF9	0.0455767	0.777211	0.93348	0.124169	0.439239	0.882266	-0.0553934	0.730856	0.990218	0.0098245	0.951388	0.999116	0.119978	0.454953	0.898601	0.117286	0.465208	0.99905	0.264166	0.0951227	0.913753	-0.0898874	0.576234	0.782808	-0.0717597	0.655704	0.991333	-0.183878	0.249803	0.51101	-0.0254289	0.874603	0.987611	0.0368347	0.819148	0.873132	-0.171852	0.282654	0.952746	0.124671	0.437373	0.65606	0.0147408	0.927117	0.980926	0.0971702	0.545588	0.982853	0.0260039
NT-3	0.254571	0.112913	0.771914	0.0921084	0.571886	0.882266	0.122715	0.450629	0.931983	0.119311	0.463383	0.949227	-0.0708055	0.664173	0.975928	0.0119166	0.941822	0.99905	0.0459479	0.778301	0.966167	-0.332505	0.0360539	0.281322	-0.325719	0.0402656	0.485002	-0.211825	0.189463	0.470392	-0.353287	0.0253393	0.670121	0.0555628	0.733457	0.846411	-0.156265	0.335599	0.952746	-0.172426	0.28736	0.51283	-0.149382	0.357576	0.888159	0.249493	0.120527	0.982853	-0.227378
TWEAK	0.0370311	0.8182	0.93348	-0.053308	0.740632	0.919405	-0.117333	0.465026	0.931983	0.114857	0.474564	0.949227	-0.00624164	0.969105	0.988548	-0.0510607	0.75121	0.99905	0.085758	0.59395	0.949596	0.104974	0.513638	0.770457	0.0639542	0.691183	0.991333	-0.0875817	0.586096	0.759335	0.110963	0.489772	0.987611	0.0425016	0.791898	0.863889	-0.0532462	0.740922	0.952746	0.187857	0.239523	0.480285	-0.306317	0.0514341	0.529037	0.0127314	0.937031	0.982853	-0.0270874
CCL20	0.228411	0.150894	0.771914	-0.126119	0.432028	0.882266	-0.141757	0.376646	0.931983	-0.013397	0.933745	0.999116	0.231866	0.144644	0.898601	0.0664173	0.679912	0.99905	0.0767722	0.633302	0.949596	-0.186527	0.242927	0.60313	0.00604292	0.970089	0.991333	0.0366885	0.819854	0.881038	0.0286653	0.858795	0.987611	-0.111638	0.487118	0.815639	-0.0555991	0.729895	0.952746	0.193807	0.224691	0.480285	0.0147408	0.927117	0.980926	-0.120761	0.451996	0.982853	-0.173143
ST1A1	0.223136	0.160815	0.771914	0.103365	0.520146	0.882266	0.0133448	0.934003	0.993962	0.0503729	0.754457	0.960749	0.12229	0.446246	0.898601	0.0481814	0.76483	0.99905	-0.0970993	0.545882	0.949596	-0.144643	0.366908	0.761634	-0.270169	0.0875699	0.485002	-0.315904	0.0442124	0.244869	-0.104952	0.513727	0.987611	0.315645	0.0443959	0.656395	0.0720697	0.65431	0.952746	0.233192	0.142295	0.480285	-0.187386	0.240724	0.888159	0.08369	0.602911	0.982853	-0.17596
STAMBP	0.0760667	0.636436	0.902409	0.10965	0.494954	0.882266	-0.0163662	0.919105	0.993962	-0.0766311	0.633928	0.949227	0.182395	0.25371	0.898601	0.140513	0.380891	0.99905	-0.0266085	0.868835	0.987808	-0.237484	0.134889	0.430703	-0.343188	0.028041	0.485002	-0.274074	0.0829117	0.326561	-0.0598736	0.71	0.987611	0.175107	0.273498	0.656395	-0.0188235	0.907009	0.974696	0.216758	0.173433	0.480285	-0.337251	0.0310609	0.529037	-0.0204076	0.899222	0.982853	-0.37684
ADA	0.272511	0.0847529	0.771914	0.283442	0.0725231	0.882266	0.176504	0.269628	0.931983	0.205243	0.197987	0.949227	0.0314394	0.845289	0.988548	-0.0537481	0.738565	0.99905	0.126151	0.431911	0.949596	-0.062457	0.698067	0.87294	-0.0246753	0.878291	0.991333	-0.219608	0.16771	0.431255	-0.10056	0.531595	0.987611	-0.195791	0.219891	0.656395	-0.0311111	0.846885	0.952746	0.285894	0.069981	0.476607	-0.201345	0.206825	0.888159	-0.0224671	0.889112	0.982853	0.363838
TNFB	0.15456	0.334607	0.902409	0.300128	0.0565802	0.882266	0.279485	0.0767789	0.931983	0.171839	0.282689	0.949227	0.0291277	0.856541	0.988548	0.054324	0.735864	0.99905	0.254919	0.107726	0.913753	-0.0525398	0.744242	0.87294	0.0609328	0.705099	0.991333	-0.250806	0.113723	0.377594	-0.300986	0.0558434	0.670121	-0.0852866	0.595987	0.84468	-0.0908933	0.571955	0.952746	0.00368347	0.981765	0.995592	-0.0550545	0.732442	0.9583	-0.14847	0.354227	0.982853	0.0639262
CSF-1	0.0860893	0.592519	0.902409	0.0580754	0.718347	0.919405	-0.156109	0.329727	0.931983	-0.0462645	0.773936	0.960749	-0.0651905	0.685518	0.987146	0.0524044	0.744879	0.99905	0.208942	0.189846	0.913753	-0.235902	0.137586	0.430703	-0.0201431	0.900522	0.991333	-0.181874	0.255092	0.51101	0.0381434	0.812835	0.987611	0.08727	0.587435	0.84468	-0.346928	0.0262663	0.945588	0.0640358	0.690809	0.75361	0.0967083	0.547508	0.888159	0.0651546	0.685682	0.982853	-0.00541748
[truncated: 89 more columns]
