# Supplementary material for: Multiomics Analysis Reveals the Impact of Microbiota on Host Metabolism in Hepatic Steatosis
Source: Adv Sci (Weinh). 2022 Feb 7;9(11):2104373. doi: 10.1002/advs.202104373 (PMC9008426; doi:10.1002/advs.202104373)
Supplement: Supplementary file 17 — Supporting Information [file ADVS-9-2104373-s007.xlsx]

## Sheet: Edges (Unfiltered)
source	target	correlation	pvalue	padj
Sodium (mmol/L)	Liver fat (%)	0.131958	0.341518	0.732733
Potassium (mmol/L)	Liver fat (%)	-0.15246	0.271078	0.67691
Potassium (mmol/L)	Sodium (mmol/L)	0.0192251	0.890255	0.973079
Creatinine (mg/dL)	Liver fat (%)	0.387904	0.00375289	0.0850005
Creatinine (mg/dL)	Sodium (mmol/L)	0.12681	0.360849	0.746347
Creatinine (mg/dL)	Potassium (mmol/L)	0.138038	0.319539	0.716272
Urea (BUN) (mg/dL)	Liver fat (%)	-0.00697112	0.960099	0.990565
Urea (BUN) (mg/dL)	Sodium (mmol/L)	0.2517	0.0663558	0.386021
Urea (BUN) (mg/dL)	Potassium (mmol/L)	0.123349	0.374207	0.755415
Urea (BUN) (mg/dL)	Creatinine (mg/dL)	0.381412	0.0044321	0.0940193
Uric acid (mg/dL)	Liver fat (%)	0.497254	0.000130679	0.00869996
Uric acid (mg/dL)	Sodium (mmol/L)	0.0893906	0.520352	0.839401
Uric acid (mg/dL)	Potassium (mmol/L)	-0.104196	0.453368	0.804781
Uric acid (mg/dL)	Creatinine (mg/dL)	0.437459	0.00094021	0.0349533
Uric acid (mg/dL)	Urea (BUN) (mg/dL)	0.0172085	0.901706	0.976096
ALT (IU/L)	Liver fat (%)	0.717185	1.05498e-09	4.79095e-07
ALT (IU/L)	Sodium (mmol/L)	0.0809067	0.560847	0.858631
ALT (IU/L)	Potassium (mmol/L)	-0.0165604	0.905391	0.977171
ALT (IU/L)	Creatinine (mg/dL)	0.437511	0.000938761	0.0349138
ALT (IU/L)	Urea (BUN) (mg/dL)	-0.0237801	0.864474	0.966043
ALT (IU/L)	Uric acid (mg/dL)	0.485965	0.000195094	0.0116572
AST (IU/L)	Liver fat (%)	0.589557	2.72318e-06	0.000414444
AST (IU/L)	Sodium (mmol/L)	0.0417782	0.764213	0.936472
AST (IU/L)	Potassium (mmol/L)	0.0153236	0.912428	0.978998
AST (IU/L)	Creatinine (mg/dL)	0.322322	0.0174554	0.203597
AST (IU/L)	Urea (BUN) (mg/dL)	0.00211498	0.98789	0.997244
AST (IU/L)	Uric acid (mg/dL)	0.50096	0.000114217	0.00787619
AST (IU/L)	ALT (IU/L)	0.849041	5.02125e-16	8.85375e-13
GGT (U/L)	Liver fat (%)	0.589189	2.77224e-06	0.000420826
GGT (U/L)	Sodium (mmol/L)	0.190596	0.167429	0.567049
GGT (U/L)	Potassium (mmol/L)	0.0513276	0.712428	0.91929
GGT (U/L)	Creatinine (mg/dL)	0.54226	2.28161e-05	0.00231116
GGT (U/L)	Urea (BUN) (mg/dL)	0.108632	0.434262	0.793833
GGT (U/L)	Uric acid (mg/dL)	0.630912	3.1551e-07	6.81804e-05
GGT (U/L)	ALT (IU/L)	0.74979	6.82968e-11	4.06715e-08
GGT (U/L)	AST (IU/L)	0.620536	5.57951e-07	0.000110351
Alkaline phosphatase (IU/L)	Liver fat (%)	0.00263188	0.984931	0.996387
Alkaline phosphatase (IU/L)	Sodium (mmol/L)	0.0816681	0.557153	0.857059
Alkaline phosphatase (IU/L)	Potassium (mmol/L)	-0.119969	0.387539	0.764384
Alkaline phosphatase (IU/L)	Creatinine (mg/dL)	0.11724	0.398507	0.771568
Alkaline phosphatase (IU/L)	Urea (BUN) (mg/dL)	0.121168	0.382777	0.76117
Alkaline phosphatase (IU/L)	Uric acid (mg/dL)	0.25499	0.0627675	0.376606
Alkaline phosphatase (IU/L)	ALT (IU/L)	0.055052	0.692561	0.912402
Alkaline phosphatase (IU/L)	AST (IU/L)	0.177607	0.198847	0.605331
Alkaline phosphatase (IU/L)	GGT (U/L)	0.1579	0.254144	0.66177
Total Bilirubin (mg/dL)	Liver fat (%)	-0.0830441	0.550507	0.854003
Total Bilirubin (mg/dL)	Sodium (mmol/L)	0.227759	0.0976477	0.456572
Total Bilirubin (mg/dL)	Potassium (mmol/L)	-0.0990647	0.476034	0.816664
Total Bilirubin (mg/dL)	Creatinine (mg/dL)	0.0432071	0.756393	0.934052
Total Bilirubin (mg/dL)	Urea (BUN) (mg/dL)	-0.0567717	0.683455	0.909044
Total Bilirubin (mg/dL)	Uric acid (mg/dL)	0.0468231	0.736711	0.927719
Total Bilirubin (mg/dL)	ALT (IU/L)	-0.00871921	0.950105	0.988341
Total Bilirubin (mg/dL)	AST (IU/L)	0.0644387	0.643416	0.893415
Total Bilirubin (mg/dL)	GGT (U/L)	-0.0472521	0.734387	0.9269
Total Bilirubin (mg/dL)	Alkaline phosphatase (IU/L)	-0.0760351	0.58475	0.869019
Albumin (g/dL)	Liver fat (%)	0.195242	0.157123	0.553378
Albumin (g/dL)	Sodium (mmol/L)	0.167421	0.226255	0.6344
Albumin (g/dL)	Potassium (mmol/L)	0.0393831	0.777374	0.940612
Albumin (g/dL)	Creatinine (mg/dL)	0.348134	0.00989044	0.149408
Albumin (g/dL)	Urea (BUN) (mg/dL)	0.0437474	0.753441	0.933139
Albumin (g/dL)	Uric acid (mg/dL)	0.203771	0.139429	0.527631
Albumin (g/dL)	ALT (IU/L)	0.370215	0.00586014	0.110781
Albumin (g/dL)	AST (IU/L)	0.326509	0.0159681	0.194209
Albumin (g/dL)	GGT (U/L)	0.432641	0.00108573	0.0383884
Albumin (g/dL)	Alkaline phosphatase (IU/L)	0.19874	0.149675	0.542944
Albumin (g/dL)	Total Bilirubin (mg/dL)	0.171738	0.214336	0.62229
Creatine Kinase (U/L)	Liver fat (%)	0.471747	0.000316976	0.0164764
Creatine Kinase (U/L)	Sodium (mmol/L)	0.0354749	0.79898	0.94718
Creatine Kinase (U/L)	Potassium (mmol/L)	0.0226887	0.870639	0.967672
Creatine Kinase (U/L)	Creatinine (mg/dL)	0.506294	9.3842e-05	0.00680125
Creatine Kinase (U/L)	Urea (BUN) (mg/dL)	0.251171	0.0669475	0.387446
Creatine Kinase (U/L)	Uric acid (mg/dL)	0.455172	0.00054382	0.0240985
Creatine Kinase (U/L)	ALT (IU/L)	0.492933	0.000152595	0.00975238
Creatine Kinase (U/L)	AST (IU/L)	0.596639	1.92316e-06	0.000310945
Creatine Kinase (U/L)	GGT (U/L)	0.565865	8.228e-06	0.00101735
Creatine Kinase (U/L)	Alkaline phosphatase (IU/L)	0.0279844	0.8408	0.959385
Creatine Kinase (U/L)	Total Bilirubin (mg/dL)	0.156342	0.258919	0.666277
Creatine Kinase (U/L)	Albumin (g/dL)	0.240236	0.0801553	0.419248
Total cholesterol (mg/dL)	Liver fat (%)	0.106267	0.444391	0.799689
Total cholesterol (mg/dL)	Sodium (mmol/L)	-0.130281	0.347743	0.73702
Total cholesterol (mg/dL)	Potassium (mmol/L)	0.276606	0.0428914	0.31584
Total cholesterol (mg/dL)	Creatinine (mg/dL)	0.0628695	0.651535	0.896686
Total cholesterol (mg/dL)	Urea (BUN) (mg/dL)	0.226636	0.0993564	0.45998
Total cholesterol (mg/dL)	Uric acid (mg/dL)	-0.0520694	0.708455	0.918043
Total cholesterol (mg/dL)	ALT (IU/L)	0.0142277	0.918669	0.980615
Total cholesterol (mg/dL)	AST (IU/L)	-0.0356325	0.798106	0.946911
Total cholesterol (mg/dL)	GGT (U/L)	-0.00865735	0.950459	0.988392
Total cholesterol (mg/dL)	Alkaline phosphatase (IU/L)	-0.197044	0.153254	0.548064
Total cholesterol (mg/dL)	Total Bilirubin (mg/dL)	-0.186906	0.17596	0.577842
Total cholesterol (mg/dL)	Albumin (g/dL)	-0.0564374	0.685222	0.909725
Total cholesterol (mg/dL)	Creatine Kinase (U/L)	0.0615634	0.658322	0.899313
High Density Lipoprotein (mg/dL)	Liver fat (%)	-0.174263	0.207572	0.614854
High Density Lipoprotein (mg/dL)	Sodium (mmol/L)	0.0800508	0.565013	0.860553
High Density Lipoprotein (mg/dL)	Potassium (mmol/L)	0.110534	0.426212	0.789049
High Density Lipoprotein (mg/dL)	Creatinine (mg/dL)	-0.286563	0.0356579	0.289569
High Density Lipoprotein (mg/dL)	Urea (BUN) (mg/dL)	0.326294	0.0160416	0.194587
High Density Lipoprotein (mg/dL)	Uric acid (mg/dL)	-0.405002	0.00238286	0.0641503
High Density Lipoprotein (mg/dL)	ALT (IU/L)	-0.336874	0.0127433	0.172073
High Density Lipoprotein (mg/dL)	AST (IU/L)	-0.138799	0.31685	0.714134
High Density Lipoprotein (mg/dL)	GGT (U/L)	-0.333308	0.0137831	0.179283
High Density Lipoprotein (mg/dL)	Alkaline phosphatase (IU/L)	-0.00697324	0.960087	0.990555
High Density Lipoprotein (mg/dL)	Total Bilirubin (mg/dL)	0.00135623	0.992234	0.998203
High Density Lipoprotein (mg/dL)	Albumin (g/dL)	-0.232391	0.0908371	0.442668
High Density Lipoprotein (mg/dL)	Creatine Kinase (U/L)	-0.032523	0.815401	0.951806
High Density Lipoprotein (mg/dL)	Total cholesterol (mg/dL)	0.251437	0.0666492	0.386778
Low Density Lipoprotein (mg/dL)	Liver fat (%)	0.113509	0.413788	0.781348
Low Density Lipoprotein (mg/dL)	Sodium (mmol/L)	-0.193958	0.159923	0.557427
Low Density Lipoprotein (mg/dL)	Potassium (mmol/L)	0.297165	0.0290973	0.263108
Low Density Lipoprotein (mg/dL)	Creatinine (mg/dL)	0.0152763	0.912697	0.979043
Low Density Lipoprotein (mg/dL)	Urea (BUN) (mg/dL)	0.156561	0.258245	0.66559
Low Density Lipoprotein (mg/dL)	Uric acid (mg/dL)	-0.0106825	0.93889	0.985771
Low Density Lipoprotein (mg/dL)	ALT (IU/L)	-0.00574154	0.967133	0.992286
Low Density Lipoprotein (mg/dL)	AST (IU/L)	-0.029609	0.831689	0.956657
Low Density Lipoprotein (mg/dL)	GGT (U/L)	-0.039231	0.778211	0.94082
Low Density Lipoprotein (mg/dL)	Alkaline phosphatase (IU/L)	-0.212029	0.123757	0.503319
Low Density Lipoprotein (mg/dL)	Total Bilirubin (mg/dL)	-0.157906	0.254125	0.661743
Low Density Lipoprotein (mg/dL)	Albumin (g/dL)	-0.108094	0.436556	0.795227
Low Density Lipoprotein (mg/dL)	Creatine Kinase (U/L)	0.0520384	0.708621	0.918043
Low Density Lipoprotein (mg/dL)	Total cholesterol (mg/dL)	0.936759	2.28596e-25	1.37493e-21
Low Density Lipoprotein (mg/dL)	High Density Lipoprotein (mg/dL)	0.191223	0.166011	0.565171
Triglycerides (mg/dL)	Liver fat (%)	0.231937	0.0914886	0.44396
Triglycerides (mg/dL)	Sodium (mmol/L)	0.0973863	0.483576	0.820526
Triglycerides (mg/dL)	Potassium (mmol/L)	0.0871978	0.530677	0.844541
Triglycerides (mg/dL)	Creatinine (mg/dL)	0.333143	0.0138331	0.179601
Triglycerides (mg/dL)	Urea (BUN) (mg/dL)	-0.0757996	0.585917	0.869584
Triglycerides (mg/dL)	Uric acid (mg/dL)	0.320056	0.0183083	0.208518
Triglycerides (mg/dL)	ALT (IU/L)	0.338617	0.0122602	0.168584
Triglycerides (mg/dL)	AST (IU/L)	0.197904	0.151432	0.5454
Triglycerides (mg/dL)	GGT (U/L)	0.353098	0.00881958	0.139896
Triglycerides (mg/dL)	Alkaline phosphatase (IU/L)	-0.0804815	0.562915	0.85957
Triglycerides (mg/dL)	Total Bilirubin (mg/dL)	-0.0259393	0.852299	0.96278
Triglycerides (mg/dL)	Albumin (g/dL)	0.172447	0.21242	0.620276
Triglycerides (mg/dL)	Creatine Kinase (U/L)	0.162275	0.241054	0.649166
Triglycerides (mg/dL)	Total cholesterol (mg/dL)	0.327264	0.0157116	0.192477
Triglycerides (mg/dL)	High Density Lipoprotein (mg/dL)	-0.582072	3.89829e-06	0.000556346
Triglycerides (mg/dL)	Low Density Lipoprotein (mg/dL)	0.274723	0.044387	0.321198
Glucose (mg/dL)	Liver fat (%)	0.136273	0.325825	0.720909
Glucose (mg/dL)	Sodium (mmol/L)	0.138914	0.316447	0.713917
Glucose (mg/dL)	Potassium (mmol/L)	0.252754	0.0651889	0.382913
Glucose (mg/dL)	Creatinine (mg/dL)	0.119682	0.388683	0.765152
Glucose (mg/dL)	Urea (BUN) (mg/dL)	0.087949	0.527129	0.842779
Glucose (mg/dL)	Uric acid (mg/dL)	0.0531068	0.702913	0.915997
Glucose (mg/dL)	ALT (IU/L)	0.118939	0.391656	0.767203
Glucose (mg/dL)	AST (IU/L)	-0.00538203	0.96919	0.992791
Glucose (mg/dL)	GGT (U/L)	0.236144	0.0855963	0.431595
Glucose (mg/dL)	Alkaline phosphatase (IU/L)	0.0240336	0.863042	0.965663
Glucose (mg/dL)	Total Bilirubin (mg/dL)	-0.0247361	0.859079	0.964522
Glucose (mg/dL)	Albumin (g/dL)	0.137767	0.320497	0.717074
Glucose (mg/dL)	Creatine Kinase (U/L)	0.0649366	0.640849	0.892379
Glucose (mg/dL)	Total cholesterol (mg/dL)	0.320379	0.0181849	0.20772
Glucose (mg/dL)	High Density Lipoprotein (mg/dL)	0.0101097	0.942161	0.98643
Glucose (mg/dL)	Low Density Lipoprotein (mg/dL)	0.225952	0.10041	0.461976
Glucose (mg/dL)	Triglycerides (mg/dL)	0.313329	0.0210525	0.224347
Insulin (mg/dL)	Liver fat (%)	0.381083	0.00446925	0.0944657
Insulin (mg/dL)	Sodium (mmol/L)	0.0775147	0.577442	0.865926
Insulin (mg/dL)	Potassium (mmol/L)	0.0439487	0.752343	0.932718
Insulin (mg/dL)	Creatinine (mg/dL)	0.0905208	0.51507	0.836778
Insulin (mg/dL)	Urea (BUN) (mg/dL)	-0.151521	0.274075	0.679557
Insulin (mg/dL)	Uric acid (mg/dL)	0.354079	0.00862039	0.138083
Insulin (mg/dL)	ALT (IU/L)	0.421575	0.00149918	0.0475779
Insulin (mg/dL)	AST (IU/L)	0.344161	0.0108265	0.157147
Insulin (mg/dL)	GGT (U/L)	0.390294	0.003527	0.0818089
Insulin (mg/dL)	Alkaline phosphatase (IU/L)	0.119457	0.389584	0.765809
Insulin (mg/dL)	Total Bilirubin (mg/dL)	0.0494117	0.722724	0.923152
Insulin (mg/dL)	Albumin (g/dL)	-0.00969106	0.944552	0.986962
Insulin (mg/dL)	Creatine Kinase (U/L)	0.252531	0.0654343	0.383613
Insulin (mg/dL)	Total cholesterol (mg/dL)	0.0633471	0.649059	0.895744
Insulin (mg/dL)	High Density Lipoprotein (mg/dL)	-0.304068	0.0253932	0.246178
Insulin (mg/dL)	Low Density Lipoprotein (mg/dL)	0.0405537	0.770933	0.938689
Insulin (mg/dL)	Triglycerides (mg/dL)	0.492288	0.00015614	0.00992267
Insulin (mg/dL)	Glucose (mg/dL)	0.304835	0.0250071	0.244345
Weight (kg)	Liver fat (%)	0.329007	0.0151333	0.188674
Weight (kg)	Sodium (mmol/L)	0.0502643	0.718136	0.921382
Weight (kg)	Potassium (mmol/L)	-0.070091	0.614522	0.881524
Weight (kg)	Creatinine (mg/dL)	0.237034	0.0843892	0.429342
Weight (kg)	Urea (BUN) (mg/dL)	-0.157565	0.255165	0.662723
Weight (kg)	Uric acid (mg/dL)	0.352552	0.00893227	0.140911
Weight (kg)	ALT (IU/L)	0.267646	0.0503917	0.340219
Weight (kg)	AST (IU/L)	0.164933	0.233329	0.64138
Weight (kg)	GGT (U/L)	0.257766	0.0598635	0.368422
Weight (kg)	Alkaline phosphatase (IU/L)	-0.149737	0.279832	0.684442
Weight (kg)	Total Bilirubin (mg/dL)	0.126831	0.360769	0.746317
Weight (kg)	Albumin (g/dL)	-0.0170975	0.902337	0.976303
Weight (kg)	Creatine Kinase (U/L)	0.181156	0.189875	0.594478
Weight (kg)	Total cholesterol (mg/dL)	-0.0216165	0.876704	0.969285
Weight (kg)	High Density Lipoprotein (mg/dL)	-0.280641	0.0398271	0.30512
Weight (kg)	Low Density Lipoprotein (mg/dL)	-0.0111531	0.936203	0.985188
Weight (kg)	Triglycerides (mg/dL)	0.206989	0.133154	0.517786
Weight (kg)	Glucose (mg/dL)	-0.0878566	0.527565	0.843039
Weight (kg)	Insulin (mg/dL)	0.291466	0.032486	0.277126
Body mass index (kg/m2)	Liver fat (%)	0.214781	0.118843	0.49502
Body mass index (kg/m2)	Sodium (mmol/L)	-0.132308	0.340229	0.731728
Body mass index (kg/m2)	Potassium (mmol/L)	-0.104591	0.45165	0.803846
Body mass index (kg/m2)	Creatinine (mg/dL)	-0.15401	0.266177	0.672621
Body mass index (kg/m2)	Urea (BUN) (mg/dL)	-0.0576738	0.678697	0.907279
Body mass index (kg/m2)	Uric acid (mg/dL)	0.0937703	0.500036	0.829081
Body mass index (kg/m2)	ALT (IU/L)	0.0307463	0.825323	0.954866
Body mass index (kg/m2)	AST (IU/L)	0.048343	0.728488	0.924998
Body mass index (kg/m2)	GGT (U/L)	-0.081145	0.55969	0.858108
Body mass index (kg/m2)	Alkaline phosphatase (IU/L)	-0.085759	0.537506	0.847917
Body mass index (kg/m2)	Total Bilirubin (mg/dL)	0.0526376	0.705418	0.916814
Body mass index (kg/m2)	Albumin (g/dL)	-0.361296	0.00727083	0.125329
Body mass index (kg/m2)	Creatine Kinase (U/L)	0.0608245	0.662174	0.9009
Body mass index (kg/m2)	Total cholesterol (mg/dL)	0.135986	0.326854	0.721766
Body mass index (kg/m2)	High Density Lipoprotein (mg/dL)	0.0291023	0.834528	0.957448
Body mass index (kg/m2)	Low Density Lipoprotein (mg/dL)	0.13818	0.319034	0.715842
Body mass index (kg/m2)	Triglycerides (mg/dL)	0.00867559	0.950354	0.988392
Body mass index (kg/m2)	Glucose (mg/dL)	-0.0464997	0.738465	0.928309
Body mass index (kg/m2)	Insulin (mg/dL)	0.388062	0.00373758	0.0847637
Body mass index (kg/m2)	Weight (kg)	0.611636	8.95211e-07	0.000164885
Heart rate (bpm)	Liver fat (%)	0.108395	0.435271	0.794428
Heart rate (bpm)	Sodium (mmol/L)	0.28308	0.0380641	0.298705
Heart rate (bpm)	Potassium (mmol/L)	-0.25786	0.0597669	0.368129
Heart rate (bpm)	Creatinine (mg/dL)	-0.164787	0.233749	0.641729
Heart rate (bpm)	Urea (BUN) (mg/dL)	-0.00508951	0.970864	0.993191
Heart rate (bpm)	Uric acid (mg/dL)	0.132713	0.338741	0.730772
Heart rate (bpm)	ALT (IU/L)	0.11819	0.39467	0.76906
Heart rate (bpm)	AST (IU/L)	0.154763	0.26382	0.670675
Heart rate (bpm)	GGT (U/L)	0.0541715	0.69724	0.913953
Heart rate (bpm)	Alkaline phosphatase (IU/L)	0.126573	0.361752	0.746951
Heart rate (bpm)	Total Bilirubin (mg/dL)	-0.043007	0.757486	0.934394
Heart rate (bpm)	Albumin (g/dL)	0.0436618	0.753909	0.933283
Heart rate (bpm)	Creatine Kinase (U/L)	0.0429015	0.758063	0.934542
Heart rate (bpm)	Total cholesterol (mg/dL)	-0.104275	0.453027	0.804608
Heart rate (bpm)	High Density Lipoprotein (mg/dL)	-0.0756506	0.586656	0.869858
Heart rate (bpm)	Low Density Lipoprotein (mg/dL)	-0.156464	0.258541	0.66583
Heart rate (bpm)	Triglycerides (mg/dL)	0.067373	0.628347	0.88702
Heart rate (bpm)	Glucose (mg/dL)	0.0471791	0.734783	0.92709
Heart rate (bpm)	Insulin (mg/dL)	0.0603485	0.66466	0.901864
Heart rate (bpm)	Weight (kg)	-0.0134759	0.922953	0.981781
Heart rate (bpm)	Body mass index (kg/m2)	0.0977637	0.481875	0.819741
Systolic blood pressure (mmHg)	Liver fat (%)	0.149123	0.281829	0.686097
Systolic blood pressure (mmHg)	Sodium (mmol/L)	0.125004	0.367783	0.751087
Systolic blood pressure (mmHg)	Potassium (mmol/L)	0.0196334	0.887939	0.97232
Systolic blood pressure (mmHg)	Creatinine (mg/dL)	0.0863507	0.534692	0.846557
Systolic blood pressure (mmHg)	Urea (BUN) (mg/dL)	0.00967937	0.944619	0.986962
Systolic blood pressure (mmHg)	Uric acid (mg/dL)	0.184865	0.180814	0.583813
Systolic blood pressure (mmHg)	ALT (IU/L)	-0.00132253	0.992427	0.998247
Systolic blood pressure (mmHg)	AST (IU/L)	0.0488586	0.725705	0.924037
Systolic blood pressure (mmHg)	GGT (U/L)	0.212014	0.123785	0.503389
Systolic blood pressure (mmHg)	Alkaline phosphatase (IU/L)	-0.168813	0.222362	0.630372
Systolic blood pressure (mmHg)	Total Bilirubin (mg/dL)	0.0585666	0.673999	0.905653
Systolic blood pressure (mmHg)	Albumin (g/dL)	-0.0287312	0.836609	0.958055
Systolic blood pressure (mmHg)	Creatine Kinase (U/L)	0.21989	0.110116	0.480166
Systolic blood pressure (mmHg)	Total cholesterol (mg/dL)	0.29148	0.0324772	0.277065
Systolic blood pressure (mmHg)	High Density Lipoprotein (mg/dL)	0.0963585	0.488225	0.823036
Systolic blood pressure (mmHg)	Low Density Lipoprotein (mg/dL)	0.23211	0.0912402	0.443444
Systolic blood pressure (mmHg)	Triglycerides (mg/dL)	0.202583	0.1418	0.531166
Systolic blood pressure (mmHg)	Glucose (mg/dL)	0.332023	0.0141753	0.182124
Systolic blood pressure (mmHg)	Insulin (mg/dL)	0.186332	0.177316	0.579563
Systolic blood pressure (mmHg)	Weight (kg)	0.295715	0.0299302	0.266912
Systolic blood pressure (mmHg)	Body mass index (kg/m2)	0.291562	0.0324261	0.276903
Systolic blood pressure (mmHg)	Heart rate (bpm)	0.0734072	0.597832	0.874845
Diastolic blood pressure (mmHg)	Liver fat (%)	0.247203	0.0715236	0.398867
Diastolic blood pressure (mmHg)	Sodium (mmol/L)	0.188971	0.171149	0.571875
Diastolic blood pressure (mmHg)	Potassium (mmol/L)	0.0652545	0.639212	0.891697
Diastolic blood pressure (mmHg)	Creatinine (mg/dL)	0.089571	0.519507	0.839081
Diastolic blood pressure (mmHg)	Urea (BUN) (mg/dL)	-0.0142846	0.918345	0.98058
Diastolic blood pressure (mmHg)	Uric acid (mg/dL)	0.279807	0.0404457	0.30738
Diastolic blood pressure (mmHg)	ALT (IU/L)	0.108814	0.433488	0.793408
Diastolic blood pressure (mmHg)	AST (IU/L)	0.214876	0.118676	0.494764
Diastolic blood pressure (mmHg)	GGT (U/L)	0.209471	0.128461	0.510846
Diastolic blood pressure (mmHg)	Alkaline phosphatase (IU/L)	-0.144157	0.298346	0.699584
Diastolic blood pressure (mmHg)	Total Bilirubin (mg/dL)	0.200764	0.145488	0.53663
Diastolic blood pressure (mmHg)	Albumin (g/dL)	-0.0191308	0.89079	0.973194
Diastolic blood pressure (mmHg)	Creatine Kinase (U/L)	0.327194	0.0157353	0.192624
Diastolic blood pressure (mmHg)	Total cholesterol (mg/dL)	0.169823	0.219566	0.627437
Diastolic blood pressure (mmHg)	High Density Lipoprotein (mg/dL)	0.103671	0.45566	0.806027
Diastolic blood pressure (mmHg)	Low Density Lipoprotein (mg/dL)	0.150533	0.277255	0.682275
Diastolic blood pressure (mmHg)	Triglycerides (mg/dL)	0.0746708	0.591525	0.872162
Diastolic blood pressure (mmHg)	Glucose (mg/dL)	0.321609	0.0177201	0.205169
Diastolic blood pressure (mmHg)	Insulin (mg/dL)	0.155133	0.262667	0.66981
Diastolic blood pressure (mmHg)	Weight (kg)	0.18994	0.168925	0.569047
Diastolic blood pressure (mmHg)	Body mass index (kg/m2)	0.332837	0.0139257	0.180268
Diastolic blood pressure (mmHg)	Heart rate (bpm)	-0.0154984	0.911433	0.978742
Diastolic blood pressure (mmHg)	Systolic blood pressure (mmHg)	0.64348	1.53687e-07	3.73234e-05
Waist circumference (cm)	Liver fat (%)	0.33815	0.0123881	0.169492
Waist circumference (cm)	Sodium (mmol/L)	0.0351292	0.800899	0.94755
Waist circumference (cm)	Potassium (mmol/L)	0.146345	0.290992	0.693542
Waist circumference (cm)	Creatinine (mg/dL)	0.11346	0.413992	0.781443
Waist circumference (cm)	Urea (BUN) (mg/dL)	-0.0360563	0.795756	0.946274
Waist circumference (cm)	Uric acid (mg/dL)	0.258351	0.0592649	0.366807
Waist circumference (cm)	ALT (IU/L)	0.191857	0.164585	0.563385
Waist circumference (cm)	AST (IU/L)	0.173422	0.209807	0.617375
Waist circumference (cm)	GGT (U/L)	0.142143	0.305218	0.705066
Waist circumference (cm)	Alkaline phosphatase (IU/L)	-0.202449	0.14207	0.531548
Waist circumference (cm)	Total Bilirubin (mg/dL)	0.118682	0.39269	0.767855
Waist circumference (cm)	Albumin (g/dL)	-0.132321	0.340183	0.731728
Waist circumference (cm)	Creatine Kinase (U/L)	0.159282	0.249958	0.657711
Waist circumference (cm)	Total cholesterol (mg/dL)	0.217249	0.114565	0.487878
Waist circumference (cm)	High Density Lipoprotein (mg/dL)	-0.00938815	0.946283	0.987404
Waist circumference (cm)	Low Density Lipoprotein (mg/dL)	0.250807	0.0673576	0.388538
Waist circumference (cm)	Triglycerides (mg/dL)	0.105806	0.446383	0.800776
Waist circumference (cm)	Glucose (mg/dL)	-0.0974552	0.483265	0.820374
Waist circumference (cm)	Insulin (mg/dL)	0.17583	0.203451	0.610293
Waist circumference (cm)	Weight (kg)	0.732845	2.97672e-10	1.55837e-07
Waist circumference (cm)	Body mass index (kg/m2)	0.561289	1.00882e-05	0.00120259
Waist circumference (cm)	Heart rate (bpm)	-0.217178	0.114687	0.488096
Waist circumference (cm)	Systolic blood pressure (mmHg)	0.330483	0.0146577	0.185342
Waist circumference (cm)	Diastolic blood pressure (mmHg)	0.308748	0.0231137	0.235004
Hip circumference (cm)	Liver fat (%)	0.192932	0.162188	0.560608
Hip circumference (cm)	Sodium (mmol/L)	0.134199	0.333311	0.726753
Hip circumference (cm)	Potassium (mmol/L)	0.0486656	0.726746	0.924337
Hip circumference (cm)	Creatinine (mg/dL)	-0.0991004	0.475874	0.816657
Hip circumference (cm)	Urea (BUN) (mg/dL)	-0.102934	0.458888	0.807761
Hip circumference (cm)	Uric acid (mg/dL)	0.165747	0.230999	0.63909
Hip circumference (cm)	ALT (IU/L)	0.0134309	0.92321	0.981886
Hip circumference (cm)	AST (IU/L)	0.072405	0.602854	0.876939
Hip circumference (cm)	GGT (U/L)	-0.0408023	0.769567	0.938242
Hip circumference (cm)	Alkaline phosphatase (IU/L)	-0.12805	0.356132	0.743031
Hip circumference (cm)	Total Bilirubin (mg/dL)	0.14807	0.285282	0.688731
Hip circumference (cm)	Albumin (g/dL)	-0.18535	0.17965	0.582312
Hip circumference (cm)	Creatine Kinase (U/L)	0.0118604	0.932166	0.984062
Hip circumference (cm)	Total cholesterol (mg/dL)	0.174958	0.205737	0.613076
Hip circumference (cm)	High Density Lipoprotein (mg/dL)	0.0676932	0.626712	0.88638
Hip circumference (cm)	Low Density Lipoprotein (mg/dL)	0.180141	0.192411	0.597577
Hip circumference (cm)	Triglycerides (mg/dL)	0.0238737	0.863945	0.9659
Hip circumference (cm)	Glucose (mg/dL)	-0.0708307	0.610782	0.880174
Hip circumference (cm)	Insulin (mg/dL)	0.296414	0.0295259	0.264961
Hip circumference (cm)	Weight (kg)	0.727359	4.68302e-10	2.33212e-07
Hip circumference (cm)	Body mass index (kg/m2)	0.730822	3.52252e-10	1.8047e-07
Hip circumference (cm)	Heart rate (bpm)	0.00831052	0.952441	0.98882
Hip circumference (cm)	Systolic blood pressure (mmHg)	0.320818	0.0180177	0.206897
Hip circumference (cm)	Diastolic blood pressure (mmHg)	0.284318	0.0371935	0.295364
Hip circumference (cm)	Waist circumference (cm)	0.716307	1.12965e-09	5.09584e-07
Trunk fat mass (kg/m2)	Liver fat (%)	0.215486	0.11761	0.492926
Trunk fat mass (kg/m2)	Sodium (mmol/L)	0.0167984	0.904038	0.976766
Trunk fat mass (kg/m2)	Potassium (mmol/L)	0.0116531	0.933349	0.98447
Trunk fat mass (kg/m2)	Creatinine (mg/dL)	-0.0101852	0.94173	0.986277
Trunk fat mass (kg/m2)	Urea (BUN) (mg/dL)	-0.0711898	0.608969	0.879427
Trunk fat mass (kg/m2)	Uric acid (mg/dL)	0.191217	0.166025	0.565213
Trunk fat mass (kg/m2)	ALT (IU/L)	-0.00299504	0.982852	0.995989
Trunk fat mass (kg/m2)	AST (IU/L)	0.00620183	0.9645	0.991699
Trunk fat mass (kg/m2)	GGT (U/L)	-0.00965133	0.944779	0.986962
Trunk fat mass (kg/m2)	Alkaline phosphatase (IU/L)	-0.0686037	0.622071	0.884583
Trunk fat mass (kg/m2)	Total Bilirubin (mg/dL)	0.126447	0.362234	0.747191
Trunk fat mass (kg/m2)	Albumin (g/dL)	-0.124592	0.369375	0.752273
Trunk fat mass (kg/m2)	Creatine Kinase (U/L)	-0.0167439	0.904347	0.976836
Trunk fat mass (kg/m2)	Total cholesterol (mg/dL)	0.172371	0.212625	0.62049
Trunk fat mass (kg/m2)	High Density Lipoprotein (mg/dL)	0.0418275	0.763943	0.936368
Trunk fat mass (kg/m2)	Low Density Lipoprotein (mg/dL)	0.185995	0.178116	0.580512
Trunk fat mass (kg/m2)	Triglycerides (mg/dL)	0.000839102	0.995195	0.998893
Trunk fat mass (kg/m2)	Glucose (mg/dL)	-0.00412214	0.9764	0.994456
Trunk fat mass (kg/m2)	Insulin (mg/dL)	0.165071	0.232931	0.64095
Trunk fat mass (kg/m2)	Weight (kg)	0.76971	1.03452e-11	7.36852e-09
Trunk fat mass (kg/m2)	Body mass index (kg/m2)	0.673557	2.3873e-08	7.47424e-06
Trunk fat mass (kg/m2)	Heart rate (bpm)	-0.0558308	0.688432	0.910903
Trunk fat mass (kg/m2)	Systolic blood pressure (mmHg)	0.301369	0.0267913	0.25288
Trunk fat mass (kg/m2)	Diastolic blood pressure (mmHg)	0.260384	0.0572237	0.361105
Trunk fat mass (kg/m2)	Waist circumference (cm)	0.697331	4.6706e-09	1.77424e-06
Trunk fat mass (kg/m2)	Hip circumference (cm)	0.792853	8.98282e-13	8.22772e-10
Trunk fat free mass (kg/m2)	Liver fat (%)	0.394914	0.00312407	0.076016
Trunk fat free mass (kg/m2)	Sodium (mmol/L)	0.169028	0.221765	0.629719
Trunk fat free mass (kg/m2)	Potassium (mmol/L)	-0.049004	0.724921	0.923796
Trunk fat free mass (kg/m2)	Creatinine (mg/dL)	0.555261	1.31357e-05	0.00148913
Trunk fat free mass (kg/m2)	Urea (BUN) (mg/dL)	-0.0637791	0.646823	0.894672
Trunk fat free mass (kg/m2)	Uric acid (mg/dL)	0.437994	0.00092521	0.0345761
Trunk fat free mass (kg/m2)	ALT (IU/L)	0.545458	1.99611e-05	0.00208035
Trunk fat free mass (kg/m2)	AST (IU/L)	0.361511	0.00723353	0.125041
Trunk fat free mass (kg/m2)	GGT (U/L)	0.562194	9.69222e-06	0.00116436
Trunk fat free mass (kg/m2)	Alkaline phosphatase (IU/L)	-0.0954988	0.492132	0.824939
Trunk fat free mass (kg/m2)	Total Bilirubin (mg/dL)	0.17022	0.218475	0.626305
Trunk fat free mass (kg/m2)	Albumin (g/dL)	0.298594	0.0282952	0.25977
Trunk fat free mass (kg/m2)	Creatine Kinase (U/L)	0.387664	0.0037762	0.0853107
Trunk fat free mass (kg/m2)	Total cholesterol (mg/dL)	-0.125701	0.365099	0.749401
Trunk fat free mass (kg/m2)	High Density Lipoprotein (mg/dL)	-0.48525	0.000200015	0.0118629
Trunk fat free mass (kg/m2)	Low Density Lipoprotein (mg/dL)	-0.127664	0.357594	0.743987
Trunk fat free mass (kg/m2)	Triglycerides (mg/dL)	0.351268	0.00920206	0.14339
Trunk fat free mass (kg/m2)	Glucose (mg/dL)	-0.102112	0.462502	0.809665
Trunk fat free mass (kg/m2)	Insulin (mg/dL)	0.229788	0.0946169	0.450466
Trunk fat free mass (kg/m2)	Weight (kg)	0.734407	2.6112e-10	1.38307e-07
Trunk fat free mass (kg/m2)	Body mass index (kg/m2)	0.0712815	0.608507	0.879227
Trunk fat free mass (kg/m2)	Heart rate (bpm)	-0.030967	0.824089	0.954582
Trunk fat free mass (kg/m2)	Systolic blood pressure (mmHg)	0.11096	0.42442	0.787823
Trunk fat free mass (kg/m2)	Diastolic blood pressure (mmHg)	-0.0328644	0.813498	0.951263
Trunk fat free mass (kg/m2)	Waist circumference (cm)	0.46523	0.000393193	0.0192087
Trunk fat free mass (kg/m2)	Hip circumference (cm)	0.240954	0.07923	0.417103
Trunk fat free mass (kg/m2)	Trunk fat mass (kg/m2)	0.282181	0.038706	0.301092
Trunk total body water (%)	Liver fat (%)	0.449993	0.000640173	0.0269932
Trunk total body water (%)	Sodium (mmol/L)	0.161481	0.243393	0.651412
Trunk total body water (%)	Potassium (mmol/L)	-0.122479	0.377614	0.757661
Trunk total body water (%)	Creatinine (mg/dL)	0.54585	1.9635e-05	0.00205229
Trunk total body water (%)	Urea (BUN) (mg/dL)	-0.111429	0.42245	0.786694
Trunk total body water (%)	Uric acid (mg/dL)	0.488261	0.000180028	0.0109868
Trunk total body water (%)	ALT (IU/L)	0.518805	5.84226e-05	0.00477148
Trunk total body water (%)	AST (IU/L)	0.354615	0.00851307	0.137131
Trunk total body water (%)	GGT (U/L)	0.51699	6.26514e-05	0.00501497
Trunk total body water (%)	Alkaline phosphatase (IU/L)	-0.0588392	0.672567	0.905016
Trunk total body water (%)	Total Bilirubin (mg/dL)	0.205229	0.136559	0.523268
Trunk total body water (%)	Albumin (g/dL)	0.269708	0.048577	0.334699
Trunk total body water (%)	Creatine Kinase (U/L)	0.378067	0.0048226	0.098889
Trunk total body water (%)	Total cholesterol (mg/dL)	-0.107818	0.437736	0.795887
Trunk total body water (%)	High Density Lipoprotein (mg/dL)	-0.444933	0.000748958	0.030029
Trunk total body water (%)	Low Density Lipoprotein (mg/dL)	-0.104822	0.450647	0.803288
Trunk total body water (%)	Triglycerides (mg/dL)	0.360394	0.00742882	0.126829
Trunk total body water (%)	Glucose (mg/dL)	-0.0805701	0.562484	0.859423
Trunk total body water (%)	Insulin (mg/dL)	0.283732	0.0376038	0.297115
Trunk total body water (%)	Weight (kg)	0.780694	3.36496e-12	2.66304e-09
Trunk total body water (%)	Body mass index (kg/m2)	0.167363	0.226419	0.6345
Trunk total body water (%)	Heart rate (bpm)	0.0245437	0.860164	0.964854
Trunk total body water (%)	Systolic blood pressure (mmHg)	0.150093	0.278676	0.68335
Trunk total body water (%)	Diastolic blood pressure (mmHg)	0.0208376	0.881114	0.970468
Trunk total body water (%)	Waist circumference (cm)	0.470146	0.000334336	0.0171093
Trunk total body water (%)	Hip circumference (cm)	0.30723	0.0238334	0.238687
Trunk total body water (%)	Trunk fat mass (kg/m2)	0.381192	0.00445692	0.0943203
Trunk total body water (%)	Trunk fat free mass (kg/m2)	0.954193	6.4693e-29	7.34839e-25
Left arm fat mass (kg/m2)	Liver fat (%)	0.048406	0.728148	0.924879
Left arm fat mass (kg/m2)	Sodium (mmol/L)	-0.0575463	0.679368	0.907568
Left arm fat mass (kg/m2)	Potassium (mmol/L)	-0.0931143	0.503053	0.830649
Left arm fat mass (kg/m2)	Creatinine (mg/dL)	-0.356935	0.00806241	0.133011
Left arm fat mass (kg/m2)	Urea (BUN) (mg/dL)	-0.073399	0.597873	0.874845
Left arm fat mass (kg/m2)	Uric acid (mg/dL)	-0.0196112	0.888064	0.972405
Left arm fat mass (kg/m2)	ALT (IU/L)	-0.174159	0.207846	0.615089
Left arm fat mass (kg/m2)	AST (IU/L)	-0.101625	0.464653	0.810769
Left arm fat mass (kg/m2)	GGT (U/L)	-0.269741	0.0485484	0.334576
Left arm fat mass (kg/m2)	Alkaline phosphatase (IU/L)	-0.116979	0.399563	0.772138
Left arm fat mass (kg/m2)	Total Bilirubin (mg/dL)	0.0847206	0.542461	0.850218
Left arm fat mass (kg/m2)	Albumin (g/dL)	-0.296432	0.0295158	0.264915
Left arm fat mass (kg/m2)	Creatine Kinase (U/L)	-0.151576	0.273901	0.679453
Left arm fat mass (kg/m2)	Total cholesterol (mg/dL)	0.130882	0.345505	0.735477
Left arm fat mass (kg/m2)	High Density Lipoprotein (mg/dL)	0.242527	0.07723	0.412456
Left arm fat mass (kg/m2)	Low Density Lipoprotein (mg/dL)	0.127883	0.356765	0.743466
Left arm fat mass (kg/m2)	Triglycerides (mg/dL)	-0.154614	0.264286	0.671046
Left arm fat mass (kg/m2)	Glucose (mg/dL)	-0.00665393	0.961913	0.991115
Left arm fat mass (kg/m2)	Insulin (mg/dL)	0.221554	0.107383	0.475404
Left arm fat mass (kg/m2)	Weight (kg)	0.533957	3.20819e-05	0.00301608
Left arm fat mass (kg/m2)	Body mass index (kg/m2)	0.78688	1.73712e-12	1.47389e-09
Left arm fat mass (kg/m2)	Heart rate (bpm)	-0.00107278	0.993857	0.998571
Left arm fat mass (kg/m2)	Systolic blood pressure (mmHg)	0.268565	0.0495761	0.337772
Left arm fat mass (kg/m2)	Diastolic blood pressure (mmHg)	0.2742	0.0448097	0.322505
Left arm fat mass (kg/m2)	Waist circumference (cm)	0.555936	1.27563e-05	0.00145496
Left arm fat mass (kg/m2)	Hip circumference (cm)	0.791595	1.03401e-12	9.31738e-10
Left arm fat mass (kg/m2)	Trunk fat mass (kg/m2)	0.825328	1.63753e-14	2.1673e-11
Left arm fat mass (kg/m2)	Trunk fat free mass (kg/m2)	-0.0613814	0.65927	0.899778
Left arm fat mass (kg/m2)	Trunk total body water (%)	0.0223131	0.872762	0.968224
Left arm fat free mass (kg/m2)	Liver fat (%)	0.450407	0.000631942	0.0267252
Left arm fat free mass (kg/m2)	Sodium (mmol/L)	0.177644	0.198752	0.605164
Left arm fat free mass (kg/m2)	Potassium (mmol/L)	-0.0209277	0.880603	0.9703
Left arm fat free mass (kg/m2)	Creatinine (mg/dL)	0.612306	8.6436e-07	0.000159964
Left arm fat free mass (kg/m2)	Urea (BUN) (mg/dL)	-0.000632963	0.996376	0.999148
Left arm fat free mass (kg/m2)	Uric acid (mg/dL)	0.498415	0.000125303	0.008427
Left arm fat free mass (kg/m2)	ALT (IU/L)	0.596005	1.98473e-06	0.000318995
Left arm fat free mass (kg/m2)	AST (IU/L)	0.412554	0.00193486	0.0561475
Left arm fat free mass (kg/m2)	GGT (U/L)	0.632312	2.91682e-07	6.3821e-05
Left arm fat free mass (kg/m2)	Alkaline phosphatase (IU/L)	-0.0703671	0.613124	0.881108
Left arm fat free mass (kg/m2)	Total Bilirubin (mg/dL)	0.155055	0.262908	0.670009
Left arm fat free mass (kg/m2)	Albumin (g/dL)	0.313556	0.0209544	0.223861
Left arm fat free mass (kg/m2)	Creatine Kinase (U/L)	0.440219	0.000865007	0.0330899
Left arm fat free mass (kg/m2)	Total cholesterol (mg/dL)	-0.0434501	0.755065	0.933702
Left arm fat free mass (kg/m2)	High Density Lipoprotein (mg/dL)	-0.480696	0.000234115	0.0132936
Left arm fat free mass (kg/m2)	Low Density Lipoprotein (mg/dL)	-0.0454424	0.744207	0.930155
Left arm fat free mass (kg/m2)	Triglycerides (mg/dL)	0.407283	0.00223873	0.0615881
Left arm fat free mass (kg/m2)	Glucose (mg/dL)	-0.0718039	0.605876	0.878124
Left arm fat free mass (kg/m2)	Insulin (mg/dL)	0.293847	0.031032	0.271262
Left arm fat free mass (kg/m2)	Weight (kg)	0.72234	7.02206e-10	3.34317e-07
Left arm fat free mass (kg/m2)	Body mass index (kg/m2)	0.131945	0.341568	0.732733
Left arm fat free mass (kg/m2)	Heart rate (bpm)	-0.0314714	0.821271	0.953673
Left arm fat free mass (kg/m2)	Systolic blood pressure (mmHg)	0.140466	0.311018	0.709687
Left arm fat free mass (kg/m2)	Diastolic blood pressure (mmHg)	0.0138326	0.92092	0.981207
Left arm fat free mass (kg/m2)	Waist circumference (cm)	0.49523	0.000140556	0.00918464
Left arm fat free mass (kg/m2)	Hip circumference (cm)	0.273565	0.0453268	0.324044
Left arm fat free mass (kg/m2)	Trunk fat mass (kg/m2)	0.278085	0.0417471	0.311905
Left arm fat free mass (kg/m2)	Trunk fat free mass (kg/m2)	0.967394	1.10274e-32	2.2959e-28
Left arm fat free mass (kg/m2)	Trunk total body water (%)	0.940268	5.412e-26	3.44662e-22
Left arm fat free mass (kg/m2)	Left arm fat mass (kg/m2)	-0.079397	0.568205	0.861919
Left arm total body water (%)	Liver fat (%)	0.449993	0.000640173	0.0269932
Left arm total body water (%)	Sodium (mmol/L)	0.161481	0.243393	0.651412
Left arm total body water (%)	Potassium (mmol/L)	-0.122479	0.377614	0.757661
Left arm total body water (%)	Creatinine (mg/dL)	0.54585	1.9635e-05	0.00205229
Left arm total body water (%)	Urea (BUN) (mg/dL)	-0.111429	0.42245	0.786694
Left arm total body water (%)	Uric acid (mg/dL)	0.488261	0.000180028	0.0109868
Left arm total body water (%)	ALT (IU/L)	0.518805	5.84226e-05	0.00477148
Left arm total body water (%)	AST (IU/L)	0.354615	0.00851307	0.137131
Left arm total body water (%)	GGT (U/L)	0.51699	6.26514e-05	0.00501497
Left arm total body water (%)	Alkaline phosphatase (IU/L)	-0.0588392	0.672567	0.905016
Left arm total body water (%)	Total Bilirubin (mg/dL)	0.205229	0.136559	0.523268
Left arm total body water (%)	Albumin (g/dL)	0.269708	0.048577	0.334699
Left arm total body water (%)	Creatine Kinase (U/L)	0.378067	0.0048226	0.098889
Left arm total body water (%)	Total cholesterol (mg/dL)	-0.107818	0.437736	0.795887
Left arm total body water (%)	High Density Lipoprotein (mg/dL)	-0.444933	0.000748958	0.030029
Left arm total body water (%)	Low Density Lipoprotein (mg/dL)	-0.104822	0.450647	0.803288
Left arm total body water (%)	Triglycerides (mg/dL)	0.360394	0.00742882	0.126829
Left arm total body water (%)	Glucose (mg/dL)	-0.0805701	0.562484	0.859423
Left arm total body water (%)	Insulin (mg/dL)	0.283732	0.0376038	0.297115
Left arm total body water (%)	Weight (kg)	0.780694	3.36496e-12	2.66304e-09
Left arm total body water (%)	Body mass index (kg/m2)	0.167363	0.226419	0.6345
Left arm total body water (%)	Heart rate (bpm)	0.0245437	0.860164	0.964854
Left arm total body water (%)	Systolic blood pressure (mmHg)	0.150093	0.278676	0.68335
Left arm total body water (%)	Diastolic blood pressure (mmHg)	0.0208376	0.881114	0.970468
Left arm total body water (%)	Waist circumference (cm)	0.470146	0.000334336	0.0171093
Left arm total body water (%)	Hip circumference (cm)	0.30723	0.0238334	0.238687
Left arm total body water (%)	Trunk fat mass (kg/m2)	0.381192	0.00445692	0.0943203
Left arm total body water (%)	Trunk fat free mass (kg/m2)	0.954193	6.4693e-29	7.34839e-25
Left arm total body water (%)	Trunk total body water (%)	1	0	0
Left arm total body water (%)	Left arm fat mass (kg/m2)	0.0223131	0.872762	0.968224
Left arm total body water (%)	Left arm fat free mass (kg/m2)	0.940268	5.412e-26	3.44662e-22
Right arm fat mass (kg/m2)	Liver fat (%)	0.0254568	0.855017	0.96348
Right arm fat mass (kg/m2)	Sodium (mmol/L)	-0.0671906	0.62928	0.887411
Right arm fat mass (kg/m2)	Potassium (mmol/L)	-0.0881746	0.526065	0.842168
Right arm fat mass (kg/m2)	Creatinine (mg/dL)	-0.387737	0.00376907	0.0852245
Right arm fat mass (kg/m2)	Urea (BUN) (mg/dL)	-0.0778707	0.575689	0.865131
Right arm fat mass (kg/m2)	Uric acid (mg/dL)	-0.0585997	0.673825	0.905541
Right arm fat mass (kg/m2)	ALT (IU/L)	-0.199155	0.14881	0.541625
Right arm fat mass (kg/m2)	AST (IU/L)	-0.123774	0.372554	0.754252
Right arm fat mass (kg/m2)	GGT (U/L)	-0.294085	0.0308897	0.270696
Right arm fat mass (kg/m2)	Alkaline phosphatase (IU/L)	-0.127572	0.357945	0.744231
Right arm fat mass (kg/m2)	Total Bilirubin (mg/dL)	0.069402	0.618014	0.882926
Right arm fat mass (kg/m2)	Albumin (g/dL)	-0.28661	0.0356266	0.289427
Right arm fat mass (kg/m2)	Creatine Kinase (U/L)	-0.16873	0.222592	0.630617
Right arm fat mass (kg/m2)	Total cholesterol (mg/dL)	0.138368	0.318369	0.715485
Right arm fat mass (kg/m2)	High Density Lipoprotein (mg/dL)	0.265242	0.0525759	0.346981
Right arm fat mass (kg/m2)	Low Density Lipoprotein (mg/dL)	0.134908	0.33074	0.724611
Right arm fat mass (kg/m2)	Triglycerides (mg/dL)	-0.165861	0.230673	0.63869
Right arm fat mass (kg/m2)	Glucose (mg/dL)	0.00616435	0.964714	0.991771
Right arm fat mass (kg/m2)	Insulin (mg/dL)	0.207767	0.13167	0.515522
Right arm fat mass (kg/m2)	Weight (kg)	0.503474	0.000104155	0.00735757
Right arm fat mass (kg/m2)	Body mass index (kg/m2)	0.758426	3.08125e-11	1.95998e-08
Right arm fat mass (kg/m2)	Heart rate (bpm)	0.00444982	0.974524	0.994017
Right arm fat mass (kg/m2)	Systolic blood pressure (mmHg)	0.274482	0.0445813	0.321754
Right arm fat mass (kg/m2)	Diastolic blood pressure (mmHg)	0.256208	0.0614795	0.372774
Right arm fat mass (kg/m2)	Waist circumference (cm)	0.539898	2.51629e-05	0.00249107
Right arm fat mass (kg/m2)	Hip circumference (cm)	0.781243	3.17611e-12	2.5471e-09
Right arm fat mass (kg/m2)	Trunk fat mass (kg/m2)	0.804225	2.40688e-13	2.49596e-10
Right arm fat mass (kg/m2)	Trunk fat free mass (kg/m2)	-0.0889238	0.522542	0.840491
Right arm fat mass (kg/m2)	Trunk total body water (%)	-0.00654149	0.962557	0.991263
Right arm fat mass (kg/m2)	Left arm fat mass (kg/m2)	0.994672	5.39277e-53	2.24555e-48
Right arm fat mass (kg/m2)	Left arm fat free mass (kg/m2)	-0.109798	0.429316	0.790982
Right arm fat mass (kg/m2)	Left arm total body water (%)	-0.00654149	0.962557	0.991263
Right arm fat free mass (kg/m2)	Liver fat (%)	0.447216	0.000697974	0.0286537
Right arm fat free mass (kg/m2)	Sodium (mmol/L)	0.191703	0.16493	0.563784
Right arm fat free mass (kg/m2)	Potassium (mmol/L)	-0.0299428	0.829819	0.956125
Right arm fat free mass (kg/m2)	Creatinine (mg/dL)	0.60114	1.53507e-06	0.000258625
Right arm fat free mass (kg/m2)	Urea (BUN) (mg/dL)	-0.00262987	0.984942	0.996387
Right arm fat free mass (kg/m2)	Uric acid (mg/dL)	0.486275	0.000192992	0.0115606
Right arm fat free mass (kg/m2)	ALT (IU/L)	0.595624	2.02257e-06	0.00032373
Right arm fat free mass (kg/m2)	AST (IU/L)	0.419464	0.00159238	0.0494436
Right arm fat free mass (kg/m2)	GGT (U/L)	0.598705	1.73488e-06	0.000285101
Right arm fat free mass (kg/m2)	Alkaline phosphatase (IU/L)	-0.0557426	0.688899	0.911031
Right arm fat free mass (kg/m2)	Total Bilirubin (mg/dL)	0.175172	0.205173	0.612295
Right arm fat free mass (kg/m2)	Albumin (g/dL)	0.278131	0.0417116	0.311839
Right arm fat free mass (kg/m2)	Creatine Kinase (U/L)	0.432146	0.00110179	0.0387788
Right arm fat free mass (kg/m2)	Total cholesterol (mg/dL)	-0.0863013	0.534927	0.846706
Right arm fat free mass (kg/m2)	High Density Lipoprotein (mg/dL)	-0.4807	0.000234085	0.0132936
Right arm fat free mass (kg/m2)	Low Density Lipoprotein (mg/dL)	-0.08641	0.534411	0.846413
Right arm fat free mass (kg/m2)	Triglycerides (mg/dL)	0.396087	0.00302851	0.0746258
Right arm fat free mass (kg/m2)	Glucose (mg/dL)	-0.0968927	0.485806	0.82174
Right arm fat free mass (kg/m2)	Insulin (mg/dL)	0.299548	0.0277705	0.25733
Right arm fat free mass (kg/m2)	Weight (kg)	0.729665	3.87622e-10	1.97096e-07
Right arm fat free mass (kg/m2)	Body mass index (kg/m2)	0.147012	0.288775	0.691617
Right arm fat free mass (kg/m2)	Heart rate (bpm)	-0.0288911	0.835712	0.957852
Right arm fat free mass (kg/m2)	Systolic blood pressure (mmHg)	0.123455	0.373794	0.755044
Right arm fat free mass (kg/m2)	Diastolic blood pressure (mmHg)	0.00033416	0.998087	0.999475
Right arm fat free mass (kg/m2)	Waist circumference (cm)	0.504563	0.000100055	0.00714631
Right arm fat free mass (kg/m2)	Hip circumference (cm)	0.267775	0.0502759	0.33972
Right arm fat free mass (kg/m2)	Trunk fat mass (kg/m2)	0.295947	0.0297952	0.266241
Right arm fat free mass (kg/m2)	Trunk fat free mass (kg/m2)	0.969987	1.3201e-33	2.97748e-29
Right arm fat free mass (kg/m2)	Trunk total body water (%)	0.952124	1.98866e-28	1.76475e-24
Right arm fat free mass (kg/m2)	Left arm fat mass (kg/m2)	-0.0575564	0.679315	0.907568
Right arm fat free mass (kg/m2)	Left arm fat free mass (kg/m2)	0.989783	1.14168e-45	3.4334e-41
Right arm fat free mass (kg/m2)	Left arm total body water (%)	0.952124	1.98866e-28	1.76475e-24
Right arm fat free mass (kg/m2)	Right arm fat mass (kg/m2)	-0.0916359	0.509886	0.834316
Right arm total body water (%)	Liver fat (%)	0.449993	0.000640173	0.0269932
Right arm total body water (%)	Sodium (mmol/L)	0.161481	0.243393	0.651412
Right arm total body water (%)	Potassium (mmol/L)	-0.122479	0.377614	0.757661
Right arm total body water (%)	Creatinine (mg/dL)	0.54585	1.9635e-05	0.00205229
Right arm total body water (%)	Urea (BUN) (mg/dL)	-0.111429	0.42245	0.786694
Right arm total body water (%)	Uric acid (mg/dL)	0.488261	0.000180028	0.0109868
Right arm total body water (%)	ALT (IU/L)	0.518805	5.84226e-05	0.00477148
Right arm total body water (%)	AST (IU/L)	0.354615	0.00851307	0.137131
Right arm total body water (%)	GGT (U/L)	0.51699	6.26514e-05	0.00501497
Right arm total body water (%)	Alkaline phosphatase (IU/L)	-0.0588392	0.672567	0.905016
Right arm total body water (%)	Total Bilirubin (mg/dL)	0.205229	0.136559	0.523268
Right arm total body water (%)	Albumin (g/dL)	0.269708	0.048577	0.334699
Right arm total body water (%)	Creatine Kinase (U/L)	0.378067	0.0048226	0.098889
Right arm total body water (%)	Total cholesterol (mg/dL)	-0.107818	0.437736	0.795887
Right arm total body water (%)	High Density Lipoprotein (mg/dL)	-0.444933	0.000748958	0.030029
Right arm total body water (%)	Low Density Lipoprotein (mg/dL)	-0.104822	0.450647	0.803288
Right arm total body water (%)	Triglycerides (mg/dL)	0.360394	0.00742882	0.126829
Right arm total body water (%)	Glucose (mg/dL)	-0.0805701	0.562484	0.859423
Right arm total body water (%)	Insulin (mg/dL)	0.283732	0.0376038	0.297115
Right arm total body water (%)	Weight (kg)	0.780694	3.36496e-12	2.66304e-09
Right arm total body water (%)	Body mass index (kg/m2)	0.167363	0.226419	0.6345
Right arm total body water (%)	Heart rate (bpm)	0.0245437	0.860164	0.964854
Right arm total body water (%)	Systolic blood pressure (mmHg)	0.150093	0.278676	0.68335
Right arm total body water (%)	Diastolic blood pressure (mmHg)	0.0208376	0.881114	0.970468
Right arm total body water (%)	Waist circumference (cm)	0.470146	0.000334336	0.0171093
Right arm total body water (%)	Hip circumference (cm)	0.30723	0.0238334	0.238687
Right arm total body water (%)	Trunk fat mass (kg/m2)	0.381192	0.00445692	0.0943203
Right arm total body water (%)	Trunk fat free mass (kg/m2)	0.954193	6.4693e-29	7.34839e-25
Right arm total body water (%)	Trunk total body water (%)	1	0	0
Right arm total body water (%)	Left arm fat mass (kg/m2)	0.0223131	0.872762	0.968224
Right arm total body water (%)	Left arm fat free mass (kg/m2)	0.940268	5.412e-26	3.44662e-22
Right arm total body water (%)	Left arm total body water (%)	1	0	0
Right arm total body water (%)	Right arm fat mass (kg/m2)	-0.00654149	0.962557	0.991263
Right arm total body water (%)	Right arm fat free mass (kg/m2)	0.952124	1.98866e-28	1.76475e-24
Left leg fat mass (kg/m2)	Liver fat (%)	-0.0491181	0.724306	0.923606
Left leg fat mass (kg/m2)	Sodium (mmol/L)	0.0194379	0.889047	0.97269
Left leg fat mass (kg/m2)	Potassium (mmol/L)	-0.0671932	0.629266	0.887394
Left leg fat mass (kg/m2)	Creatinine (mg/dL)	-0.415279	0.00179266	0.0534687
Left leg fat mass (kg/m2)	Urea (BUN) (mg/dL)	0.0265354	0.848945	0.961766
Left leg fat mass (kg/m2)	Uric acid (mg/dL)	-0.103257	0.457473	0.806921
Left leg fat mass (kg/m2)	ALT (IU/L)	-0.2914	0.0325272	0.277281
Left leg fat mass (kg/m2)	AST (IU/L)	-0.188864	0.171396	0.572071
Left leg fat mass (kg/m2)	GGT (U/L)	-0.332176	0.014128	0.181735
Left leg fat mass (kg/m2)	Alkaline phosphatase (IU/L)	-0.125351	0.366446	0.750262
Left leg fat mass (kg/m2)	Total Bilirubin (mg/dL)	0.0521165	0.708203	0.917932
Left leg fat mass (kg/m2)	Albumin (g/dL)	-0.290936	0.0328171	0.278467
Left leg fat mass (kg/m2)	Creatine Kinase (U/L)	-0.195793	0.155932	0.55177
Left leg fat mass (kg/m2)	Total cholesterol (mg/dL)	0.186514	0.176885	0.57895
Left leg fat mass (kg/m2)	High Density Lipoprotein (mg/dL)	0.332812	0.0139335	0.1803
Left leg fat mass (kg/m2)	Low Density Lipoprotein (mg/dL)	0.165564	0.231521	0.639544
Left leg fat mass (kg/m2)	Triglycerides (mg/dL)	-0.17222	0.213033	0.62093
Left leg fat mass (kg/m2)	Glucose (mg/dL)	0.0617414	0.657396	0.898968
Left leg fat mass (kg/m2)	Insulin (mg/dL)	0.181255	0.18963	0.594226
Left leg fat mass (kg/m2)	Weight (kg)	0.341113	0.0115956	0.163281
Left leg fat mass (kg/m2)	Body mass index (kg/m2)	0.684688	1.13348e-08	3.86626e-06
Left leg fat mass (kg/m2)	Heart rate (bpm)	0.0563323	0.685778	0.909962
Left leg fat mass (kg/m2)	Systolic blood pressure (mmHg)	0.261842	0.0557953	0.356965
Left leg fat mass (kg/m2)	Diastolic blood pressure (mmHg)	0.240012	0.0804462	0.419836
Left leg fat mass (kg/m2)	Waist circumference (cm)	0.402444	0.00255424	0.0671131
Left leg fat mass (kg/m2)	Hip circumference (cm)	0.715626	1.19102e-09	5.33267e-07
Left leg fat mass (kg/m2)	Trunk fat mass (kg/m2)	0.687667	9.235e-09	3.21278e-06
Left leg fat mass (kg/m2)	Trunk fat free mass (kg/m2)	-0.24151	0.078519	0.415503
Left leg fat mass (kg/m2)	Trunk total body water (%)	-0.174707	0.206397	0.61369
Left leg fat mass (kg/m2)	Left arm fat mass (kg/m2)	0.927306	7.60271e-24	3.99563e-20
Left leg fat mass (kg/m2)	Left arm fat free mass (kg/m2)	-0.229963	0.0943594	0.449842
Left leg fat mass (kg/m2)	Left arm total body water (%)	-0.174707	0.206397	0.61369
Left leg fat mass (kg/m2)	Right arm fat mass (kg/m2)	0.935792	3.35114e-25	1.97178e-21
Left leg fat mass (kg/m2)	Right arm fat free mass (kg/m2)	-0.228217	0.0969563	0.455299
Left leg fat mass (kg/m2)	Right arm total body water (%)	-0.174707	0.206397	0.61369
Left leg fat free mass (kg/m2)	Liver fat (%)	0.398054	0.00287404	0.0722844
Left leg fat free mass (kg/m2)	Sodium (mmol/L)	0.112286	0.418868	0.784387
Left leg fat free mass (kg/m2)	Potassium (mmol/L)	-0.0643139	0.644061	0.893631
Left leg fat free mass (kg/m2)	Creatinine (mg/dL)	0.516726	6.32912e-05	0.00505098
Left leg fat free mass (kg/m2)	Urea (BUN) (mg/dL)	-0.081419	0.558361	0.857585
Left leg fat free mass (kg/m2)	Uric acid (mg/dL)	0.442158	0.000815434	0.0317928
Left leg fat free mass (kg/m2)	ALT (IU/L)	0.524067	4.75973e-05	0.00408261
Left leg fat free mass (kg/m2)	AST (IU/L)	0.348304	0.00985187	0.149115
Left leg fat free mass (kg/m2)	GGT (U/L)	0.533146	3.31521e-05	0.00309564
Left leg fat free mass (kg/m2)	Alkaline phosphatase (IU/L)	-0.0550837	0.692393	0.912301
Left leg fat free mass (kg/m2)	Total Bilirubin (mg/dL)	0.104025	0.454116	0.80514
Left leg fat free mass (kg/m2)	Albumin (g/dL)	0.260072	0.0575335	0.361972
Left leg fat free mass (kg/m2)	Creatine Kinase (U/L)	0.351058	0.00924682	0.143828
Left leg fat free mass (kg/m2)	Total cholesterol (mg/dL)	-0.120601	0.385028	0.762715
Left leg fat free mass (kg/m2)	High Density Lipoprotein (mg/dL)	-0.476096	0.000273855	0.014854
Left leg fat free mass (kg/m2)	Low Density Lipoprotein (mg/dL)	-0.105165	0.449158	0.802327
Left leg fat free mass (kg/m2)	Triglycerides (mg/dL)	0.322153	0.0175179	0.203986
Left leg fat free mass (kg/m2)	Glucose (mg/dL)	-0.177199	0.199896	0.606379
Left leg fat free mass (kg/m2)	Insulin (mg/dL)	0.219039	0.111536	0.482639
Left leg fat free mass (kg/m2)	Weight (kg)	0.745894	9.67873e-11	5.59156e-08
Left leg fat free mass (kg/m2)	Body mass index (kg/m2)	0.127039	0.359974	0.745749
Left leg fat free mass (kg/m2)	Heart rate (bpm)	-0.0433844	0.755424	0.933823
Left leg fat free mass (kg/m2)	Systolic blood pressure (mmHg)	0.067585	0.627264	0.886562
Left leg fat free mass (kg/m2)	Diastolic blood pressure (mmHg)	-0.0559328	0.687892	0.91065
Left leg fat free mass (kg/m2)	Waist circumference (cm)	0.481719	0.000226022	0.0129636
Left leg fat free mass (kg/m2)	Hip circumference (cm)	0.23799	0.0831073	0.426495
Left leg fat free mass (kg/m2)	Trunk fat mass (kg/m2)	0.341837	0.0114088	0.161883
Left leg fat free mass (kg/m2)	Trunk fat free mass (kg/m2)	0.965014	6.68961e-32	1.2487e-27
Left leg fat free mass (kg/m2)	Trunk total body water (%)	0.952844	1.35277e-28	1.38066e-24
Left leg fat free mass (kg/m2)	Left arm fat mass (kg/m2)	-0.0190028	0.891516	0.97342
Left leg fat free mass (kg/m2)	Left arm fat free mass (kg/m2)	0.941905	2.68148e-26	1.81442e-22
Left leg fat free mass (kg/m2)	Left arm total body water (%)	0.952844	1.35277e-28	1.38066e-24
Left leg fat free mass (kg/m2)	Right arm fat mass (kg/m2)	-0.0526378	0.705417	0.916814
Left leg fat free mass (kg/m2)	Right arm fat free mass (kg/m2)	0.959506	2.7989e-30	4.20862e-26
Left leg fat free mass (kg/m2)	Right arm total body water (%)	0.952844	1.35277e-28	1.38066e-24
Left leg fat free mass (kg/m2)	Left leg fat mass (kg/m2)	-0.239466	0.0811573	0.421609
Left leg total body water (%)	Liver fat (%)	0.449993	0.000640173	0.0269932
Left leg total body water (%)	Sodium (mmol/L)	0.161481	0.243393	0.651412
Left leg total body water (%)	Potassium (mmol/L)	-0.122479	0.377614	0.757661
Left leg total body water (%)	Creatinine (mg/dL)	0.54585	1.9635e-05	0.00205229
Left leg total body water (%)	Urea (BUN) (mg/dL)	-0.111429	0.42245	0.786694
Left leg total body water (%)	Uric acid (mg/dL)	0.488261	0.000180028	0.0109868
Left leg total body water (%)	ALT (IU/L)	0.518805	5.84226e-05	0.00477148
Left leg total body water (%)	AST (IU/L)	0.354615	0.00851307	0.137131
Left leg total body water (%)	GGT (U/L)	0.51699	6.26514e-05	0.00501497
Left leg total body water (%)	Alkaline phosphatase (IU/L)	-0.0588392	0.672567	0.905016
Left leg total body water (%)	Total Bilirubin (mg/dL)	0.205229	0.136559	0.523268
Left leg total body water (%)	Albumin (g/dL)	0.269708	0.048577	0.334699
Left leg total body water (%)	Creatine Kinase (U/L)	0.378067	0.0048226	0.098889
Left leg total body water (%)	Total cholesterol (mg/dL)	-0.107818	0.437736	0.795887
Left leg total body water (%)	High Density Lipoprotein (mg/dL)	-0.444933	0.000748958	0.030029
Left leg total body water (%)	Low Density Lipoprotein (mg/dL)	-0.104822	0.450647	0.803288
Left leg total body water (%)	Triglycerides (mg/dL)	0.360394	0.00742882	0.126829
Left leg total body water (%)	Glucose (mg/dL)	-0.0805701	0.562484	0.859423
Left leg total body water (%)	Insulin (mg/dL)	0.283732	0.0376038	0.297115
Left leg total body water (%)	Weight (kg)	0.780694	3.36496e-12	2.66304e-09
Left leg total body water (%)	Body mass index (kg/m2)	0.167363	0.226419	0.6345
Left leg total body water (%)	Heart rate (bpm)	0.0245437	0.860164	0.964854
Left leg total body water (%)	Systolic blood pressure (mmHg)	0.150093	0.278676	0.68335
Left leg total body water (%)	Diastolic blood pressure (mmHg)	0.0208376	0.881114	0.970468
Left leg total body water (%)	Waist circumference (cm)	0.470146	0.000334336	0.0171093
Left leg total body water (%)	Hip circumference (cm)	0.30723	0.0238334	0.238687
Left leg total body water (%)	Trunk fat mass (kg/m2)	0.381192	0.00445692	0.0943203
Left leg total body water (%)	Trunk fat free mass (kg/m2)	0.954193	6.4693e-29	7.34839e-25
Left leg total body water (%)	Trunk total body water (%)	1	0	0
Left leg total body water (%)	Left arm fat mass (kg/m2)	0.0223131	0.872762	0.968224
Left leg total body water (%)	Left arm fat free mass (kg/m2)	0.940268	5.412e-26	3.44662e-22
Left leg total body water (%)	Left arm total body water (%)	1	0	0
Left leg total body water (%)	Right arm fat mass (kg/m2)	-0.00654149	0.962557	0.991263
Left leg total body water (%)	Right arm fat free mass (kg/m2)	0.952124	1.98866e-28	1.76475e-24
Left leg total body water (%)	Right arm total body water (%)	1	0	0
Left leg total body water (%)	Left leg fat mass (kg/m2)	-0.174707	0.206397	0.61369
Left leg total body water (%)	Left leg fat free mass (kg/m2)	0.952844	1.35277e-28	1.38066e-24
Right leg fat mass (kg/m2)	Liver fat (%)	-0.0562293	0.686323	0.910091
Right leg fat mass (kg/m2)	Sodium (mmol/L)	0.0291175	0.834443	0.957448
Right leg fat mass (kg/m2)	Potassium (mmol/L)	-0.10323	0.457589	0.807082
Right leg fat mass (kg/m2)	Creatinine (mg/dL)	-0.385706	0.00397182	0.0879896
Right leg fat mass (kg/m2)	Urea (BUN) (mg/dL)	0.0803518	0.563547	0.859961
Right leg fat mass (kg/m2)	Uric acid (mg/dL)	-0.112928	0.416198	0.782708
Right leg fat mass (kg/m2)	ALT (IU/L)	-0.299101	0.0280151	0.2585
Right leg fat mass (kg/m2)	AST (IU/L)	-0.204481	0.138026	0.525427
Right leg fat mass (kg/m2)	GGT (U/L)	-0.338999	0.0121565	0.167726
Right leg fat mass (kg/m2)	Alkaline phosphatase (IU/L)	-0.140592	0.310578	0.709342
Right leg fat mass (kg/m2)	Total Bilirubin (mg/dL)	0.0592118	0.670612	0.904314
Right leg fat mass (kg/m2)	Albumin (g/dL)	-0.290086	0.0333542	0.280654
Right leg fat mass (kg/m2)	Creatine Kinase (U/L)	-0.165465	0.231803	0.639728
Right leg fat mass (kg/m2)	Total cholesterol (mg/dL)	0.185882	0.178385	0.5808
Right leg fat mass (kg/m2)	High Density Lipoprotein (mg/dL)	0.352097	0.00902715	0.141777
Right leg fat mass (kg/m2)	Low Density Lipoprotein (mg/dL)	0.153927	0.26644	0.672815
Right leg fat mass (kg/m2)	Triglycerides (mg/dL)	-0.180799	0.190765	0.595529
Right leg fat mass (kg/m2)	Glucose (mg/dL)	0.046434	0.738822	0.928463
Right leg fat mass (kg/m2)	Insulin (mg/dL)	0.169982	0.219131	0.626989
Right leg fat mass (kg/m2)	Weight (kg)	0.330677	0.0145963	0.184906
Right leg fat mass (kg/m2)	Body mass index (kg/m2)	0.680537	1.50209e-08	4.99149e-06
Right leg fat mass (kg/m2)	Heart rate (bpm)	0.0672877	0.628783	0.887147
Right leg fat mass (kg/m2)	Systolic blood pressure (mmHg)	0.248794	0.0696594	0.394249
Right leg fat mass (kg/m2)	Diastolic blood pressure (mmHg)	0.226024	0.100298	0.461764
Right leg fat mass (kg/m2)	Waist circumference (cm)	0.377518	0.00488948	0.0996339
Right leg fat mass (kg/m2)	Hip circumference (cm)	0.710073	1.82322e-09	7.74077e-07
Right leg fat mass (kg/m2)	Trunk fat mass (kg/m2)	0.659425	5.87765e-08	1.64513e-05
Right leg fat mass (kg/m2)	Trunk fat free mass (kg/m2)	-0.243793	0.0756507	0.408826
Right leg fat mass (kg/m2)	Trunk total body water (%)	-0.181244	0.189656	0.594226
Right leg fat mass (kg/m2)	Left arm fat mass (kg/m2)	0.914007	5.08017e-22	2.2e-18
Right leg fat mass (kg/m2)	Left arm fat free mass (kg/m2)	-0.231181	0.0925799	0.446202
Right leg fat mass (kg/m2)	Left arm total body water (%)	-0.181244	0.189656	0.594226
Right leg fat mass (kg/m2)	Right arm fat mass (kg/m2)	0.925653	1.33664e-23	6.76217e-20
Right leg fat mass (kg/m2)	Right arm fat free mass (kg/m2)	-0.232819	0.0902272	0.441368
Right leg fat mass (kg/m2)	Right arm total body water (%)	-0.181244	0.189656	0.594226
Right leg fat mass (kg/m2)	Left leg fat mass (kg/m2)	0.990634	1.20138e-46	3.82549e-42
Right leg fat mass (kg/m2)	Left leg fat free mass (kg/m2)	-0.247438	0.0712451	0.398155
Right leg fat mass (kg/m2)	Left leg total body water (%)	-0.181244	0.189656	0.594226
Right leg fat free mass (kg/m2)	Liver fat (%)	0.380974	0.00448159	0.0946021
Right leg fat free mass (kg/m2)	Sodium (mmol/L)	0.0990728	0.475998	0.816657
Right leg fat free mass (kg/m2)	Potassium (mmol/L)	-0.0678998	0.625657	0.885924
Right leg fat free mass (kg/m2)	Creatinine (mg/dL)	0.501107	0.000113608	0.00784342
Right leg fat free mass (kg/m2)	Urea (BUN) (mg/dL)	-0.105972	0.445665	0.800414
Right leg fat free mass (kg/m2)	Uric acid (mg/dL)	0.454582	0.000554087	0.0243971
Right leg fat free mass (kg/m2)	ALT (IU/L)	0.523996	4.77301e-05	0.00409029
Right leg fat free mass (kg/m2)	AST (IU/L)	0.366951	0.0063458	0.116126
Right leg fat free mass (kg/m2)	GGT (U/L)	0.523115	4.94079e-05	0.00420527
Right leg fat free mass (kg/m2)	Alkaline phosphatase (IU/L)	-0.0206099	0.882403	0.970792
Right leg fat free mass (kg/m2)	Total Bilirubin (mg/dL)	0.118737	0.392469	0.767665
Right leg fat free mass (kg/m2)	Albumin (g/dL)	0.24532	0.0737799	0.404609
Right leg fat free mass (kg/m2)	Creatine Kinase (U/L)	0.33526	0.0132053	0.175301
Right leg fat free mass (kg/m2)	Total cholesterol (mg/dL)	-0.163361	0.237877	0.646064
Right leg fat free mass (kg/m2)	High Density Lipoprotein (mg/dL)	-0.482701	0.000218499	0.0126365
Right leg fat free mass (kg/m2)	Low Density Lipoprotein (mg/dL)	-0.140552	0.310718	0.709487
Right leg fat free mass (kg/m2)	Triglycerides (mg/dL)	0.313017	0.0211876	0.225108
Right leg fat free mass (kg/m2)	Glucose (mg/dL)	-0.196927	0.153503	0.548426
Right leg fat free mass (kg/m2)	Insulin (mg/dL)	0.223064	0.104949	0.470939
Right leg fat free mass (kg/m2)	Weight (kg)	0.750534	6.38514e-11	3.82769e-08
Right leg fat free mass (kg/m2)	Body mass index (kg/m2)	0.133464	0.335988	0.728896
Right leg fat free mass (kg/m2)	Heart rate (bpm)	-0.0621392	0.655326	0.898104
Right leg fat free mass (kg/m2)	Systolic blood pressure (mmHg)	0.0530046	0.703458	0.916232
Right leg fat free mass (kg/m2)	Diastolic blood pressure (mmHg)	-0.0488226	0.725899	0.924058
Right leg fat free mass (kg/m2)	Waist circumference (cm)	0.493917	0.000147326	0.00951543
Right leg fat free mass (kg/m2)	Hip circumference (cm)	0.245821	0.0731743	0.403
Right leg fat free mass (kg/m2)	Trunk fat mass (kg/m2)	0.340081	0.0118667	0.165546
Right leg fat free mass (kg/m2)	Trunk fat free mass (kg/m2)	0.962178	4.90259e-31	7.58249e-27
Right leg fat free mass (kg/m2)	Trunk total body water (%)	0.951422	2.87871e-28	2.22614e-24
Right leg fat free mass (kg/m2)	Left arm fat mass (kg/m2)	-0.00781774	0.955258	0.989398
Right leg fat free mass (kg/m2)	Left arm fat free mass (kg/m2)	0.934752	5.02295e-25	2.89258e-21
Right leg fat free mass (kg/m2)	Left arm total body water (%)	0.951422	2.87871e-28	2.22614e-24
Right leg fat free mass (kg/m2)	Right arm fat mass (kg/m2)	-0.0433278	0.755733	0.933858
Right leg fat free mass (kg/m2)	Right arm fat free mass (kg/m2)	0.955939	2.4063e-29	3.33994e-25
Right leg fat free mass (kg/m2)	Right arm total body water (%)	0.951422	2.87871e-28	2.22614e-24
Right leg fat free mass (kg/m2)	Left leg fat mass (kg/m2)	-0.235991	0.0858051	0.43213
Right leg fat free mass (kg/m2)	Left leg fat free mass (kg/m2)	0.993205	2.94866e-50	1.14012e-45
Right leg fat free mass (kg/m2)	Left leg total body water (%)	0.951422	2.87871e-28	2.22614e-24
Right leg fat free mass (kg/m2)	Right leg fat mass (kg/m2)	-0.250429	0.0677846	0.389652
Right leg total body water (%)	Liver fat (%)	0.449993	0.000640173	0.0269932
Right leg total body water (%)	Sodium (mmol/L)	0.161481	0.243393	0.651412
Right leg total body water (%)	Potassium (mmol/L)	-0.122479	0.377614	0.757661
Right leg total body water (%)	Creatinine (mg/dL)	0.54585	1.9635e-05	0.00205229
Right leg total body water (%)	Urea (BUN) (mg/dL)	-0.111429	0.42245	0.786694
Right leg total body water (%)	Uric acid (mg/dL)	0.488261	0.000180028	0.0109868
Right leg total body water (%)	ALT (IU/L)	0.518805	5.84226e-05	0.00477148
Right leg total body water (%)	AST (IU/L)	0.354615	0.00851307	0.137131
Right leg total body water (%)	GGT (U/L)	0.51699	6.26514e-05	0.00501497
Right leg total body water (%)	Alkaline phosphatase (IU/L)	-0.0588392	0.672567	0.905016
Right leg total body water (%)	Total Bilirubin (mg/dL)	0.205229	0.136559	0.523268
Right leg total body water (%)	Albumin (g/dL)	0.269708	0.048577	0.334699
Right leg total body water (%)	Creatine Kinase (U/L)	0.378067	0.0048226	0.098889
Right leg total body water (%)	Total cholesterol (mg/dL)	-0.107818	0.437736	0.795887
Right leg total body water (%)	High Density Lipoprotein (mg/dL)	-0.444933	0.000748958	0.030029
Right leg total body water (%)	Low Density Lipoprotein (mg/dL)	-0.104822	0.450647	0.803288
Right leg total body water (%)	Triglycerides (mg/dL)	0.360394	0.00742882	0.126829
Right leg total body water (%)	Glucose (mg/dL)	-0.0805701	0.562484	0.859423
Right leg total body water (%)	Insulin (mg/dL)	0.283732	0.0376038	0.297115
Right leg total body water (%)	Weight (kg)	0.780694	3.36496e-12	2.66304e-09
Right leg total body water (%)	Body mass index (kg/m2)	0.167363	0.226419	0.6345
Right leg total body water (%)	Heart rate (bpm)	0.0245437	0.860164	0.964854
Right leg total body water (%)	Systolic blood pressure (mmHg)	0.150093	0.278676	0.68335
Right leg total body water (%)	Diastolic blood pressure (mmHg)	0.0208376	0.881114	0.970468
Right leg total body water (%)	Waist circumference (cm)	0.470146	0.000334336	0.0171093
Right leg total body water (%)	Hip circumference (cm)	0.30723	0.0238334	0.238687
Right leg total body water (%)	Trunk fat mass (kg/m2)	0.381192	0.00445692	0.0943203
Right leg total body water (%)	Trunk fat free mass (kg/m2)	0.954193	6.4693e-29	7.34839e-25
Right leg total body water (%)	Trunk total body water (%)	1	0	0
Right leg total body water (%)	Left arm fat mass (kg/m2)	0.0223131	0.872762	0.968224
Right leg total body water (%)	Left arm fat free mass (kg/m2)	0.940268	5.412e-26	3.44662e-22
Right leg total body water (%)	Left arm total body water (%)	1	0	0
Right leg total body water (%)	Right arm fat mass (kg/m2)	-0.00654149	0.962557	0.991263
Right leg total body water (%)	Right arm fat free mass (kg/m2)	0.952124	1.98866e-28	1.76475e-24
Right leg total body water (%)	Right arm total body water (%)	1	0	0
Right leg total body water (%)	Left leg fat mass (kg/m2)	-0.174707	0.206397	0.61369
Right leg total body water (%)	Left leg fat free mass (kg/m2)	0.952844	1.35277e-28	1.38066e-24
Right leg total body water (%)	Left leg total body water (%)	1	0	0
Right leg total body water (%)	Right leg fat mass (kg/m2)	-0.181244	0.189656	0.594226
Right leg total body water (%)	Right leg fat free mass (kg/m2)	0.951422	2.87871e-28	2.22614e-24
(14 or 15)-methylpalmitate (a17:0 or i17:0)	Liver fat (%)	0.208965	0.129408	0.51242
(14 or 15)-methylpalmitate (a17:0 or i17:0)	Sodium (mmol/L)	-0.0680223	0.625032	0.885734
(14 or 15)-methylpalmitate (a17:0 or i17:0)	Potassium (mmol/L)	-0.0758908	0.585465	0.869349
(14 or 15)-methylpalmitate (a17:0 or i17:0)	Creatinine (mg/dL)	0.144524	0.297103	0.698539
(14 or 15)-methylpalmitate (a17:0 or i17:0)	Urea (BUN) (mg/dL)	0.280749	0.0397475	0.304864
(14 or 15)-methylpalmitate (a17:0 or i17:0)	Uric acid (mg/dL)	0.118926	0.39171	0.767262
(14 or 15)-methylpalmitate (a17:0 or i17:0)	ALT (IU/L)	0.167204	0.226866	0.635046
(14 or 15)-methylpalmitate (a17:0 or i17:0)	AST (IU/L)	0.0894347	0.520146	0.839386
(14 or 15)-methylpalmitate (a17:0 or i17:0)	GGT (U/L)	0.0570862	0.681795	0.908466
(14 or 15)-methylpalmitate (a17:0 or i17:0)	Alkaline phosphatase (IU/L)	-0.195515	0.156533	0.552572
(14 or 15)-methylpalmitate (a17:0 or i17:0)	Total Bilirubin (mg/dL)	0.0265426	0.848904	0.961766
(14 or 15)-methylpalmitate (a17:0 or i17:0)	Albumin (g/dL)	-0.114665	0.409015	0.778416
(14 or 15)-methylpalmitate (a17:0 or i17:0)	Creatine Kinase (U/L)	0.150259	0.278138	0.683077
(14 or 15)-methylpalmitate (a17:0 or i17:0)	Total cholesterol (mg/dL)	0.409004	0.00213511	0.0598044
(14 or 15)-methylpalmitate (a17:0 or i17:0)	High Density Lipoprotein (mg/dL)	0.139527	0.314294	0.712236
(14 or 15)-methylpalmitate (a17:0 or i17:0)	Low Density Lipoprotein (mg/dL)	0.392367	0.00334086	0.0791317
(14 or 15)-methylpalmitate (a17:0 or i17:0)	Triglycerides (mg/dL)	0.161164	0.244333	0.652312
(14 or 15)-methylpalmitate (a17:0 or i17:0)	Glucose (mg/dL)	-0.00587573	0.966365	0.992132
(14 or 15)-methylpalmitate (a17:0 or i17:0)	Insulin (mg/dL)	-0.0506643	0.715987	0.92059
(14 or 15)-methylpalmitate (a17:0 or i17:0)	Weight (kg)	-0.0754393	0.587704	0.870299
(14 or 15)-methylpalmitate (a17:0 or i17:0)	Body mass index (kg/m2)	-0.00625238	0.96421	0.991641
(14 or 15)-methylpalmitate (a17:0 or i17:0)	Heart rate (bpm)	0.0334481	0.810246	0.95016
(14 or 15)-methylpalmitate (a17:0 or i17:0)	Systolic blood pressure (mmHg)	-0.0295592	0.831968	0.956728
(14 or 15)-methylpalmitate (a17:0 or i17:0)	Diastolic blood pressure (mmHg)	0.0327654	0.81405	0.95136
(14 or 15)-methylpalmitate (a17:0 or i17:0)	Waist circumference (cm)	0.0322181	0.817102	0.952402
(14 or 15)-methylpalmitate (a17:0 or i17:0)	Hip circumference (cm)	-0.0443741	0.750023	0.932009
(14 or 15)-methylpalmitate (a17:0 or i17:0)	Trunk fat mass (kg/m2)	-0.0563192	0.685847	0.909962
(14 or 15)-methylpalmitate (a17:0 or i17:0)	Trunk fat free mass (kg/m2)	-0.0446783	0.748366	0.931516
(14 or 15)-methylpalmitate (a17:0 or i17:0)	Trunk total body water (%)	-0.0558086	0.688549	0.910906
(14 or 15)-methylpalmitate (a17:0 or i17:0)	Left arm fat mass (kg/m2)	-0.100667	0.468893	0.813008
(14 or 15)-methylpalmitate (a17:0 or i17:0)	Left arm fat free mass (kg/m2)	0.0150416	0.914033	0.979389
(14 or 15)-methylpalmitate (a17:0 or i17:0)	Left arm total body water (%)	-0.0558086	0.688549	0.910906
(14 or 15)-methylpalmitate (a17:0 or i17:0)	Right arm fat mass (kg/m2)	-0.113031	0.415771	0.782518
(14 or 15)-methylpalmitate (a17:0 or i17:0)	Right arm fat free mass (kg/m2)	-0.0211669	0.879249	0.969943
(14 or 15)-methylpalmitate (a17:0 or i17:0)	Right arm total body water (%)	-0.0558086	0.688549	0.910906
(14 or 15)-methylpalmitate (a17:0 or i17:0)	Left leg fat mass (kg/m2)	-0.132591	0.339188	0.731085
(14 or 15)-methylpalmitate (a17:0 or i17:0)	Left leg fat free mass (kg/m2)	-0.0588247	0.672643	0.905016
(14 or 15)-methylpalmitate (a17:0 or i17:0)	Left leg total body water (%)	-0.0558086	0.688549	0.910906
(14 or 15)-methylpalmitate (a17:0 or i17:0)	Right leg fat mass (kg/m2)	-0.0769143	0.580402	0.867195
(14 or 15)-methylpalmitate (a17:0 or i17:0)	Right leg fat free mass (kg/m2)	-0.0938668	0.499593	0.8288
(14 or 15)-methylpalmitate (a17:0 or i17:0)	Right leg total body water (%)	-0.0558086	0.688549	0.910906
(16 or 17)-methylstearate (a19:0 or i19:0)	Liver fat (%)	0.263856	0.0538693	0.351192
(16 or 17)-methylstearate (a19:0 or i19:0)	Sodium (mmol/L)	-0.171297	0.215533	0.623548
(16 or 17)-methylstearate (a19:0 or i19:0)	Potassium (mmol/L)	-0.0244512	0.860686	0.964979
(16 or 17)-methylstearate (a19:0 or i19:0)	Creatinine (mg/dL)	0.186165	0.177711	0.580117
(16 or 17)-methylstearate (a19:0 or i19:0)	Urea (BUN) (mg/dL)	0.171169	0.215881	0.623765
(16 or 17)-methylstearate (a19:0 or i19:0)	Uric acid (mg/dL)	0.0948585	0.495052	0.826408
(16 or 17)-methylstearate (a19:0 or i19:0)	ALT (IU/L)	0.228265	0.0968845	0.45511
(16 or 17)-methylstearate (a19:0 or i19:0)	AST (IU/L)	0.106694	0.442554	0.798464
(16 or 17)-methylstearate (a19:0 or i19:0)	GGT (U/L)	0.0821401	0.554869	0.855873
(16 or 17)-methylstearate (a19:0 or i19:0)	Alkaline phosphatase (IU/L)	-0.183538	0.184019	0.58754
(16 or 17)-methylstearate (a19:0 or i19:0)	Total Bilirubin (mg/dL)	0.019373	0.889415	0.972821
(16 or 17)-methylstearate (a19:0 or i19:0)	Albumin (g/dL)	-0.202699	0.141568	0.530882
(16 or 17)-methylstearate (a19:0 or i19:0)	Creatine Kinase (U/L)	0.135923	0.327078	0.721982
(16 or 17)-methylstearate (a19:0 or i19:0)	Total cholesterol (mg/dL)	0.27497	0.0441886	0.320605
(16 or 17)-methylstearate (a19:0 or i19:0)	High Density Lipoprotein (mg/dL)	0.100464	0.469794	0.813507
(16 or 17)-methylstearate (a19:0 or i19:0)	Low Density Lipoprotein (mg/dL)	0.288508	0.0343699	0.284508
(16 or 17)-methylstearate (a19:0 or i19:0)	Triglycerides (mg/dL)	0.0747293	0.591234	0.872074
(16 or 17)-methylstearate (a19:0 or i19:0)	Glucose (mg/dL)	-0.0204506	0.883306	0.971078
(16 or 17)-methylstearate (a19:0 or i19:0)	Insulin (mg/dL)	0.0612241	0.66009	0.900069
(16 or 17)-methylstearate (a19:0 or i19:0)	Weight (kg)	0.0389586	0.779713	0.94133
(16 or 17)-methylstearate (a19:0 or i19:0)	Body mass index (kg/m2)	0.0785742	0.572235	0.863725
(16 or 17)-methylstearate (a19:0 or i19:0)	Heart rate (bpm)	-0.0875004	0.529246	0.843881
(16 or 17)-methylstearate (a19:0 or i19:0)	Systolic blood pressure (mmHg)	-0.0181841	0.896163	0.974701
(16 or 17)-methylstearate (a19:0 or i19:0)	Diastolic blood pressure (mmHg)	0.0245741	0.859993	0.964854
(16 or 17)-methylstearate (a19:0 or i19:0)	Waist circumference (cm)	0.0407688	0.769751	0.938284
(16 or 17)-methylstearate (a19:0 or i19:0)	Hip circumference (cm)	0.00847767	0.951486	0.988623
(16 or 17)-methylstearate (a19:0 or i19:0)	Trunk fat mass (kg/m2)	-0.0273779	0.844207	0.96036
(16 or 17)-methylstearate (a19:0 or i19:0)	Trunk fat free mass (kg/m2)	0.0440683	0.751691	0.932603
(16 or 17)-methylstearate (a19:0 or i19:0)	Trunk total body water (%)	0.0465453	0.738217	0.928128
(16 or 17)-methylstearate (a19:0 or i19:0)	Left arm fat mass (kg/m2)	-0.0630362	0.65067	0.896366
(16 or 17)-methylstearate (a19:0 or i19:0)	Left arm fat free mass (kg/m2)	0.099145	0.475675	0.816473
(16 or 17)-methylstearate (a19:0 or i19:0)	Left arm total body water (%)	0.0465453	0.738217	0.928128
(16 or 17)-methylstearate (a19:0 or i19:0)	Right arm fat mass (kg/m2)	-0.0783756	0.573209	0.864167
(16 or 17)-methylstearate (a19:0 or i19:0)	Right arm fat free mass (kg/m2)	0.0674361	0.628025	0.886836
(16 or 17)-methylstearate (a19:0 or i19:0)	Right arm total body water (%)	0.0465453	0.738217	0.928128
(16 or 17)-methylstearate (a19:0 or i19:0)	Left leg fat mass (kg/m2)	-0.10216	0.462289	0.809647
(16 or 17)-methylstearate (a19:0 or i19:0)	Left leg fat free mass (kg/m2)	0.0273523	0.844351	0.96036
(16 or 17)-methylstearate (a19:0 or i19:0)	Left leg total body water (%)	0.0465453	0.738217	0.928128
(16 or 17)-methylstearate (a19:0 or i19:0)	Right leg fat mass (kg/m2)	-0.0596019	0.668567	0.903526
(16 or 17)-methylstearate (a19:0 or i19:0)	Right leg fat free mass (kg/m2)	0.00270806	0.984494	0.996298
(16 or 17)-methylstearate (a19:0 or i19:0)	Right leg total body water (%)	0.0465453	0.738217	0.928128
(16 or 17)-methylstearate (a19:0 or i19:0)	(14 or 15)-methylpalmitate (a17:0 or i17:0)	0.867429	2.17278e-17	4.64889e-14
(2 or 3)-decenoate (10:1n7 or n8)	Liver fat (%)	0.0423496	0.761083	0.935423
(2 or 3)-decenoate (10:1n7 or n8)	Sodium (mmol/L)	-0.113202	0.415058	0.782094
(2 or 3)-decenoate (10:1n7 or n8)	Potassium (mmol/L)	-0.452116	0.000598959	0.0257709
(2 or 3)-decenoate (10:1n7 or n8)	Creatinine (mg/dL)	-0.312614	0.0213634	0.22595
(2 or 3)-decenoate (10:1n7 or n8)	Urea (BUN) (mg/dL)	-0.254628	0.063155	0.37761
(2 or 3)-decenoate (10:1n7 or n8)	Uric acid (mg/dL)	0.0154474	0.911723	0.978773
(2 or 3)-decenoate (10:1n7 or n8)	ALT (IU/L)	-0.0619768	0.656171	0.898469
(2 or 3)-decenoate (10:1n7 or n8)	AST (IU/L)	-0.0259081	0.852475	0.962846
(2 or 3)-decenoate (10:1n7 or n8)	GGT (U/L)	-0.126032	0.363825	0.748392
(2 or 3)-decenoate (10:1n7 or n8)	Alkaline phosphatase (IU/L)	0.0723167	0.603298	0.877054
(2 or 3)-decenoate (10:1n7 or n8)	Total Bilirubin (mg/dL)	0.143239	0.301466	0.702063
(2 or 3)-decenoate (10:1n7 or n8)	Albumin (g/dL)	0.0778636	0.575725	0.86516
(2 or 3)-decenoate (10:1n7 or n8)	Creatine Kinase (U/L)	-0.0491841	0.72395	0.923527
(2 or 3)-decenoate (10:1n7 or n8)	Total cholesterol (mg/dL)	-0.0422385	0.761691	0.935684
(2 or 3)-decenoate (10:1n7 or n8)	High Density Lipoprotein (mg/dL)	-0.11192	0.420399	0.785424
(2 or 3)-decenoate (10:1n7 or n8)	Low Density Lipoprotein (mg/dL)	0.0043465	0.975116	0.994184
(2 or 3)-decenoate (10:1n7 or n8)	Triglycerides (mg/dL)	-0.0924203	0.506254	0.832258
(2 or 3)-decenoate (10:1n7 or n8)	Glucose (mg/dL)	-0.165207	0.232541	0.640518
(2 or 3)-decenoate (10:1n7 or n8)	Insulin (mg/dL)	-0.0763205	0.583337	0.868546
(2 or 3)-decenoate (10:1n7 or n8)	Weight (kg)	-0.230206	0.0940018	0.449265
(2 or 3)-decenoate (10:1n7 or n8)	Body mass index (kg/m2)	0.0253145	0.855819	0.963706
(2 or 3)-decenoate (10:1n7 or n8)	Heart rate (bpm)	0.314298	0.020637	0.222096
(2 or 3)-decenoate (10:1n7 or n8)	Systolic blood pressure (mmHg)	-0.142189	0.30506	0.704995
(2 or 3)-decenoate (10:1n7 or n8)	Diastolic blood pressure (mmHg)	-0.0644355	0.643433	0.893426
(2 or 3)-decenoate (10:1n7 or n8)	Waist circumference (cm)	-0.272021	0.0466058	0.32834
(2 or 3)-decenoate (10:1n7 or n8)	Hip circumference (cm)	-0.075077	0.589505	0.871184
(2 or 3)-decenoate (10:1n7 or n8)	Trunk fat mass (kg/m2)	-0.187718	0.174057	0.575411
(2 or 3)-decenoate (10:1n7 or n8)	Trunk fat free mass (kg/m2)	-0.256747	0.060916	0.371268
(2 or 3)-decenoate (10:1n7 or n8)	Trunk total body water (%)	-0.213933	0.120342	0.497563
(2 or 3)-decenoate (10:1n7 or n8)	Left arm fat mass (kg/m2)	-0.0427882	0.758683	0.934755
(2 or 3)-decenoate (10:1n7 or n8)	Left arm fat free mass (kg/m2)	-0.247958	0.0706341	0.396572
(2 or 3)-decenoate (10:1n7 or n8)	Left arm total body water (%)	-0.213933	0.120342	0.497563
(2 or 3)-decenoate (10:1n7 or n8)	Right arm fat mass (kg/m2)	-0.0555782	0.68977	0.911448
(2 or 3)-decenoate (10:1n7 or n8)	Right arm fat free mass (kg/m2)	-0.257594	0.0600394	0.368862
(2 or 3)-decenoate (10:1n7 or n8)	Right arm total body water (%)	-0.213933	0.120342	0.497563
(2 or 3)-decenoate (10:1n7 or n8)	Left leg fat mass (kg/m2)	-0.0699754	0.615107	0.881805
(2 or 3)-decenoate (10:1n7 or n8)	Left leg fat free mass (kg/m2)	-0.228775	0.0961204	0.453609
(2 or 3)-decenoate (10:1n7 or n8)	Left leg total body water (%)	-0.213933	0.120342	0.497563
(2 or 3)-decenoate (10:1n7 or n8)	Right leg fat mass (kg/m2)	-0.0531574	0.702643	0.915895
(2 or 3)-decenoate (10:1n7 or n8)	Right leg fat free mass (kg/m2)	-0.227287	0.0983637	0.457961
(2 or 3)-decenoate (10:1n7 or n8)	Right leg total body water (%)	-0.213933	0.120342	0.497563
(2 or 3)-decenoate (10:1n7 or n8)	(14 or 15)-methylpalmitate (a17:0 or i17:0)	0.183	0.185331	0.589022
(2 or 3)-decenoate (10:1n7 or n8)	(16 or 17)-methylstearate (a19:0 or i19:0)	0.0222985	0.872845	0.968224
(N(1) + N(8))-acetylspermidine	Liver fat (%)	-0.0169627	0.903103	0.976479
(N(1) + N(8))-acetylspermidine	Sodium (mmol/L)	0.241064	0.0790881	0.416787
(N(1) + N(8))-acetylspermidine	Potassium (mmol/L)	0.0310637	0.823548	0.95439
(N(1) + N(8))-acetylspermidine	Creatinine (mg/dL)	0.128394	0.354831	0.74217
(N(1) + N(8))-acetylspermidine	Urea (BUN) (mg/dL)	0.127199	0.359364	0.745344
(N(1) + N(8))-acetylspermidine	Uric acid (mg/dL)	0.0831109	0.550186	0.853848
(N(1) + N(8))-acetylspermidine	ALT (IU/L)	-0.14535	0.294322	0.696251
(N(1) + N(8))-acetylspermidine	AST (IU/L)	-0.0927641	0.504667	0.831583
(N(1) + N(8))-acetylspermidine	GGT (U/L)	-0.123019	0.375496	0.756297
(N(1) + N(8))-acetylspermidine	Alkaline phosphatase (IU/L)	0.047906	0.730849	0.925679
(N(1) + N(8))-acetylspermidine	Total Bilirubin (mg/dL)	0.103806	0.455071	0.805683
(N(1) + N(8))-acetylspermidine	Albumin (g/dL)	-0.27116	0.047332	0.330769
(N(1) + N(8))-acetylspermidine	Creatine Kinase (U/L)	-0.0838798	0.546489	0.851906
(N(1) + N(8))-acetylspermidine	Total cholesterol (mg/dL)	-0.0353385	0.799737	0.947303
(N(1) + N(8))-acetylspermidine	High Density Lipoprotein (mg/dL)	0.0294023	0.832847	0.956952
(N(1) + N(8))-acetylspermidine	Low Density Lipoprotein (mg/dL)	-0.00915053	0.94764	0.987692
(N(1) + N(8))-acetylspermidine	Triglycerides (mg/dL)	0.0334375	0.810305	0.95016
(N(1) + N(8))-acetylspermidine	Glucose (mg/dL)	-0.0382686	0.783519	0.942532
(N(1) + N(8))-acetylspermidine	Insulin (mg/dL)	-0.0688485	0.620826	0.884147
(N(1) + N(8))-acetylspermidine	Weight (kg)	0.0263027	0.850254	0.962181
(N(1) + N(8))-acetylspermidine	Body mass index (kg/m2)	0.132673	0.338888	0.730841
(N(1) + N(8))-acetylspermidine	Heart rate (bpm)	-0.0378824	0.785651	0.943255
(N(1) + N(8))-acetylspermidine	Systolic blood pressure (mmHg)	0.0612813	0.659792	0.899924
(N(1) + N(8))-acetylspermidine	Diastolic blood pressure (mmHg)	0.103868	0.454799	0.805467
(N(1) + N(8))-acetylspermidine	Waist circumference (cm)	0.167198	0.226882	0.635085
(N(1) + N(8))-acetylspermidine	Hip circumference (cm)	0.18605	0.177984	0.580303
(N(1) + N(8))-acetylspermidine	Trunk fat mass (kg/m2)	0.0726392	0.601679	0.876432
(N(1) + N(8))-acetylspermidine	Trunk fat free mass (kg/m2)	-0.0198994	0.886431	0.971964
(N(1) + N(8))-acetylspermidine	Trunk total body water (%)	0.00312589	0.982102	0.995764
(N(1) + N(8))-acetylspermidine	Left arm fat mass (kg/m2)	0.0939431	0.499243	0.828559
(N(1) + N(8))-acetylspermidine	Left arm fat free mass (kg/m2)	0.0281362	0.839948	0.959113
(N(1) + N(8))-acetylspermidine	Left arm total body water (%)	0.00312589	0.982102	0.995764
(N(1) + N(8))-acetylspermidine	Right arm fat mass (kg/m2)	0.0686982	0.62159	0.884405
(N(1) + N(8))-acetylspermidine	Right arm fat free mass (kg/m2)	0.0381692	0.784068	0.942688
(N(1) + N(8))-acetylspermidine	Right arm total body water (%)	0.00312589	0.982102	0.995764
(N(1) + N(8))-acetylspermidine	Left leg fat mass (kg/m2)	0.0762293	0.583788	0.868704
(N(1) + N(8))-acetylspermidine	Left leg fat free mass (kg/m2)	0.00576039	0.967025	0.992226
(N(1) + N(8))-acetylspermidine	Left leg total body water (%)	0.00312589	0.982102	0.995764
(N(1) + N(8))-acetylspermidine	Right leg fat mass (kg/m2)	0.0895363	0.51967	0.839083
(N(1) + N(8))-acetylspermidine	Right leg fat free mass (kg/m2)	0.010756	0.93847	0.985719
(N(1) + N(8))-acetylspermidine	Right leg total body water (%)	0.00312589	0.982102	0.995764
(N(1) + N(8))-acetylspermidine	(14 or 15)-methylpalmitate (a17:0 or i17:0)	0.0675052	0.627672	0.886663
(N(1) + N(8))-acetylspermidine	(16 or 17)-methylstearate (a19:0 or i19:0)	0.0451687	0.745696	0.930491
(N(1) + N(8))-acetylspermidine	(2 or 3)-decenoate (10:1n7 or n8)	-0.0777968	0.576053	0.865211
(S)-3-hydroxybutyrylcarnitine	Liver fat (%)	0.184341	0.182074	0.585286
(S)-3-hydroxybutyrylcarnitine	Sodium (mmol/L)	-0.0953243	0.492927	0.825277
(S)-3-hydroxybutyrylcarnitine	Potassium (mmol/L)	-0.31948	0.018531	0.209941
(S)-3-hydroxybutyrylcarnitine	Creatinine (mg/dL)	-0.0146812	0.916086	0.979855
(S)-3-hydroxybutyrylcarnitine	Urea (BUN) (mg/dL)	0.115402	0.405992	0.77642
(S)-3-hydroxybutyrylcarnitine	Uric acid (mg/dL)	0.198909	0.149322	0.542494
(S)-3-hydroxybutyrylcarnitine	ALT (IU/L)	-0.0719312	0.605235	0.877819
(S)-3-hydroxybutyrylcarnitine	AST (IU/L)	0.0147336	0.915787	0.979832
(S)-3-hydroxybutyrylcarnitine	GGT (U/L)	-0.105554	0.447471	0.801326
(S)-3-hydroxybutyrylcarnitine	Alkaline phosphatase (IU/L)	0.154817	0.26365	0.670542
(S)-3-hydroxybutyrylcarnitine	Total Bilirubin (mg/dL)	-0.0344749	0.804534	0.948515
(S)-3-hydroxybutyrylcarnitine	Albumin (g/dL)	-0.034154	0.806318	0.949102
(S)-3-hydroxybutyrylcarnitine	Creatine Kinase (U/L)	0.0383941	0.782826	0.94233
(S)-3-hydroxybutyrylcarnitine	Total cholesterol (mg/dL)	0.0657213	0.636812	0.890749
(S)-3-hydroxybutyrylcarnitine	High Density Lipoprotein (mg/dL)	0.0626994	0.652417	0.896971
(S)-3-hydroxybutyrylcarnitine	Low Density Lipoprotein (mg/dL)	0.0867394	0.532848	0.845625
(S)-3-hydroxybutyrylcarnitine	Triglycerides (mg/dL)	-0.114458	0.40987	0.778901
(S)-3-hydroxybutyrylcarnitine	Glucose (mg/dL)	0.0522711	0.707376	0.917587
(S)-3-hydroxybutyrylcarnitine	Insulin (mg/dL)	0.0441454	0.75127	0.932429
(S)-3-hydroxybutyrylcarnitine	Weight (kg)	-0.0228338	0.869819	0.967403
(S)-3-hydroxybutyrylcarnitine	Body mass index (kg/m2)	0.235151	0.0869599	0.434585
(S)-3-hydroxybutyrylcarnitine	Heart rate (bpm)	0.271064	0.0474138	0.330957
(S)-3-hydroxybutyrylcarnitine	Systolic blood pressure (mmHg)	0.00696924	0.96011	0.990573
(S)-3-hydroxybutyrylcarnitine	Diastolic blood pressure (mmHg)	0.149635	0.280163	0.684705
(S)-3-hydroxybutyrylcarnitine	Waist circumference (cm)	-0.0662303	0.634198	0.889492
(S)-3-hydroxybutyrylcarnitine	Hip circumference (cm)	0.142936	0.302497	0.702915
(S)-3-hydroxybutyrylcarnitine	Trunk fat mass (kg/m2)	0.154201	0.265579	0.672022
(S)-3-hydroxybutyrylcarnitine	Trunk fat free mass (kg/m2)	-0.314235	0.020664	0.222241
(S)-3-hydroxybutyrylcarnitine	Trunk total body water (%)	-0.252969	0.0649532	0.382287
(S)-3-hydroxybutyrylcarnitine	Left arm fat mass (kg/m2)	0.239194	0.0815147	0.422536
(S)-3-hydroxybutyrylcarnitine	Left arm fat free mass (kg/m2)	-0.253493	0.06438	0.380879
(S)-3-hydroxybutyrylcarnitine	Left arm total body water (%)	-0.252969	0.0649532	0.382287
(S)-3-hydroxybutyrylcarnitine	Right arm fat mass (kg/m2)	0.228701	0.0962319	0.453809
(S)-3-hydroxybutyrylcarnitine	Right arm fat free mass (kg/m2)	-0.26963	0.0486452	0.334886
(S)-3-hydroxybutyrylcarnitine	Right arm total body water (%)	-0.252969	0.0649532	0.382287
(S)-3-hydroxybutyrylcarnitine	Left leg fat mass (kg/m2)	0.303583	0.0256398	0.247377
(S)-3-hydroxybutyrylcarnitine	Left leg fat free mass (kg/m2)	-0.313922	0.0207973	0.222957
(S)-3-hydroxybutyrylcarnitine	Left leg total body water (%)	-0.252969	0.0649532	0.382287
(S)-3-hydroxybutyrylcarnitine	Right leg fat mass (kg/m2)	0.336066	0.0129728	0.173675
(S)-3-hydroxybutyrylcarnitine	Right leg fat free mass (kg/m2)	-0.326837	0.0158563	0.193449
(S)-3-hydroxybutyrylcarnitine	Right leg total body water (%)	-0.252969	0.0649532	0.382287
(S)-3-hydroxybutyrylcarnitine	(14 or 15)-methylpalmitate (a17:0 or i17:0)	0.184372	0.181999	0.585125
(S)-3-hydroxybutyrylcarnitine	(16 or 17)-methylstearate (a19:0 or i19:0)	0.0787116	0.57156	0.863456
(S)-3-hydroxybutyrylcarnitine	(2 or 3)-decenoate (10:1n7 or n8)	0.428092	0.00124135	0.0419852
(S)-3-hydroxybutyrylcarnitine	(N(1) + N(8))-acetylspermidine	-0.0146751	0.916121	0.979855
1,2,3-benzenetriol sulfate (2)	Liver fat (%)	0.0187362	0.893029	0.973853
1,2,3-benzenetriol sulfate (2)	Sodium (mmol/L)	-0.10684	0.441926	0.798084
1,2,3-benzenetriol sulfate (2)	Potassium (mmol/L)	-0.0118923	0.931985	0.984062
1,2,3-benzenetriol sulfate (2)	Creatinine (mg/dL)	0.00736754	0.957832	0.990063
1,2,3-benzenetriol sulfate (2)	Urea (BUN) (mg/dL)	-0.0795987	0.567219	0.86151
1,2,3-benzenetriol sulfate (2)	Uric acid (mg/dL)	0.169607	0.220164	0.628082
1,2,3-benzenetriol sulfate (2)	ALT (IU/L)	0.101865	0.463591	0.81029
1,2,3-benzenetriol sulfate (2)	AST (IU/L)	0.13079	0.345847	0.735683
1,2,3-benzenetriol sulfate (2)	GGT (U/L)	0.171251	0.215658	0.623591
1,2,3-benzenetriol sulfate (2)	Alkaline phosphatase (IU/L)	0.372967	0.00547619	0.106364
1,2,3-benzenetriol sulfate (2)	Total Bilirubin (mg/dL)	-0.0981904	0.479954	0.818719
1,2,3-benzenetriol sulfate (2)	Albumin (g/dL)	0.0659993	0.635384	0.890089
1,2,3-benzenetriol sulfate (2)	Creatine Kinase (U/L)	-0.0664886	0.632874	0.889003
1,2,3-benzenetriol sulfate (2)	Total cholesterol (mg/dL)	-0.136659	0.324444	0.71998
1,2,3-benzenetriol sulfate (2)	High Density Lipoprotein (mg/dL)	-0.18807	0.173237	0.574478
1,2,3-benzenetriol sulfate (2)	Low Density Lipoprotein (mg/dL)	-0.171641	0.214598	0.622483
1,2,3-benzenetriol sulfate (2)	Triglycerides (mg/dL)	-0.00759542	0.956529	0.989694
1,2,3-benzenetriol sulfate (2)	Glucose (mg/dL)	0.0204725	0.883182	0.97101
1,2,3-benzenetriol sulfate (2)	Insulin (mg/dL)	0.227183	0.0985206	0.458268
1,2,3-benzenetriol sulfate (2)	Weight (kg)	0.159855	0.248235	0.656213
1,2,3-benzenetriol sulfate (2)	Body mass index (kg/m2)	0.234791	0.0874573	0.435578
1,2,3-benzenetriol sulfate (2)	Heart rate (bpm)	-0.044658	0.748476	0.931516
1,2,3-benzenetriol sulfate (2)	Systolic blood pressure (mmHg)	0.05016	0.718697	0.921661
1,2,3-benzenetriol sulfate (2)	Diastolic blood pressure (mmHg)	-0.0186886	0.893299	0.973972
1,2,3-benzenetriol sulfate (2)	Waist circumference (cm)	0.0406978	0.770142	0.938431
1,2,3-benzenetriol sulfate (2)	Hip circumference (cm)	0.162012	0.241825	0.649873
1,2,3-benzenetriol sulfate (2)	Trunk fat mass (kg/m2)	0.179216	0.194744	0.600621
1,2,3-benzenetriol sulfate (2)	Trunk fat free mass (kg/m2)	0.0570524	0.681973	0.908517
1,2,3-benzenetriol sulfate (2)	Trunk total body water (%)	0.101853	0.463645	0.81029
1,2,3-benzenetriol sulfate (2)	Left arm fat mass (kg/m2)	0.145329	0.29439	0.696293
1,2,3-benzenetriol sulfate (2)	Left arm fat free mass (kg/m2)	0.0889704	0.522323	0.840469
1,2,3-benzenetriol sulfate (2)	Left arm total body water (%)	0.101853	0.463645	0.81029
1,2,3-benzenetriol sulfate (2)	Right arm fat mass (kg/m2)	0.137237	0.322381	0.718411
1,2,3-benzenetriol sulfate (2)	Right arm fat free mass (kg/m2)	0.103117	0.458084	0.807254
1,2,3-benzenetriol sulfate (2)	Right arm total body water (%)	0.101853	0.463645	0.81029
1,2,3-benzenetriol sulfate (2)	Left leg fat mass (kg/m2)	0.0581779	0.676042	0.906352
1,2,3-benzenetriol sulfate (2)	Left leg fat free mass (kg/m2)	0.121594	0.381096	0.760175
1,2,3-benzenetriol sulfate (2)	Left leg total body water (%)	0.101853	0.463645	0.81029
1,2,3-benzenetriol sulfate (2)	Right leg fat mass (kg/m2)	0.0238204	0.864246	0.965908
1,2,3-benzenetriol sulfate (2)	Right leg fat free mass (kg/m2)	0.137075	0.322957	0.718865
1,2,3-benzenetriol sulfate (2)	Right leg total body water (%)	0.101853	0.463645	0.81029
1,2,3-benzenetriol sulfate (2)	(14 or 15)-methylpalmitate (a17:0 or i17:0)	-0.244477	0.0748084	0.406973
1,2,3-benzenetriol sulfate (2)	(16 or 17)-methylstearate (a19:0 or i19:0)	-0.103293	0.457314	0.806909
1,2,3-benzenetriol sulfate (2)	(2 or 3)-decenoate (10:1n7 or n8)	-0.15969	0.248729	0.65663
1,2,3-benzenetriol sulfate (2)	(N(1) + N(8))-acetylspermidine	-0.0388828	0.780131	0.941494
1,2,3-benzenetriol sulfate (2)	(S)-3-hydroxybutyrylcarnitine	-0.0702484	0.613725	0.881275
1,2-dilinoleoyl-GPC (18:2/18:2)	Liver fat (%)	-0.134291	0.332975	0.726463
1,2-dilinoleoyl-GPC (18:2/18:2)	Sodium (mmol/L)	-0.0741498	0.594122	0.873318
1,2-dilinoleoyl-GPC (18:2/18:2)	Potassium (mmol/L)	0.134289	0.332983	0.726463
1,2-dilinoleoyl-GPC (18:2/18:2)	Creatinine (mg/dL)	-0.142541	0.30385	0.703908
1,2-dilinoleoyl-GPC (18:2/18:2)	Urea (BUN) (mg/dL)	-0.0886295	0.523925	0.841087
1,2-dilinoleoyl-GPC (18:2/18:2)	Uric acid (mg/dL)	-0.226753	0.0991781	0.459528
1,2-dilinoleoyl-GPC (18:2/18:2)	ALT (IU/L)	-0.0528614	0.704222	0.916524
1,2-dilinoleoyl-GPC (18:2/18:2)	AST (IU/L)	-0.144274	0.297947	0.699161
1,2-dilinoleoyl-GPC (18:2/18:2)	GGT (U/L)	-0.0451122	0.746003	0.930657
1,2-dilinoleoyl-GPC (18:2/18:2)	Alkaline phosphatase (IU/L)	-0.236937	0.0845206	0.429554
1,2-dilinoleoyl-GPC (18:2/18:2)	Total Bilirubin (mg/dL)	-0.283197	0.0379807	0.298523
1,2-dilinoleoyl-GPC (18:2/18:2)	Albumin (g/dL)	-0.157109	0.256561	0.664064
1,2-dilinoleoyl-GPC (18:2/18:2)	Creatine Kinase (U/L)	-0.206688	0.133733	0.518782
1,2-dilinoleoyl-GPC (18:2/18:2)	Total cholesterol (mg/dL)	0.308936	0.0230262	0.234486
1,2-dilinoleoyl-GPC (18:2/18:2)	High Density Lipoprotein (mg/dL)	-0.169197	0.221298	0.629177
1,2-dilinoleoyl-GPC (18:2/18:2)	Low Density Lipoprotein (mg/dL)	0.281569	0.0391483	0.302726
1,2-dilinoleoyl-GPC (18:2/18:2)	Triglycerides (mg/dL)	0.27646	0.0430059	0.316244
1,2-dilinoleoyl-GPC (18:2/18:2)	Glucose (mg/dL)	-0.00587573	0.966365	0.992132
1,2-dilinoleoyl-GPC (18:2/18:2)	Insulin (mg/dL)	0.0937041	0.50034	0.829235
1,2-dilinoleoyl-GPC (18:2/18:2)	Weight (kg)	0.0577898	0.678085	0.907135
1,2-dilinoleoyl-GPC (18:2/18:2)	Body mass index (kg/m2)	0.0179184	0.897672	0.975181
1,2-dilinoleoyl-GPC (18:2/18:2)	Heart rate (bpm)	0.0831043	0.550217	0.853892
1,2-dilinoleoyl-GPC (18:2/18:2)	Systolic blood pressure (mmHg)	-0.0584775	0.674467	0.905842
1,2-dilinoleoyl-GPC (18:2/18:2)	Diastolic blood pressure (mmHg)	-0.115012	0.40759	0.777358
1,2-dilinoleoyl-GPC (18:2/18:2)	Waist circumference (cm)	0.0107266	0.938638	0.985719
1,2-dilinoleoyl-GPC (18:2/18:2)	Hip circumference (cm)	0.0523553	0.706926	0.917438
1,2-dilinoleoyl-GPC (18:2/18:2)	Trunk fat mass (kg/m2)	-0.0338983	0.807741	0.949497
1,2-dilinoleoyl-GPC (18:2/18:2)	Trunk fat free mass (kg/m2)	0.0760522	0.584665	0.868967
1,2-dilinoleoyl-GPC (18:2/18:2)	Trunk total body water (%)	0.0309158	0.824375	0.954582
1,2-dilinoleoyl-GPC (18:2/18:2)	Left arm fat mass (kg/m2)	-0.0272011	0.845201	0.96062
1,2-dilinoleoyl-GPC (18:2/18:2)	Left arm fat free mass (kg/m2)	0.0666947	0.631817	0.888554
1,2-dilinoleoyl-GPC (18:2/18:2)	Left arm total body water (%)	0.0309158	0.824375	0.954582
1,2-dilinoleoyl-GPC (18:2/18:2)	Right arm fat mass (kg/m2)	-0.00921841	0.947252	0.987579
1,2-dilinoleoyl-GPC (18:2/18:2)	Right arm fat free mass (kg/m2)	0.060597	0.663362	0.901451
1,2-dilinoleoyl-GPC (18:2/18:2)	Right arm total body water (%)	0.0309158	0.824375	0.954582
1,2-dilinoleoyl-GPC (18:2/18:2)	Left leg fat mass (kg/m2)	-0.0557134	0.689054	0.911123
1,2-dilinoleoyl-GPC (18:2/18:2)	Left leg fat free mass (kg/m2)	0.120549	0.385234	0.762836
1,2-dilinoleoyl-GPC (18:2/18:2)	Left leg total body water (%)	0.0309158	0.824375	0.954582
1,2-dilinoleoyl-GPC (18:2/18:2)	Right leg fat mass (kg/m2)	-0.0633771	0.648904	0.895649
1,2-dilinoleoyl-GPC (18:2/18:2)	Right leg fat free mass (kg/m2)	0.100008	0.471824	0.81473
1,2-dilinoleoyl-GPC (18:2/18:2)	Right leg total body water (%)	0.0309158	0.824375	0.954582
1,2-dilinoleoyl-GPC (18:2/18:2)	(14 or 15)-methylpalmitate (a17:0 or i17:0)	-0.134134	0.333547	0.726913
1,2-dilinoleoyl-GPC (18:2/18:2)	(16 or 17)-methylstearate (a19:0 or i19:0)	-0.173089	0.210696	0.618404
1,2-dilinoleoyl-GPC (18:2/18:2)	(2 or 3)-decenoate (10:1n7 or n8)	-0.0922813	0.506897	0.832602
1,2-dilinoleoyl-GPC (18:2/18:2)	(N(1) + N(8))-acetylspermidine	-0.0290833	0.834635	0.957448
1,2-dilinoleoyl-GPC (18:2/18:2)	(S)-3-hydroxybutyrylcarnitine	-0.12369	0.37288	0.754432
1,2-dilinoleoyl-GPC (18:2/18:2)	1,2,3-benzenetriol sulfate (2)	0.222269	0.106225	0.473162
1,2-dilinoleoyl-GPE (18:2/18:2)*	Liver fat (%)	0.0679697	0.625301	0.885778
1,2-dilinoleoyl-GPE (18:2/18:2)*	Sodium (mmol/L)	-0.0999244	0.472195	0.814884
1,2-dilinoleoyl-GPE (18:2/18:2)*	Potassium (mmol/L)	0.0811443	0.559693	0.858111
1,2-dilinoleoyl-GPE (18:2/18:2)*	Creatinine (mg/dL)	-0.0630609	0.650542	0.896331
1,2-dilinoleoyl-GPE (18:2/18:2)*	Urea (BUN) (mg/dL)	-0.122875	0.376062	0.756663
1,2-dilinoleoyl-GPE (18:2/18:2)*	Uric acid (mg/dL)	-0.111401	0.422571	0.786799
1,2-dilinoleoyl-GPE (18:2/18:2)*	ALT (IU/L)	0.157172	0.256366	0.663948
1,2-dilinoleoyl-GPE (18:2/18:2)*	AST (IU/L)	0.0977984	0.481718	0.81971
1,2-dilinoleoyl-GPE (18:2/18:2)*	GGT (U/L)	0.0631769	0.649941	0.896066
1,2-dilinoleoyl-GPE (18:2/18:2)*	Alkaline phosphatase (IU/L)	-0.108244	0.435916	0.794775
1,2-dilinoleoyl-GPE (18:2/18:2)*	Total Bilirubin (mg/dL)	-0.344709	0.0106929	0.156126
1,2-dilinoleoyl-GPE (18:2/18:2)*	Albumin (g/dL)	-0.0907172	0.514155	0.836354
1,2-dilinoleoyl-GPE (18:2/18:2)*	Creatine Kinase (U/L)	-0.0469681	0.735925	0.927439
1,2-dilinoleoyl-GPE (18:2/18:2)*	Total cholesterol (mg/dL)	0.0928894	0.504089	0.831154
1,2-dilinoleoyl-GPE (18:2/18:2)*	High Density Lipoprotein (mg/dL)	-0.20683	0.133459	0.51828
1,2-dilinoleoyl-GPE (18:2/18:2)*	Low Density Lipoprotein (mg/dL)	0.0155668	0.911044	0.978658
1,2-dilinoleoyl-GPE (18:2/18:2)*	Triglycerides (mg/dL)	0.273318	0.0455299	0.324745
1,2-dilinoleoyl-GPE (18:2/18:2)*	Glucose (mg/dL)	0.0339688	0.807349	0.949382
1,2-dilinoleoyl-GPE (18:2/18:2)*	Insulin (mg/dL)	0.339116	0.0121248	0.167515
1,2-dilinoleoyl-GPE (18:2/18:2)*	Weight (kg)	0.080018	0.565173	0.860553
1,2-dilinoleoyl-GPE (18:2/18:2)*	Body mass index (kg/m2)	0.119075	0.391112	0.766889
1,2-dilinoleoyl-GPE (18:2/18:2)*	Heart rate (bpm)	0.140964	0.309285	0.708414
1,2-dilinoleoyl-GPE (18:2/18:2)*	Systolic blood pressure (mmHg)	-0.0732877	0.59843	0.875107
1,2-dilinoleoyl-GPE (18:2/18:2)*	Diastolic blood pressure (mmHg)	-0.170293	0.218276	0.626047
1,2-dilinoleoyl-GPE (18:2/18:2)*	Waist circumference (cm)	-0.0662481	0.634107	0.889492
1,2-dilinoleoyl-GPE (18:2/18:2)*	Hip circumference (cm)	0.080754	0.56159	0.858958
1,2-dilinoleoyl-GPE (18:2/18:2)*	Trunk fat mass (kg/m2)	-0.0821256	0.55494	0.855954
1,2-dilinoleoyl-GPE (18:2/18:2)*	Trunk fat free mass (kg/m2)	0.116523	0.401417	0.773356
1,2-dilinoleoyl-GPE (18:2/18:2)*	Trunk total body water (%)	0.0660806	0.634966	0.889838
1,2-dilinoleoyl-GPE (18:2/18:2)*	Left arm fat mass (kg/m2)	0.0166137	0.905088	0.977077
1,2-dilinoleoyl-GPE (18:2/18:2)*	Left arm fat free mass (kg/m2)	0.113973	0.411869	0.780284
1,2-dilinoleoyl-GPE (18:2/18:2)*	Left arm total body water (%)	0.0660806	0.634966	0.889838
1,2-dilinoleoyl-GPE (18:2/18:2)*	Right arm fat mass (kg/m2)	0.0377576	0.786341	0.943484
1,2-dilinoleoyl-GPE (18:2/18:2)*	Right arm fat free mass (kg/m2)	0.110078	0.428132	0.790227
1,2-dilinoleoyl-GPE (18:2/18:2)*	Right arm total body water (%)	0.0660806	0.634966	0.889838
1,2-dilinoleoyl-GPE (18:2/18:2)*	Left leg fat mass (kg/m2)	0.0074787	0.957197	0.989934
1,2-dilinoleoyl-GPE (18:2/18:2)*	Left leg fat free mass (kg/m2)	0.112625	0.417457	0.783429
1,2-dilinoleoyl-GPE (18:2/18:2)*	Left leg total body water (%)	0.0660806	0.634966	0.889838
1,2-dilinoleoyl-GPE (18:2/18:2)*	Right leg fat mass (kg/m2)	0.00275425	0.98423	0.996298
1,2-dilinoleoyl-GPE (18:2/18:2)*	Right leg fat free mass (kg/m2)	0.101031	0.467276	0.8122
1,2-dilinoleoyl-GPE (18:2/18:2)*	Right leg total body water (%)	0.0660806	0.634966	0.889838
1,2-dilinoleoyl-GPE (18:2/18:2)*	(14 or 15)-methylpalmitate (a17:0 or i17:0)	-0.203117	0.140729	0.529639
1,2-dilinoleoyl-GPE (18:2/18:2)*	(16 or 17)-methylstearate (a19:0 or i19:0)	-0.174325	0.207409	0.614658
1,2-dilinoleoyl-GPE (18:2/18:2)*	(2 or 3)-decenoate (10:1n7 or n8)	-0.103853	0.454866	0.805562
1,2-dilinoleoyl-GPE (18:2/18:2)*	(N(1) + N(8))-acetylspermidine	-0.139337	0.31496	0.712776
1,2-dilinoleoyl-GPE (18:2/18:2)*	(S)-3-hydroxybutyrylcarnitine	-0.0270339	0.846141	0.96083
1,2-dilinoleoyl-GPE (18:2/18:2)*	1,2,3-benzenetriol sulfate (2)	0.32127	0.0178472	0.205911
1,2-dilinoleoyl-GPE (18:2/18:2)*	1,2-dilinoleoyl-GPC (18:2/18:2)	0.762684	2.05554e-11	1.36027e-08
1,2-dipalmitoyl-GPC (16:0/16:0)	Liver fat (%)	0.0499352	0.719906	0.922095
1,2-dipalmitoyl-GPC (16:0/16:0)	Sodium (mmol/L)	-0.0667038	0.631771	0.888545
1,2-dipalmitoyl-GPC (16:0/16:0)	Potassium (mmol/L)	-0.00549766	0.968528	0.992669
1,2-dipalmitoyl-GPC (16:0/16:0)	Creatinine (mg/dL)	-0.0952181	0.493411	0.825568
1,2-dipalmitoyl-GPC (16:0/16:0)	Urea (BUN) (mg/dL)	0.162245	0.241141	0.649259
1,2-dipalmitoyl-GPC (16:0/16:0)	Uric acid (mg/dL)	-0.0770463	0.579751	0.866889
1,2-dipalmitoyl-GPC (16:0/16:0)	ALT (IU/L)	-0.098934	0.476619	0.816927
1,2-dipalmitoyl-GPC (16:0/16:0)	AST (IU/L)	-0.0627229	0.652295	0.896954
1,2-dipalmitoyl-GPC (16:0/16:0)	GGT (U/L)	-0.166911	0.227691	0.635807
1,2-dipalmitoyl-GPC (16:0/16:0)	Alkaline phosphatase (IU/L)	-0.178694	0.196068	0.602251
1,2-dipalmitoyl-GPC (16:0/16:0)	Total Bilirubin (mg/dL)	-0.112005	0.420041	0.785195
1,2-dipalmitoyl-GPC (16:0/16:0)	Albumin (g/dL)	-0.0694977	0.617528	0.882746
1,2-dipalmitoyl-GPC (16:0/16:0)	Creatine Kinase (U/L)	0.0384322	0.782616	0.94233
1,2-dipalmitoyl-GPC (16:0/16:0)	Total cholesterol (mg/dL)	0.653019	8.70673e-08	2.29796e-05
1,2-dipalmitoyl-GPC (16:0/16:0)	High Density Lipoprotein (mg/dL)	0.334231	0.0135072	0.177404
1,2-dipalmitoyl-GPC (16:0/16:0)	Low Density Lipoprotein (mg/dL)	0.547964	1.79585e-05	0.00191289
1,2-dipalmitoyl-GPC (16:0/16:0)	Triglycerides (mg/dL)	0.10363	0.455841	0.806084
1,2-dipalmitoyl-GPC (16:0/16:0)	Glucose (mg/dL)	0.196837	0.153694	0.548763
1,2-dipalmitoyl-GPC (16:0/16:0)	Insulin (mg/dL)	0.0292397	0.833758	0.957137
1,2-dipalmitoyl-GPC (16:0/16:0)	Weight (kg)	0.0113597	0.935024	0.984918
1,2-dipalmitoyl-GPC (16:0/16:0)	Body mass index (kg/m2)	0.287152	0.0352638	0.288044
1,2-dipalmitoyl-GPC (16:0/16:0)	Heart rate (bpm)	0.0668581	0.630981	0.888139
1,2-dipalmitoyl-GPC (16:0/16:0)	Systolic blood pressure (mmHg)	0.440224	0.000864877	0.0330899
1,2-dipalmitoyl-GPC (16:0/16:0)	Diastolic blood pressure (mmHg)	0.380327	0.00455568	0.0955106
1,2-dipalmitoyl-GPC (16:0/16:0)	Waist circumference (cm)	0.200981	0.145044	0.535939
1,2-dipalmitoyl-GPC (16:0/16:0)	Hip circumference (cm)	0.236725	0.084806	0.430084
1,2-dipalmitoyl-GPC (16:0/16:0)	Trunk fat mass (kg/m2)	0.173572	0.209409	0.616983
1,2-dipalmitoyl-GPC (16:0/16:0)	Trunk fat free mass (kg/m2)	-0.218702	0.1121	0.483673
1,2-dipalmitoyl-GPC (16:0/16:0)	Trunk total body water (%)	-0.140246	0.311783	0.710215
1,2-dipalmitoyl-GPC (16:0/16:0)	Left arm fat mass (kg/m2)	0.322593	0.0173559	0.203027
1,2-dipalmitoyl-GPC (16:0/16:0)	Left arm fat free mass (kg/m2)	-0.15599	0.260005	0.667366
1,2-dipalmitoyl-GPC (16:0/16:0)	Left arm total body water (%)	-0.140246	0.311783	0.710215
1,2-dipalmitoyl-GPC (16:0/16:0)	Right arm fat mass (kg/m2)	0.333355	0.0137691	0.179206
1,2-dipalmitoyl-GPC (16:0/16:0)	Right arm fat free mass (kg/m2)	-0.167845	0.225063	0.63317
1,2-dipalmitoyl-GPC (16:0/16:0)	Right arm total body water (%)	-0.140246	0.311783	0.710215
1,2-dipalmitoyl-GPC (16:0/16:0)	Left leg fat mass (kg/m2)	0.333594	0.0136971	0.178655
1,2-dipalmitoyl-GPC (16:0/16:0)	Left leg fat free mass (kg/m2)	-0.187804	0.173857	0.575177
1,2-dipalmitoyl-GPC (16:0/16:0)	Left leg total body water (%)	-0.140246	0.311783	0.710215
1,2-dipalmitoyl-GPC (16:0/16:0)	Right leg fat mass (kg/m2)	0.332215	0.0141161	0.181685
1,2-dipalmitoyl-GPC (16:0/16:0)	Right leg fat free mass (kg/m2)	-0.206118	0.134831	0.520478
1,2-dipalmitoyl-GPC (16:0/16:0)	Right leg total body water (%)	-0.140246	0.311783	0.710215
1,2-dipalmitoyl-GPC (16:0/16:0)	(14 or 15)-methylpalmitate (a17:0 or i17:0)	0.143739	0.299761	0.700583
1,2-dipalmitoyl-GPC (16:0/16:0)	(16 or 17)-methylstearate (a19:0 or i19:0)	-0.000266819	0.998472	0.999502
1,2-dipalmitoyl-GPC (16:0/16:0)	(2 or 3)-decenoate (10:1n7 or n8)	0.0338098	0.808233	0.949653
1,2-dipalmitoyl-GPC (16:0/16:0)	(N(1) + N(8))-acetylspermidine	0.0858014	0.537304	0.847702
1,2-dipalmitoyl-GPC (16:0/16:0)	(S)-3-hydroxybutyrylcarnitine	0.147399	0.287495	0.690507
1,2-dipalmitoyl-GPC (16:0/16:0)	1,2,3-benzenetriol sulfate (2)	-0.0620827	0.65562	0.898146
1,2-dipalmitoyl-GPC (16:0/16:0)	1,2-dilinoleoyl-GPC (18:2/18:2)	0.255193	0.0625512	0.375932
1,2-dipalmitoyl-GPC (16:0/16:0)	1,2-dilinoleoyl-GPE (18:2/18:2)*	0.136775	0.324027	0.719691
1,3,7-trimethylurate	Liver fat (%)	0.0221701	0.873571	0.96849
1,3,7-trimethylurate	Sodium (mmol/L)	-0.0449367	0.746959	0.930919
1,3,7-trimethylurate	Potassium (mmol/L)	0.0542758	0.696685	0.913828
1,3,7-trimethylurate	Creatinine (mg/dL)	0.040505	0.771201	0.938739
1,3,7-trimethylurate	Urea (BUN) (mg/dL)	0.106441	0.443644	0.799245
1,3,7-trimethylurate	Uric acid (mg/dL)	0.199939	0.147184	0.539126
1,3,7-trimethylurate	ALT (IU/L)	-0.015068	0.913883	0.979327
1,3,7-trimethylurate	AST (IU/L)	0.128302	0.355178	0.742418
1,3,7-trimethylurate	GGT (U/L)	0.117741	0.396478	0.770117
1,3,7-trimethylurate	Alkaline phosphatase (IU/L)	0.282551	0.038441	0.300099
1,3,7-trimethylurate	Total Bilirubin (mg/dL)	-0.136324	0.325642	0.720829
1,3,7-trimethylurate	Albumin (g/dL)	-0.027079	0.845887	0.96083
1,3,7-trimethylurate	Creatine Kinase (U/L)	0.13	0.348792	0.737664
1,3,7-trimethylurate	Total cholesterol (mg/dL)	0.34127	0.0115548	0.162995
1,3,7-trimethylurate	High Density Lipoprotein (mg/dL)	0.0990511	0.476095	0.816742
1,3,7-trimethylurate	Low Density Lipoprotein (mg/dL)	0.293121	0.0314698	0.273149
1,3,7-trimethylurate	Triglycerides (mg/dL)	0.324372	0.0167131	0.199053
1,3,7-trimethylurate	Glucose (mg/dL)	0.405007	0.00238253	0.0641503
1,3,7-trimethylurate	Insulin (mg/dL)	0.306026	0.0244173	0.241466
1,3,7-trimethylurate	Weight (kg)	-0.0850808	0.540739	0.849446
1,3,7-trimethylurate	Body mass index (kg/m2)	0.0812583	0.55914	0.85793
1,3,7-trimethylurate	Heart rate (bpm)	0.0548845	0.69345	0.912649
1,3,7-trimethylurate	Systolic blood pressure (mmHg)	0.251381	0.0667119	0.386842
1,3,7-trimethylurate	Diastolic blood pressure (mmHg)	0.290706	0.0329618	0.27907
1,3,7-trimethylurate	Waist circumference (cm)	0.0503981	0.717417	0.921158
1,3,7-trimethylurate	Hip circumference (cm)	0.106927	0.441553	0.7978
1,3,7-trimethylurate	Trunk fat mass (kg/m2)	0.112965	0.416044	0.782629
1,3,7-trimethylurate	Trunk fat free mass (kg/m2)	-0.214016	0.120195	0.497289
1,3,7-trimethylurate	Trunk total body water (%)	-0.145954	0.292299	0.694559
1,3,7-trimethylurate	Left arm fat mass (kg/m2)	0.122543	0.377363	0.757506
1,3,7-trimethylurate	Left arm fat free mass (kg/m2)	-0.151858	0.272999	0.678688
1,3,7-trimethylurate	Left arm total body water (%)	-0.145954	0.292299	0.694559
1,3,7-trimethylurate	Right arm fat mass (kg/m2)	0.133042	0.337533	0.730026
1,3,7-trimethylurate	Right arm fat free mass (kg/m2)	-0.17852	0.196511	0.602758
1,3,7-trimethylurate	Right arm total body water (%)	-0.145954	0.292299	0.694559
1,3,7-trimethylurate	Left leg fat mass (kg/m2)	0.183458	0.184213	0.587781
1,3,7-trimethylurate	Left leg fat free mass (kg/m2)	-0.23624	0.0854652	0.431417
1,3,7-trimethylurate	Left leg total body water (%)	-0.145954	0.292299	0.694559
1,3,7-trimethylurate	Right leg fat mass (kg/m2)	0.164156	0.235569	0.643595
1,3,7-trimethylurate	Right leg fat free mass (kg/m2)	-0.224526	0.102631	0.466404
1,3,7-trimethylurate	Right leg total body water (%)	-0.145954	0.292299	0.694559
1,3,7-trimethylurate	(14 or 15)-methylpalmitate (a17:0 or i17:0)	0.0499809	0.71966	0.921926
1,3,7-trimethylurate	(16 or 17)-methylstearate (a19:0 or i19:0)	-0.0608082	0.662259	0.9009
1,3,7-trimethylurate	(2 or 3)-decenoate (10:1n7 or n8)	-0.197979	0.151272	0.545133
1,3,7-trimethylurate	(N(1) + N(8))-acetylspermidine	0.0669844	0.630335	0.887811
1,3,7-trimethylurate	(S)-3-hydroxybutyrylcarnitine	0.194167	0.159465	0.556908
1,3,7-trimethylurate	1,2,3-benzenetriol sulfate (2)	0.205252	0.136515	0.523162
1,3,7-trimethylurate	1,2-dilinoleoyl-GPC (18:2/18:2)	0.153717	0.2671	0.673372
1,3,7-trimethylurate	1,2-dilinoleoyl-GPE (18:2/18:2)*	0.0968357	0.486064	0.821852
1,3,7-trimethylurate	1,2-dipalmitoyl-GPC (16:0/16:0)	0.299619	0.0277318	0.257166
1,3-dimethylurate	Liver fat (%)	0.0394343	0.777091	0.940598
1,3-dimethylurate	Sodium (mmol/L)	-0.0767884	0.581024	0.867512
1,3-dimethylurate	Potassium (mmol/L)	0.0199342	0.886233	0.971835
1,3-dimethylurate	Creatinine (mg/dL)	0.0727782	0.600982	0.876112
1,3-dimethylurate	Urea (BUN) (mg/dL)	0.143576	0.300318	0.701123
1,3-dimethylurate	Uric acid (mg/dL)	0.14826	0.284657	0.688232
1,3-dimethylurate	ALT (IU/L)	0.0648194	0.641453	0.89266
1,3-dimethylurate	AST (IU/L)	0.147817	0.286114	0.689505
1,3-dimethylurate	GGT (U/L)	0.0224231	0.872141	0.968117
1,3-dimethylurate	Alkaline phosphatase (IU/L)	0.123124	0.375088	0.756045
1,3-dimethylurate	Total Bilirubin (mg/dL)	-0.261045	0.0565722	0.359373
1,3-dimethylurate	Albumin (g/dL)	-0.136542	0.324861	0.72034
1,3-dimethylurate	Creatine Kinase (U/L)	0.0441331	0.751337	0.932429
1,3-dimethylurate	Total cholesterol (mg/dL)	0.278349	0.0415454	0.311297
1,3-dimethylurate	High Density Lipoprotein (mg/dL)	0.0862992	0.534937	0.846706
1,3-dimethylurate	Low Density Lipoprotein (mg/dL)	0.257897	0.0597285	0.368127
1,3-dimethylurate	Triglycerides (mg/dL)	0.226747	0.0991872	0.459558
1,3-dimethylurate	Glucose (mg/dL)	0.280915	0.0396258	0.304405
1,3-dimethylurate	Insulin (mg/dL)	0.100835	0.468148	0.812612
1,3-dimethylurate	Weight (kg)	-0.107462	0.439257	0.796607
1,3-dimethylurate	Body mass index (kg/m2)	0.0377056	0.786628	0.943527
1,3-dimethylurate	Heart rate (bpm)	0.0926245	0.505311	0.831952
1,3-dimethylurate	Systolic blood pressure (mmHg)	0.0771438	0.57927	0.866738
1,3-dimethylurate	Diastolic blood pressure (mmHg)	0.170783	0.216932	0.624789
1,3-dimethylurate	Waist circumference (cm)	0.032505	0.815502	0.951857
1,3-dimethylurate	Hip circumference (cm)	0.0425801	0.759821	0.935067
1,3-dimethylurate	Trunk fat mass (kg/m2)	0.0175024	0.900036	0.975678
1,3-dimethylurate	Trunk fat free mass (kg/m2)	-0.177611	0.198837	0.605331
1,3-dimethylurate	Trunk total body water (%)	-0.139867	0.313104	0.711341
1,3-dimethylurate	Left arm fat mass (kg/m2)	0.0564662	0.68507	0.909646
1,3-dimethylurate	Left arm fat free mass (kg/m2)	-0.128104	0.355926	0.742846
1,3-dimethylurate	Left arm total body water (%)	-0.139867	0.313104	0.711341
1,3-dimethylurate	Right arm fat mass (kg/m2)	0.0631339	0.650164	0.896205
1,3-dimethylurate	Right arm fat free mass (kg/m2)	-0.150865	0.276184	0.681415
1,3-dimethylurate	Right arm total body water (%)	-0.139867	0.313104	0.711341
1,3-dimethylurate	Left leg fat mass (kg/m2)	0.12409	0.371325	0.753491
1,3-dimethylurate	Left leg fat free mass (kg/m2)	-0.208999	0.129344	0.512243
1,3-dimethylurate	Left leg total body water (%)	-0.139867	0.313104	0.711341
1,3-dimethylurate	Right leg fat mass (kg/m2)	0.114821	0.408377	0.777973
1,3-dimethylurate	Right leg fat free mass (kg/m2)	-0.204367	0.138249	0.525898
1,3-dimethylurate	Right leg total body water (%)	-0.139867	0.313104	0.711341
1,3-dimethylurate	(14 or 15)-methylpalmitate (a17:0 or i17:0)	0.196268	0.15491	0.550331
1,3-dimethylurate	(16 or 17)-methylstearate (a19:0 or i19:0)	0.191427	0.16555	0.564643
1,3-dimethylurate	(2 or 3)-decenoate (10:1n7 or n8)	-0.19928	0.148551	0.541343
1,3-dimethylurate	(N(1) + N(8))-acetylspermidine	0.0803141	0.56373	0.859961
1,3-dimethylurate	(S)-3-hydroxybutyrylcarnitine	0.184528	0.181623	0.584617
1,3-dimethylurate	1,2,3-benzenetriol sulfate (2)	0.21758	0.114	0.486966
1,3-dimethylurate	1,2-dilinoleoyl-GPC (18:2/18:2)	0.131506	0.343189	0.73384
1,3-dimethylurate	1,2-dilinoleoyl-GPE (18:2/18:2)*	0.147217	0.288096	0.691045
1,3-dimethylurate	1,2-dipalmitoyl-GPC (16:0/16:0)	0.122015	0.379437	0.758994
1,3-dimethylurate	1,3,7-trimethylurate	0.754036	4.6365e-11	2.84561e-08
1,5-anhydroglucitol (1,5-AG)	Liver fat (%)	0.0547762	0.694025	0.912802
1,5-anhydroglucitol (1,5-AG)	Sodium (mmol/L)	0.0112466	0.93567	0.985008
1,5-anhydroglucitol (1,5-AG)	Potassium (mmol/L)	0.0454038	0.744417	0.930155
1,5-anhydroglucitol (1,5-AG)	Creatinine (mg/dL)	0.245157	0.0739776	0.405082
1,5-anhydroglucitol (1,5-AG)	Urea (BUN) (mg/dL)	0.0764496	0.582698	0.868273
1,5-anhydroglucitol (1,5-AG)	Uric acid (mg/dL)	0.301243	0.0268577	0.253146
1,5-anhydroglucitol (1,5-AG)	ALT (IU/L)	0.104426	0.452367	0.80426
1,5-anhydroglucitol (1,5-AG)	AST (IU/L)	0.0874447	0.529509	0.844045
1,5-anhydroglucitol (1,5-AG)	GGT (U/L)	0.229298	0.095342	0.451923
1,5-anhydroglucitol (1,5-AG)	Alkaline phosphatase (IU/L)	0.12766	0.35761	0.743987
1,5-anhydroglucitol (1,5-AG)	Total Bilirubin (mg/dL)	0.0321486	0.81749	0.952526
1,5-anhydroglucitol (1,5-AG)	Albumin (g/dL)	0.0693059	0.618502	0.883213
1,5-anhydroglucitol (1,5-AG)	Creatine Kinase (U/L)	0.0412155	0.767299	0.937429
1,5-anhydroglucitol (1,5-AG)	Total cholesterol (mg/dL)	-0.155154	0.2626	0.669685
1,5-anhydroglucitol (1,5-AG)	High Density Lipoprotein (mg/dL)	-0.10665	0.442743	0.798686
1,5-anhydroglucitol (1,5-AG)	Low Density Lipoprotein (mg/dL)	-0.167874	0.224983	0.63317
1,5-anhydroglucitol (1,5-AG)	Triglycerides (mg/dL)	0.0582202	0.67582	0.906209
1,5-anhydroglucitol (1,5-AG)	Glucose (mg/dL)	0.00808867	0.953709	0.989138
1,5-anhydroglucitol (1,5-AG)	Insulin (mg/dL)	0.0759392	0.585225	0.869349
1,5-anhydroglucitol (1,5-AG)	Weight (kg)	0.274807	0.0443194	0.320973
1,5-anhydroglucitol (1,5-AG)	Body mass index (kg/m2)	0.186771	0.17628	0.578236
1,5-anhydroglucitol (1,5-AG)	Heart rate (bpm)	-0.144725	0.296423	0.697982
1,5-anhydroglucitol (1,5-AG)	Systolic blood pressure (mmHg)	0.183644	0.183763	0.587329
1,5-anhydroglucitol (1,5-AG)	Diastolic blood pressure (mmHg)	0.270362	0.0480129	0.332881
1,5-anhydroglucitol (1,5-AG)	Waist circumference (cm)	0.212395	0.123096	0.502228
1,5-anhydroglucitol (1,5-AG)	Hip circumference (cm)	0.207054	0.133031	0.517596
1,5-anhydroglucitol (1,5-AG)	Trunk fat mass (kg/m2)	0.122133	0.378973	0.758789
1,5-anhydroglucitol (1,5-AG)	Trunk fat free mass (kg/m2)	0.222438	0.105952	0.472729
1,5-anhydroglucitol (1,5-AG)	Trunk total body water (%)	0.243057	0.0765658	0.410906
1,5-anhydroglucitol (1,5-AG)	Left arm fat mass (kg/m2)	0.126836	0.360746	0.746317
1,5-anhydroglucitol (1,5-AG)	Left arm fat free mass (kg/m2)	0.224288	0.103005	0.467096
1,5-anhydroglucitol (1,5-AG)	Left arm total body water (%)	0.243057	0.0765658	0.410906
1,5-anhydroglucitol (1,5-AG)	Right arm fat mass (kg/m2)	0.105151	0.449217	0.802397
1,5-anhydroglucitol (1,5-AG)	Right arm fat free mass (kg/m2)	0.247087	0.0716601	0.399196
1,5-anhydroglucitol (1,5-AG)	Right arm total body water (%)	0.243057	0.0765658	0.410906
1,5-anhydroglucitol (1,5-AG)	Left leg fat mass (kg/m2)	0.0383625	0.783	0.942413
1,5-anhydroglucitol (1,5-AG)	Left leg fat free mass (kg/m2)	0.204284	0.138413	0.526076
1,5-anhydroglucitol (1,5-AG)	Left leg total body water (%)	0.243057	0.0765658	0.410906
1,5-anhydroglucitol (1,5-AG)	Right leg fat mass (kg/m2)	0.0333664	0.810701	0.950283
1,5-anhydroglucitol (1,5-AG)	Right leg fat free mass (kg/m2)	0.24876	0.0696984	0.394392
1,5-anhydroglucitol (1,5-AG)	Right leg total body water (%)	0.243057	0.0765658	0.410906
1,5-anhydroglucitol (1,5-AG)	(14 or 15)-methylpalmitate (a17:0 or i17:0)	-0.0146751	0.916121	0.979855
1,5-anhydroglucitol (1,5-AG)	(16 or 17)-methylstearate (a19:0 or i19:0)	0.0896131	0.51931	0.838873
1,5-anhydroglucitol (1,5-AG)	(2 or 3)-decenoate (10:1n7 or n8)	-0.168134	0.224254	0.632231
1,5-anhydroglucitol (1,5-AG)	(N(1) + N(8))-acetylspermidine	0.0269487	0.84662	0.960939
1,5-anhydroglucitol (1,5-AG)	(S)-3-hydroxybutyrylcarnitine	-0.174157	0.207853	0.615089
1,5-anhydroglucitol (1,5-AG)	1,2,3-benzenetriol sulfate (2)	0.326134	0.0160965	0.194951
1,5-anhydroglucitol (1,5-AG)	1,2-dilinoleoyl-GPC (18:2/18:2)	-0.170574	0.217506	0.625287
1,5-anhydroglucitol (1,5-AG)	1,2-dilinoleoyl-GPE (18:2/18:2)*	-0.127445	0.358426	0.744636
1,5-anhydroglucitol (1,5-AG)	1,2-dipalmitoyl-GPC (16:0/16:0)	-0.0450162	0.746526	0.930804
1,5-anhydroglucitol (1,5-AG)	1,3,7-trimethylurate	-0.00510865	0.970754	0.993191
1,5-anhydroglucitol (1,5-AG)	1,3-dimethylurate	0.0188683	0.892279	0.973592
1,7-dimethylurate	Liver fat (%)	0.0244721	0.860568	0.964979
1,7-dimethylurate	Sodium (mmol/L)	-0.0716678	0.606561	0.878447
1,7-dimethylurate	Potassium (mmol/L)	0.0311022	0.823334	0.954386
1,7-dimethylurate	Creatinine (mg/dL)	0.139872	0.313088	0.711341
1,7-dimethylurate	Urea (BUN) (mg/dL)	0.159104	0.250493	0.6583
1,7-dimethylurate	Uric acid (mg/dL)	0.161378	0.243699	0.651693
1,7-dimethylurate	ALT (IU/L)	-0.0197944	0.887025	0.972087
1,7-dimethylurate	AST (IU/L)	0.0647129	0.642002	0.892879
1,7-dimethylurate	GGT (U/L)	0.109215	0.431785	0.792438
1,7-dimethylurate	Alkaline phosphatase (IU/L)	0.257495	0.0601419	0.369115
1,7-dimethylurate	Total Bilirubin (mg/dL)	-0.111853	0.420679	0.785621
1,7-dimethylurate	Albumin (g/dL)	-0.0361879	0.795027	0.945971
1,7-dimethylurate	Creatine Kinase (U/L)	0.0393473	0.777571	0.940728
1,7-dimethylurate	Total cholesterol (mg/dL)	0.330932	0.0145157	0.184408
1,7-dimethylurate	High Density Lipoprotein (mg/dL)	0.0875195	0.529156	0.843881
1,7-dimethylurate	Low Density Lipoprotein (mg/dL)	0.262963	0.0547163	0.353744
1,7-dimethylurate	Triglycerides (mg/dL)	0.224722	0.102324	0.465797
1,7-dimethylurate	Glucose (mg/dL)	0.341174	0.0115798	0.163192
1,7-dimethylurate	Insulin (mg/dL)	0.144368	0.297629	0.698931
1,7-dimethylurate	Weight (kg)	-0.0630122	0.650794	0.896366
1,7-dimethylurate	Body mass index (kg/m2)	0.0594739	0.669238	0.903806
1,7-dimethylurate	Heart rate (bpm)	-0.0456424	0.74312	0.929743
1,7-dimethylurate	Systolic blood pressure (mmHg)	0.190973	0.166575	0.565928
1,7-dimethylurate	Diastolic blood pressure (mmHg)	0.218262	0.112843	0.48502
1,7-dimethylurate	Waist circumference (cm)	0.0968833	0.485848	0.82174
1,7-dimethylurate	Hip circumference (cm)	0.113723	0.412903	0.780846
1,7-dimethylurate	Trunk fat mass (kg/m2)	0.101886	0.4635	0.810185
1,7-dimethylurate	Trunk fat free mass (kg/m2)	-0.159729	0.248614	0.65651
1,7-dimethylurate	Trunk total body water (%)	-0.100372	0.470204	0.813657
1,7-dimethylurate	Left arm fat mass (kg/m2)	0.0580315	0.676813	0.906591
1,7-dimethylurate	Left arm fat free mass (kg/m2)	-0.0913569	0.51118	0.834976
1,7-dimethylurate	Left arm total body water (%)	-0.100372	0.470204	0.813657
1,7-dimethylurate	Right arm fat mass (kg/m2)	0.0626928	0.652451	0.896991
1,7-dimethylurate	Right arm fat free mass (kg/m2)	-0.125091	0.367447	0.750862
1,7-dimethylurate	Right arm total body water (%)	-0.100372	0.470204	0.813657
1,7-dimethylurate	Left leg fat mass (kg/m2)	0.113257	0.414831	0.781942
1,7-dimethylurate	Left leg fat free mass (kg/m2)	-0.20005	0.146956	0.538774
1,7-dimethylurate	Left leg total body water (%)	-0.100372	0.470204	0.813657
1,7-dimethylurate	Right leg fat mass (kg/m2)	0.0948749	0.494977	0.826323
1,7-dimethylurate	Right leg fat free mass (kg/m2)	-0.189526	0.169871	0.570361
1,7-dimethylurate	Right leg total body water (%)	-0.100372	0.470204	0.813657
1,7-dimethylurate	(14 or 15)-methylpalmitate (a17:0 or i17:0)	0.121708	0.380648	0.75978
1,7-dimethylurate	(16 or 17)-methylstearate (a19:0 or i19:0)	0.0611016	0.660729	0.900254
1,7-dimethylurate	(2 or 3)-decenoate (10:1n7 or n8)	-0.170116	0.21876	0.626518
1,7-dimethylurate	(N(1) + N(8))-acetylspermidine	0.0357919	0.797222	0.946636
1,7-dimethylurate	(S)-3-hydroxybutyrylcarnitine	0.200076	0.146901	0.538615
1,7-dimethylurate	1,2,3-benzenetriol sulfate (2)	0.320182	0.0182602	0.208242
1,7-dimethylurate	1,2-dilinoleoyl-GPC (18:2/18:2)	0.0904517	0.515393	0.836953
1,7-dimethylurate	1,2-dilinoleoyl-GPE (18:2/18:2)*	0.0542207	0.696978	0.913918
1,7-dimethylurate	1,2-dipalmitoyl-GPC (16:0/16:0)	0.216543	0.115777	0.489854
1,7-dimethylurate	1,3,7-trimethylurate	0.880328	1.78974e-18	4.72597e-15
1,7-dimethylurate	1,3-dimethylurate	0.829823	8.81734e-15	1.20835e-11
1,7-dimethylurate	1,5-anhydroglucitol (1,5-AG)	0.10608	0.4452	0.800087
1-(1-enyl-oleoyl)-GPE (P-18:1)*	Liver fat (%)	-0.0700236	0.614863	0.881645
1-(1-enyl-oleoyl)-GPE (P-18:1)*	Sodium (mmol/L)	-0.0503381	0.717739	0.92123
1-(1-enyl-oleoyl)-GPE (P-18:1)*	Potassium (mmol/L)	0.111145	0.423642	0.787412
1-(1-enyl-oleoyl)-GPE (P-18:1)*	Creatinine (mg/dL)	0.00312691	0.982097	0.995764
1-(1-enyl-oleoyl)-GPE (P-18:1)*	Urea (BUN) (mg/dL)	0.309514	0.0227579	0.233272
1-(1-enyl-oleoyl)-GPE (P-18:1)*	Uric acid (mg/dL)	0.0297887	0.830682	0.956403
1-(1-enyl-oleoyl)-GPE (P-18:1)*	ALT (IU/L)	-0.144549	0.297019	0.698483
1-(1-enyl-oleoyl)-GPE (P-18:1)*	AST (IU/L)	-0.0815513	0.557719	0.857287
1-(1-enyl-oleoyl)-GPE (P-18:1)*	GGT (U/L)	-0.0628063	0.651862	0.896838
1-(1-enyl-oleoyl)-GPE (P-18:1)*	Alkaline phosphatase (IU/L)	-0.0430239	0.757394	0.934332
1-(1-enyl-oleoyl)-GPE (P-18:1)*	Total Bilirubin (mg/dL)	-0.205171	0.136672	0.523389
1-(1-enyl-oleoyl)-GPE (P-18:1)*	Albumin (g/dL)	-0.138458	0.318052	0.71519
1-(1-enyl-oleoyl)-GPE (P-18:1)*	Creatine Kinase (U/L)	-0.056962	0.68245	0.908731
1-(1-enyl-oleoyl)-GPE (P-18:1)*	Total cholesterol (mg/dL)	0.581732	3.96145e-06	0.000564319
1-(1-enyl-oleoyl)-GPE (P-18:1)*	High Density Lipoprotein (mg/dL)	0.203448	0.140069	0.528575
1-(1-enyl-oleoyl)-GPE (P-18:1)*	Low Density Lipoprotein (mg/dL)	0.542131	2.29396e-05	0.00232063
1-(1-enyl-oleoyl)-GPE (P-18:1)*	Triglycerides (mg/dL)	0.283361	0.0378648	0.298086
1-(1-enyl-oleoyl)-GPE (P-18:1)*	Glucose (mg/dL)	0.135142	0.329894	0.724008
1-(1-enyl-oleoyl)-GPE (P-18:1)*	Insulin (mg/dL)	-0.0398376	0.774871	0.939823
1-(1-enyl-oleoyl)-GPE (P-18:1)*	Weight (kg)	-0.0542065	0.697054	0.913953
1-(1-enyl-oleoyl)-GPE (P-18:1)*	Body mass index (kg/m2)	0.00670987	0.961593	0.991034
1-(1-enyl-oleoyl)-GPE (P-18:1)*	Heart rate (bpm)	-0.0563076	0.685909	0.909962
1-(1-enyl-oleoyl)-GPE (P-18:1)*	Systolic blood pressure (mmHg)	0.261186	0.056434	0.358926
1-(1-enyl-oleoyl)-GPE (P-18:1)*	Diastolic blood pressure (mmHg)	0.00600064	0.96565	0.991951
1-(1-enyl-oleoyl)-GPE (P-18:1)*	Waist circumference (cm)	0.105701	0.446835	0.800938
1-(1-enyl-oleoyl)-GPE (P-18:1)*	Hip circumference (cm)	0.149848	0.27947	0.684028
1-(1-enyl-oleoyl)-GPE (P-18:1)*	Trunk fat mass (kg/m2)	0.0718004	0.605894	0.878124
1-(1-enyl-oleoyl)-GPE (P-18:1)*	Trunk fat free mass (kg/m2)	-0.13636	0.325512	0.720706
1-(1-enyl-oleoyl)-GPE (P-18:1)*	Trunk total body water (%)	-0.126522	0.361947	0.747029
1-(1-enyl-oleoyl)-GPE (P-18:1)*	Left arm fat mass (kg/m2)	0.117133	0.398941	0.77177
1-(1-enyl-oleoyl)-GPE (P-18:1)*	Left arm fat free mass (kg/m2)	-0.0841415	0.545234	0.851272
1-(1-enyl-oleoyl)-GPE (P-18:1)*	Left arm total body water (%)	-0.126522	0.361947	0.747029
1-(1-enyl-oleoyl)-GPE (P-18:1)*	Right arm fat mass (kg/m2)	0.125462	0.366016	0.749992
1-(1-enyl-oleoyl)-GPE (P-18:1)*	Right arm fat free mass (kg/m2)	-0.110228	0.427499	0.789834
1-(1-enyl-oleoyl)-GPE (P-18:1)*	Right arm total body water (%)	-0.126522	0.361947	0.747029
1-(1-enyl-oleoyl)-GPE (P-18:1)*	Left leg fat mass (kg/m2)	0.186627	0.17662	0.578622
1-(1-enyl-oleoyl)-GPE (P-18:1)*	Left leg fat free mass (kg/m2)	-0.16255	0.240246	0.64842
1-(1-enyl-oleoyl)-GPE (P-18:1)*	Left leg total body water (%)	-0.126522	0.361947	0.747029
1-(1-enyl-oleoyl)-GPE (P-18:1)*	Right leg fat mass (kg/m2)	0.175564	0.204145	0.611154
1-(1-enyl-oleoyl)-GPE (P-18:1)*	Right leg fat free mass (kg/m2)	-0.159318	0.249848	0.657651
1-(1-enyl-oleoyl)-GPE (P-18:1)*	Right leg total body water (%)	-0.126522	0.361947	0.747029
1-(1-enyl-oleoyl)-GPE (P-18:1)*	(14 or 15)-methylpalmitate (a17:0 or i17:0)	0.317095	0.0194762	0.215367
1-(1-enyl-oleoyl)-GPE (P-18:1)*	(16 or 17)-methylstearate (a19:0 or i19:0)	0.213875	0.120446	0.497699
1-(1-enyl-oleoyl)-GPE (P-18:1)*	(2 or 3)-decenoate (10:1n7 or n8)	-0.00644178	0.963127	0.991378
1-(1-enyl-oleoyl)-GPE (P-18:1)*	(N(1) + N(8))-acetylspermidine	0.00430722	0.975341	0.994184
1-(1-enyl-oleoyl)-GPE (P-18:1)*	(S)-3-hydroxybutyrylcarnitine	0.0545455	0.695251	0.913272
1-(1-enyl-oleoyl)-GPE (P-18:1)*	1,2,3-benzenetriol sulfate (2)	-0.123288	0.374448	0.755545
1-(1-enyl-oleoyl)-GPE (P-18:1)*	1,2-dilinoleoyl-GPC (18:2/18:2)	0.114465	0.409839	0.77885
1-(1-enyl-oleoyl)-GPE (P-18:1)*	1,2-dilinoleoyl-GPE (18:2/18:2)*	0.0334578	0.810193	0.95016
1-(1-enyl-oleoyl)-GPE (P-18:1)*	1,2-dipalmitoyl-GPC (16:0/16:0)	0.468801	0.000349588	0.0176628
1-(1-enyl-oleoyl)-GPE (P-18:1)*	1,3,7-trimethylurate	0.439344	0.000888234	0.0336755
1-(1-enyl-oleoyl)-GPE (P-18:1)*	1,3-dimethylurate	0.379538	0.00464728	0.0967889
1-(1-enyl-oleoyl)-GPE (P-18:1)*	1,5-anhydroglucitol (1,5-AG)	0.010101	0.94221	0.98643
1-(1-enyl-oleoyl)-GPE (P-18:1)*	1,7-dimethylurate	0.450658	0.000627008	0.0265809
1-(1-enyl-palmitoyl)-2-arachidonoyl-GPC (P-16:0/20:4)*	Liver fat (%)	-0.230769	0.0931782	0.447581
1-(1-enyl-palmitoyl)-2-arachidonoyl-GPC (P-16:0/20:4)*	Sodium (mmol/L)	0.0393242	0.777698	0.940728
1-(1-enyl-palmitoyl)-2-arachidonoyl-GPC (P-16:0/20:4)*	Potassium (mmol/L)	0.127407	0.358571	0.744757
1-(1-enyl-palmitoyl)-2-arachidonoyl-GPC (P-16:0/20:4)*	Creatinine (mg/dL)	0.182276	0.187106	0.591271
1-(1-enyl-palmitoyl)-2-arachidonoyl-GPC (P-16:0/20:4)*	Urea (BUN) (mg/dL)	0.322919	0.0172363	0.20228
1-(1-enyl-palmitoyl)-2-arachidonoyl-GPC (P-16:0/20:4)*	Uric acid (mg/dL)	-0.0446258	0.748651	0.931553
1-(1-enyl-palmitoyl)-2-arachidonoyl-GPC (P-16:0/20:4)*	ALT (IU/L)	-0.157173	0.256363	0.663948
1-(1-enyl-palmitoyl)-2-arachidonoyl-GPC (P-16:0/20:4)*	AST (IU/L)	-0.174162	0.207838	0.615089
1-(1-enyl-palmitoyl)-2-arachidonoyl-GPC (P-16:0/20:4)*	GGT (U/L)	0.0958682	0.490451	0.824091
1-(1-enyl-palmitoyl)-2-arachidonoyl-GPC (P-16:0/20:4)*	Alkaline phosphatase (IU/L)	-0.0266229	0.848452	0.96163
1-(1-enyl-palmitoyl)-2-arachidonoyl-GPC (P-16:0/20:4)*	Total Bilirubin (mg/dL)	0.130349	0.347492	0.736844
1-(1-enyl-palmitoyl)-2-arachidonoyl-GPC (P-16:0/20:4)*	Albumin (g/dL)	-0.0774798	0.577614	0.865993
1-(1-enyl-palmitoyl)-2-arachidonoyl-GPC (P-16:0/20:4)*	Creatine Kinase (U/L)	0.109768	0.429443	0.791082
1-(1-enyl-palmitoyl)-2-arachidonoyl-GPC (P-16:0/20:4)*	Total cholesterol (mg/dL)	0.311452	0.0218777	0.228639
1-(1-enyl-palmitoyl)-2-arachidonoyl-GPC (P-16:0/20:4)*	High Density Lipoprotein (mg/dL)	0.0814099	0.558405	0.857585
1-(1-enyl-palmitoyl)-2-arachidonoyl-GPC (P-16:0/20:4)*	Low Density Lipoprotein (mg/dL)	0.271999	0.0466242	0.328452
1-(1-enyl-palmitoyl)-2-arachidonoyl-GPC (P-16:0/20:4)*	Triglycerides (mg/dL)	0.298955	0.0280956	0.258859
1-(1-enyl-palmitoyl)-2-arachidonoyl-GPC (P-16:0/20:4)*	Glucose (mg/dL)	0.0623438	0.654263	0.897645
1-(1-enyl-palmitoyl)-2-arachidonoyl-GPC (P-16:0/20:4)*	Insulin (mg/dL)	-0.0952671	0.493187	0.825407
1-(1-enyl-palmitoyl)-2-arachidonoyl-GPC (P-16:0/20:4)*	Weight (kg)	-0.10483	0.450612	0.803288
1-(1-enyl-palmitoyl)-2-arachidonoyl-GPC (P-16:0/20:4)*	Body mass index (kg/m2)	-0.0968738	0.485891	0.82174
1-(1-enyl-palmitoyl)-2-arachidonoyl-GPC (P-16:0/20:4)*	Heart rate (bpm)	-0.0191515	0.890672	0.973194
1-(1-enyl-palmitoyl)-2-arachidonoyl-GPC (P-16:0/20:4)*	Systolic blood pressure (mmHg)	0.0514682	0.711674	0.919078
1-(1-enyl-palmitoyl)-2-arachidonoyl-GPC (P-16:0/20:4)*	Diastolic blood pressure (mmHg)	0.00757224	0.956662	0.989756
1-(1-enyl-palmitoyl)-2-arachidonoyl-GPC (P-16:0/20:4)*	Waist circumference (cm)	-0.0432119	0.756366	0.934052
1-(1-enyl-palmitoyl)-2-arachidonoyl-GPC (P-16:0/20:4)*	Hip circumference (cm)	-0.176847	0.200806	0.607406
1-(1-enyl-palmitoyl)-2-arachidonoyl-GPC (P-16:0/20:4)*	Trunk fat mass (kg/m2)	-0.164077	0.235797	0.643836
1-(1-enyl-palmitoyl)-2-arachidonoyl-GPC (P-16:0/20:4)*	Trunk fat free mass (kg/m2)	-0.00716682	0.95898	0.990343
1-(1-enyl-palmitoyl)-2-arachidonoyl-GPC (P-16:0/20:4)*	Trunk total body water (%)	-0.0209282	0.8806	0.9703
1-(1-enyl-palmitoyl)-2-arachidonoyl-GPC (P-16:0/20:4)*	Left arm fat mass (kg/m2)	-0.229452	0.0951142	0.451414
1-(1-enyl-palmitoyl)-2-arachidonoyl-GPC (P-16:0/20:4)*	Left arm fat free mass (kg/m2)	0.037795	0.786135	0.943398
1-(1-enyl-palmitoyl)-2-arachidonoyl-GPC (P-16:0/20:4)*	Left arm total body water (%)	-0.0209282	0.8806	0.9703
1-(1-enyl-palmitoyl)-2-arachidonoyl-GPC (P-16:0/20:4)*	Right arm fat mass (kg/m2)	-0.228586	0.0964035	0.454081
1-(1-enyl-palmitoyl)-2-arachidonoyl-GPC (P-16:0/20:4)*	Right arm fat free mass (kg/m2)	0.0325909	0.815022	0.951685
1-(1-enyl-palmitoyl)-2-arachidonoyl-GPC (P-16:0/20:4)*	Right arm total body water (%)	-0.0209282	0.8806	0.9703
1-(1-enyl-palmitoyl)-2-arachidonoyl-GPC (P-16:0/20:4)*	Left leg fat mass (kg/m2)	-0.198257	0.150687	0.544253
1-(1-enyl-palmitoyl)-2-arachidonoyl-GPC (P-16:0/20:4)*	Left leg fat free mass (kg/m2)	0.0078204	0.955243	0.989398
1-(1-enyl-palmitoyl)-2-arachidonoyl-GPC (P-16:0/20:4)*	Left leg total body water (%)	-0.0209282	0.8806	0.9703
1-(1-enyl-palmitoyl)-2-arachidonoyl-GPC (P-16:0/20:4)*	Right leg fat mass (kg/m2)	-0.174039	0.208165	0.615542
1-(1-enyl-palmitoyl)-2-arachidonoyl-GPC (P-16:0/20:4)*	Right leg fat free mass (kg/m2)	-0.00358532	0.979473	0.995215
1-(1-enyl-palmitoyl)-2-arachidonoyl-GPC (P-16:0/20:4)*	Right leg total body water (%)	-0.0209282	0.8806	0.9703
1-(1-enyl-palmitoyl)-2-arachidonoyl-GPC (P-16:0/20:4)*	(14 or 15)-methylpalmitate (a17:0 or i17:0)	0.371755	0.0056424	0.108253
1-(1-enyl-palmitoyl)-2-arachidonoyl-GPC (P-16:0/20:4)*	(16 or 17)-methylstearate (a19:0 or i19:0)	0.231866	0.0915903	0.444171
1-(1-enyl-palmitoyl)-2-arachidonoyl-GPC (P-16:0/20:4)*	(2 or 3)-decenoate (10:1n7 or n8)	-0.110654	0.425707	0.788559
1-(1-enyl-palmitoyl)-2-arachidonoyl-GPC (P-16:0/20:4)*	(N(1) + N(8))-acetylspermidine	0.168897	0.22213	0.630138
1-(1-enyl-palmitoyl)-2-arachidonoyl-GPC (P-16:0/20:4)*	(S)-3-hydroxybutyrylcarnitine	-0.107757	0.437996	0.795918
1-(1-enyl-palmitoyl)-2-arachidonoyl-GPC (P-16:0/20:4)*	1,2,3-benzenetriol sulfate (2)	-0.145801	0.29281	0.694959
1-(1-enyl-palmitoyl)-2-arachidonoyl-GPC (P-16:0/20:4)*	1,2-dilinoleoyl-GPC (18:2/18:2)	0.192682	0.162744	0.561292
1-(1-enyl-palmitoyl)-2-arachidonoyl-GPC (P-16:0/20:4)*	1,2-dilinoleoyl-GPE (18:2/18:2)*	-0.0606828	0.662914	0.901296
1-(1-enyl-palmitoyl)-2-arachidonoyl-GPC (P-16:0/20:4)*	1,2-dipalmitoyl-GPC (16:0/16:0)	0.245512	0.0735474	0.403989
1-(1-enyl-palmitoyl)-2-arachidonoyl-GPC (P-16:0/20:4)*	1,3,7-trimethylurate	0.199733	0.14761	0.539854
1-(1-enyl-palmitoyl)-2-arachidonoyl-GPC (P-16:0/20:4)*	1,3-dimethylurate	0.027521	0.843403	0.960148
1-(1-enyl-palmitoyl)-2-arachidonoyl-GPC (P-16:0/20:4)*	1,5-anhydroglucitol (1,5-AG)	0.0691062	0.619516	0.883535
1-(1-enyl-palmitoyl)-2-arachidonoyl-GPC (P-16:0/20:4)*	1,7-dimethylurate	0.166762	0.228114	0.636242
1-(1-enyl-palmitoyl)-2-arachidonoyl-GPC (P-16:0/20:4)*	1-(1-enyl-oleoyl)-GPE (P-18:1)*	0.32167	0.0176975	0.20499
1-(1-enyl-palmitoyl)-2-arachidonoyl-GPE (P-16:0/20:4)*	Liver fat (%)	-0.0718914	0.605436	0.877989
1-(1-enyl-palmitoyl)-2-arachidonoyl-GPE (P-16:0/20:4)*	Sodium (mmol/L)	0.023928	0.863638	0.965818
1-(1-enyl-palmitoyl)-2-arachidonoyl-GPE (P-16:0/20:4)*	Potassium (mmol/L)	0.222252	0.106253	0.473209
1-(1-enyl-palmitoyl)-2-arachidonoyl-GPE (P-16:0/20:4)*	Creatinine (mg/dL)	0.0492297	0.723704	0.923407
1-(1-enyl-palmitoyl)-2-arachidonoyl-GPE (P-16:0/20:4)*	Urea (BUN) (mg/dL)	0.34364	0.0109547	0.158252
1-(1-enyl-palmitoyl)-2-arachidonoyl-GPE (P-16:0/20:4)*	Uric acid (mg/dL)	0.0365779	0.792866	0.945356
1-(1-enyl-palmitoyl)-2-arachidonoyl-GPE (P-16:0/20:4)*	ALT (IU/L)	-0.06232	0.654386	0.89765
1-(1-enyl-palmitoyl)-2-arachidonoyl-GPE (P-16:0/20:4)*	AST (IU/L)	-0.0391492	0.778662	0.941
1-(1-enyl-palmitoyl)-2-arachidonoyl-GPE (P-16:0/20:4)*	GGT (U/L)	0.11341	0.414199	0.781558
1-(1-enyl-palmitoyl)-2-arachidonoyl-GPE (P-16:0/20:4)*	Alkaline phosphatase (IU/L)	0.0455794	0.743462	0.929883
1-(1-enyl-palmitoyl)-2-arachidonoyl-GPE (P-16:0/20:4)*	Total Bilirubin (mg/dL)	-0.297498	0.0289084	0.262175
1-(1-enyl-palmitoyl)-2-arachidonoyl-GPE (P-16:0/20:4)*	Albumin (g/dL)	-0.17315	0.210536	0.618261
1-(1-enyl-palmitoyl)-2-arachidonoyl-GPE (P-16:0/20:4)*	Creatine Kinase (U/L)	-0.00724417	0.958538	0.990246
1-(1-enyl-palmitoyl)-2-arachidonoyl-GPE (P-16:0/20:4)*	Total cholesterol (mg/dL)	0.430619	0.00115261	0.039919
1-(1-enyl-palmitoyl)-2-arachidonoyl-GPE (P-16:0/20:4)*	High Density Lipoprotein (mg/dL)	0.195315	0.156964	0.553183
1-(1-enyl-palmitoyl)-2-arachidonoyl-GPE (P-16:0/20:4)*	Low Density Lipoprotein (mg/dL)	0.444982	0.000747819	0.030017
1-(1-enyl-palmitoyl)-2-arachidonoyl-GPE (P-16:0/20:4)*	Triglycerides (mg/dL)	0.168332	0.223703	0.631787
1-(1-enyl-palmitoyl)-2-arachidonoyl-GPE (P-16:0/20:4)*	Glucose (mg/dL)	0.0373147	0.788789	0.944163
1-(1-enyl-palmitoyl)-2-arachidonoyl-GPE (P-16:0/20:4)*	Insulin (mg/dL)	-0.00266855	0.984721	0.996387
1-(1-enyl-palmitoyl)-2-arachidonoyl-GPE (P-16:0/20:4)*	Weight (kg)	-0.00472687	0.972939	0.993699
1-(1-enyl-palmitoyl)-2-arachidonoyl-GPE (P-16:0/20:4)*	Body mass index (kg/m2)	-0.0492185	0.723765	0.923407
1-(1-enyl-palmitoyl)-2-arachidonoyl-GPE (P-16:0/20:4)*	Heart rate (bpm)	-0.0715217	0.607297	0.878777
1-(1-enyl-palmitoyl)-2-arachidonoyl-GPE (P-16:0/20:4)*	Systolic blood pressure (mmHg)	0.141548	0.307268	0.706764
1-(1-enyl-palmitoyl)-2-arachidonoyl-GPE (P-16:0/20:4)*	Diastolic blood pressure (mmHg)	-0.0380041	0.78498	0.942974
1-(1-enyl-palmitoyl)-2-arachidonoyl-GPE (P-16:0/20:4)*	Waist circumference (cm)	0.0775677	0.577181	0.865752
1-(1-enyl-palmitoyl)-2-arachidonoyl-GPE (P-16:0/20:4)*	Hip circumference (cm)	0.0894355	0.520142	0.839382
1-(1-enyl-palmitoyl)-2-arachidonoyl-GPE (P-16:0/20:4)*	Trunk fat mass (kg/m2)	0.00213533	0.987774	0.997244
1-(1-enyl-palmitoyl)-2-arachidonoyl-GPE (P-16:0/20:4)*	Trunk fat free mass (kg/m2)	-0.0516163	0.710881	0.918858
1-(1-enyl-palmitoyl)-2-arachidonoyl-GPE (P-16:0/20:4)*	Trunk total body water (%)	-0.0489088	0.725434	0.92392
1-(1-enyl-palmitoyl)-2-arachidonoyl-GPE (P-16:0/20:4)*	Left arm fat mass (kg/m2)	-0.0778593	0.575746	0.865187
1-(1-enyl-palmitoyl)-2-arachidonoyl-GPE (P-16:0/20:4)*	Left arm fat free mass (kg/m2)	-0.0154616	0.911643	0.978773
1-(1-enyl-palmitoyl)-2-arachidonoyl-GPE (P-16:0/20:4)*	Left arm total body water (%)	-0.0489088	0.725434	0.92392
1-(1-enyl-palmitoyl)-2-arachidonoyl-GPE (P-16:0/20:4)*	Right arm fat mass (kg/m2)	-0.0736325	0.596705	0.874361
1-(1-enyl-palmitoyl)-2-arachidonoyl-GPE (P-16:0/20:4)*	Right arm fat free mass (kg/m2)	-0.0228862	0.869522	0.967403
1-(1-enyl-palmitoyl)-2-arachidonoyl-GPE (P-16:0/20:4)*	Right arm total body water (%)	-0.0489088	0.725434	0.92392
1-(1-enyl-palmitoyl)-2-arachidonoyl-GPE (P-16:0/20:4)*	Left leg fat mass (kg/m2)	-0.0747803	0.59098	0.871976
1-(1-enyl-palmitoyl)-2-arachidonoyl-GPE (P-16:0/20:4)*	Left leg fat free mass (kg/m2)	-0.0211342	0.879434	0.970051
1-(1-enyl-palmitoyl)-2-arachidonoyl-GPE (P-16:0/20:4)*	Left leg total body water (%)	-0.0489088	0.725434	0.92392
1-(1-enyl-palmitoyl)-2-arachidonoyl-GPE (P-16:0/20:4)*	Right leg fat mass (kg/m2)	-0.0731391	0.599174	0.875393
1-(1-enyl-palmitoyl)-2-arachidonoyl-GPE (P-16:0/20:4)*	Right leg fat free mass (kg/m2)	-0.0199863	0.885938	0.971826
1-(1-enyl-palmitoyl)-2-arachidonoyl-GPE (P-16:0/20:4)*	Right leg total body water (%)	-0.0489088	0.725434	0.92392
1-(1-enyl-palmitoyl)-2-arachidonoyl-GPE (P-16:0/20:4)*	(14 or 15)-methylpalmitate (a17:0 or i17:0)	0.282866	0.0382157	0.299196
1-(1-enyl-palmitoyl)-2-arachidonoyl-GPE (P-16:0/20:4)*	(16 or 17)-methylstearate (a19:0 or i19:0)	0.181628	0.188706	0.593203
1-(1-enyl-palmitoyl)-2-arachidonoyl-GPE (P-16:0/20:4)*	(2 or 3)-decenoate (10:1n7 or n8)	-0.18887	0.171383	0.572054
1-(1-enyl-palmitoyl)-2-arachidonoyl-GPE (P-16:0/20:4)*	(N(1) + N(8))-acetylspermidine	0.0465409	0.738242	0.928128
1-(1-enyl-palmitoyl)-2-arachidonoyl-GPE (P-16:0/20:4)*	(S)-3-hydroxybutyrylcarnitine	-0.0351058	0.801029	0.94755
1-(1-enyl-palmitoyl)-2-arachidonoyl-GPE (P-16:0/20:4)*	1,2,3-benzenetriol sulfate (2)	-0.00141184	0.991916	0.9981
1-(1-enyl-palmitoyl)-2-arachidonoyl-GPE (P-16:0/20:4)*	1,2-dilinoleoyl-GPC (18:2/18:2)	0.300934	0.0270225	0.253823
1-(1-enyl-palmitoyl)-2-arachidonoyl-GPE (P-16:0/20:4)*	1,2-dilinoleoyl-GPE (18:2/18:2)*	0.0949054	0.494838	0.826323
1-(1-enyl-palmitoyl)-2-arachidonoyl-GPE (P-16:0/20:4)*	1,2-dipalmitoyl-GPC (16:0/16:0)	0.219287	0.11112	0.481898
1-(1-enyl-palmitoyl)-2-arachidonoyl-GPE (P-16:0/20:4)*	1,3,7-trimethylurate	0.395006	0.00311654	0.0758787
1-(1-enyl-palmitoyl)-2-arachidonoyl-GPE (P-16:0/20:4)*	1,3-dimethylurate	0.225466	0.101161	0.463409
1-(1-enyl-palmitoyl)-2-arachidonoyl-GPE (P-16:0/20:4)*	1,5-anhydroglucitol (1,5-AG)	0.0550029	0.692822	0.912424
1-(1-enyl-palmitoyl)-2-arachidonoyl-GPE (P-16:0/20:4)*	1,7-dimethylurate	0.335315	0.0131892	0.175183
1-(1-enyl-palmitoyl)-2-arachidonoyl-GPE (P-16:0/20:4)*	1-(1-enyl-oleoyl)-GPE (P-18:1)*	0.582847	3.75763e-06	0.000540117
1-(1-enyl-palmitoyl)-2-arachidonoyl-GPE (P-16:0/20:4)*	1-(1-enyl-palmitoyl)-2-arachidonoyl-GPC (P-16:0/20:4)*	0.546636	1.89953e-05	0.00199971
1-(1-enyl-palmitoyl)-2-linoleoyl-GPC (P-16:0/18:2)*	Liver fat (%)	-0.255051	0.0627031	0.37641
1-(1-enyl-palmitoyl)-2-linoleoyl-GPC (P-16:0/18:2)*	Sodium (mmol/L)	-0.0395181	0.77663	0.940402
1-(1-enyl-palmitoyl)-2-linoleoyl-GPC (P-16:0/18:2)*	Potassium (mmol/L)	0.0556302	0.689494	0.911284
1-(1-enyl-palmitoyl)-2-linoleoyl-GPC (P-16:0/18:2)*	Creatinine (mg/dL)	-0.0356925	0.797774	0.946876
1-(1-enyl-palmitoyl)-2-linoleoyl-GPC (P-16:0/18:2)*	Urea (BUN) (mg/dL)	0.315029	0.0203281	0.220274
1-(1-enyl-palmitoyl)-2-linoleoyl-GPC (P-16:0/18:2)*	Uric acid (mg/dL)	-0.196811	0.153748	0.548837
1-(1-enyl-palmitoyl)-2-linoleoyl-GPC (P-16:0/18:2)*	ALT (IU/L)	-0.213429	0.121239	0.498882
1-(1-enyl-palmitoyl)-2-linoleoyl-GPC (P-16:0/18:2)*	AST (IU/L)	-0.162911	0.239188	0.647395
1-(1-enyl-palmitoyl)-2-linoleoyl-GPC (P-16:0/18:2)*	GGT (U/L)	-0.201117	0.144766	0.535597
1-(1-enyl-palmitoyl)-2-linoleoyl-GPC (P-16:0/18:2)*	Alkaline phosphatase (IU/L)	-0.0073995	0.95765	0.990063
1-(1-enyl-palmitoyl)-2-linoleoyl-GPC (P-16:0/18:2)*	Total Bilirubin (mg/dL)	-0.0305087	0.826652	0.955266
1-(1-enyl-palmitoyl)-2-linoleoyl-GPC (P-16:0/18:2)*	Albumin (g/dL)	-0.254352	0.0634514	0.378406
1-(1-enyl-palmitoyl)-2-linoleoyl-GPC (P-16:0/18:2)*	Creatine Kinase (U/L)	-0.0471633	0.734868	0.92709
1-(1-enyl-palmitoyl)-2-linoleoyl-GPC (P-16:0/18:2)*	Total cholesterol (mg/dL)	0.143031	0.302173	0.702596
1-(1-enyl-palmitoyl)-2-linoleoyl-GPC (P-16:0/18:2)*	High Density Lipoprotein (mg/dL)	0.307731	0.0235939	0.237516
1-(1-enyl-palmitoyl)-2-linoleoyl-GPC (P-16:0/18:2)*	Low Density Lipoprotein (mg/dL)	0.145493	0.29384	0.695849
1-(1-enyl-palmitoyl)-2-linoleoyl-GPC (P-16:0/18:2)*	Triglycerides (mg/dL)	-0.183697	0.183633	0.587095
1-(1-enyl-palmitoyl)-2-linoleoyl-GPC (P-16:0/18:2)*	Glucose (mg/dL)	-0.218089	0.113135	0.485502
1-(1-enyl-palmitoyl)-2-linoleoyl-GPC (P-16:0/18:2)*	Insulin (mg/dL)	-0.339134	0.0121198	0.167482
1-(1-enyl-palmitoyl)-2-linoleoyl-GPC (P-16:0/18:2)*	Weight (kg)	0.058171	0.676079	0.906356
1-(1-enyl-palmitoyl)-2-linoleoyl-GPC (P-16:0/18:2)*	Body mass index (kg/m2)	0.0582539	0.675643	0.906209
1-(1-enyl-palmitoyl)-2-linoleoyl-GPC (P-16:0/18:2)*	Heart rate (bpm)	-0.025153	0.856729	0.963983
1-(1-enyl-palmitoyl)-2-linoleoyl-GPC (P-16:0/18:2)*	Systolic blood pressure (mmHg)	-0.175793	0.203547	0.610513
1-(1-enyl-palmitoyl)-2-linoleoyl-GPC (P-16:0/18:2)*	Diastolic blood pressure (mmHg)	-0.122632	0.377013	0.757278
1-(1-enyl-palmitoyl)-2-linoleoyl-GPC (P-16:0/18:2)*	Waist circumference (cm)	0.0405016	0.771219	0.938757
1-(1-enyl-palmitoyl)-2-linoleoyl-GPC (P-16:0/18:2)*	Hip circumference (cm)	0.0557922	0.688636	0.910906
1-(1-enyl-palmitoyl)-2-linoleoyl-GPC (P-16:0/18:2)*	Trunk fat mass (kg/m2)	0.0630303	0.650701	0.896366
1-(1-enyl-palmitoyl)-2-linoleoyl-GPC (P-16:0/18:2)*	Trunk fat free mass (kg/m2)	-0.00537511	0.969229	0.992791
1-(1-enyl-palmitoyl)-2-linoleoyl-GPC (P-16:0/18:2)*	Trunk total body water (%)	-0.0309158	0.824375	0.954582
1-(1-enyl-palmitoyl)-2-linoleoyl-GPC (P-16:0/18:2)*	Left arm fat mass (kg/m2)	0.0509638	0.714379	0.919973
1-(1-enyl-palmitoyl)-2-linoleoyl-GPC (P-16:0/18:2)*	Left arm fat free mass (kg/m2)	-0.0269146	0.846812	0.961049
1-(1-enyl-palmitoyl)-2-linoleoyl-GPC (P-16:0/18:2)*	Left arm total body water (%)	-0.0309158	0.824375	0.954582
1-(1-enyl-palmitoyl)-2-linoleoyl-GPC (P-16:0/18:2)*	Right arm fat mass (kg/m2)	0.0465128	0.738394	0.928285
1-(1-enyl-palmitoyl)-2-linoleoyl-GPC (P-16:0/18:2)*	Right arm fat free mass (kg/m2)	0.0066863	0.961728	0.991034
1-(1-enyl-palmitoyl)-2-linoleoyl-GPC (P-16:0/18:2)*	Right arm total body water (%)	-0.0309158	0.824375	0.954582
1-(1-enyl-palmitoyl)-2-linoleoyl-GPC (P-16:0/18:2)*	Left leg fat mass (kg/m2)	0.040498	0.771239	0.938777
1-(1-enyl-palmitoyl)-2-linoleoyl-GPC (P-16:0/18:2)*	Left leg fat free mass (kg/m2)	0.0493257	0.723187	0.923293
1-(1-enyl-palmitoyl)-2-linoleoyl-GPC (P-16:0/18:2)*	Left leg total body water (%)	-0.0309158	0.824375	0.954582
1-(1-enyl-palmitoyl)-2-linoleoyl-GPC (P-16:0/18:2)*	Right leg fat mass (kg/m2)	0.0538057	0.699187	0.914703
1-(1-enyl-palmitoyl)-2-linoleoyl-GPC (P-16:0/18:2)*	Right leg fat free mass (kg/m2)	0.0461515	0.740354	0.928834
1-(1-enyl-palmitoyl)-2-linoleoyl-GPC (P-16:0/18:2)*	Right leg total body water (%)	-0.0309158	0.824375	0.954582
1-(1-enyl-palmitoyl)-2-linoleoyl-GPC (P-16:0/18:2)*	(14 or 15)-methylpalmitate (a17:0 or i17:0)	0.166076	0.23006	0.638046
1-(1-enyl-palmitoyl)-2-linoleoyl-GPC (P-16:0/18:2)*	(16 or 17)-methylstearate (a19:0 or i19:0)	0.164475	0.234647	0.642605
1-(1-enyl-palmitoyl)-2-linoleoyl-GPC (P-16:0/18:2)*	(2 or 3)-decenoate (10:1n7 or n8)	-0.194054	0.159713	0.557093
1-(1-enyl-palmitoyl)-2-linoleoyl-GPC (P-16:0/18:2)*	(N(1) + N(8))-acetylspermidine	0.0574423	0.679916	0.907677
1-(1-enyl-palmitoyl)-2-linoleoyl-GPC (P-16:0/18:2)*	(S)-3-hydroxybutyrylcarnitine	-0.0670478	0.63001	0.88768
1-(1-enyl-palmitoyl)-2-linoleoyl-GPC (P-16:0/18:2)*	1,2,3-benzenetriol sulfate (2)	0.0223223	0.872711	0.968224
1-(1-enyl-palmitoyl)-2-linoleoyl-GPC (P-16:0/18:2)*	1,2-dilinoleoyl-GPC (18:2/18:2)	0.355365	0.00836509	0.135607
1-(1-enyl-palmitoyl)-2-linoleoyl-GPC (P-16:0/18:2)*	1,2-dilinoleoyl-GPE (18:2/18:2)*	0.159756	0.248532	0.656417
1-(1-enyl-palmitoyl)-2-linoleoyl-GPC (P-16:0/18:2)*	1,2-dipalmitoyl-GPC (16:0/16:0)	0.105698	0.446847	0.800938
1-(1-enyl-palmitoyl)-2-linoleoyl-GPC (P-16:0/18:2)*	1,3,7-trimethylurate	0.0135722	0.922404	0.981675
1-(1-enyl-palmitoyl)-2-linoleoyl-GPC (P-16:0/18:2)*	1,3-dimethylurate	0.136195	0.326105	0.721151
1-(1-enyl-palmitoyl)-2-linoleoyl-GPC (P-16:0/18:2)*	1,5-anhydroglucitol (1,5-AG)	0.0726892	0.601429	0.876304
1-(1-enyl-palmitoyl)-2-linoleoyl-GPC (P-16:0/18:2)*	1,7-dimethylurate	0.0462359	0.739896	0.928694
1-(1-enyl-palmitoyl)-2-linoleoyl-GPC (P-16:0/18:2)*	1-(1-enyl-oleoyl)-GPE (P-18:1)*	0.183533	0.18403	0.58754
1-(1-enyl-palmitoyl)-2-linoleoyl-GPC (P-16:0/18:2)*	1-(1-enyl-palmitoyl)-2-arachidonoyl-GPC (P-16:0/20:4)*	0.501734	0.000111028	0.00770633
1-(1-enyl-palmitoyl)-2-linoleoyl-GPC (P-16:0/18:2)*	1-(1-enyl-palmitoyl)-2-arachidonoyl-GPE (P-16:0/20:4)*	0.464075	0.000408328	0.0196949
1-(1-enyl-palmitoyl)-2-linoleoyl-GPE (P-16:0/18:2)*	Liver fat (%)	-0.0258443	0.852834	0.962969
1-(1-enyl-palmitoyl)-2-linoleoyl-GPE (P-16:0/18:2)*	Sodium (mmol/L)	-0.0415347	0.765548	0.936925
1-(1-enyl-palmitoyl)-2-linoleoyl-GPE (P-16:0/18:2)*	Potassium (mmol/L)	0.0520548	0.708534	0.918043
1-(1-enyl-palmitoyl)-2-linoleoyl-GPE (P-16:0/18:2)*	Creatinine (mg/dL)	-0.0430903	0.757031	0.934282
1-(1-enyl-palmitoyl)-2-linoleoyl-GPE (P-16:0/18:2)*	Urea (BUN) (mg/dL)	0.259032	0.0585743	0.364969
1-(1-enyl-palmitoyl)-2-linoleoyl-GPE (P-16:0/18:2)*	Uric acid (mg/dL)	-0.0534366	0.701154	0.915363
1-(1-enyl-palmitoyl)-2-linoleoyl-GPE (P-16:0/18:2)*	ALT (IU/L)	0.0675452	0.627468	0.886663
1-(1-enyl-palmitoyl)-2-linoleoyl-GPE (P-16:0/18:2)*	AST (IU/L)	0.0755048	0.587379	0.870159
1-(1-enyl-palmitoyl)-2-linoleoyl-GPE (P-16:0/18:2)*	GGT (U/L)	0.0719202	0.605291	0.877851
1-(1-enyl-palmitoyl)-2-linoleoyl-GPE (P-16:0/18:2)*	Alkaline phosphatase (IU/L)	0.0500038	0.719536	0.921926
1-(1-enyl-palmitoyl)-2-linoleoyl-GPE (P-16:0/18:2)*	Total Bilirubin (mg/dL)	-0.296164	0.0296702	0.265684
1-(1-enyl-palmitoyl)-2-linoleoyl-GPE (P-16:0/18:2)*	Albumin (g/dL)	-0.291653	0.0323699	0.276752
1-(1-enyl-palmitoyl)-2-linoleoyl-GPE (P-16:0/18:2)*	Creatine Kinase (U/L)	0.0242108	0.862043	0.965362
1-(1-enyl-palmitoyl)-2-linoleoyl-GPE (P-16:0/18:2)*	Total cholesterol (mg/dL)	0.223163	0.10479	0.470557
1-(1-enyl-palmitoyl)-2-linoleoyl-GPE (P-16:0/18:2)*	High Density Lipoprotein (mg/dL)	0.259084	0.0585228	0.364729
1-(1-enyl-palmitoyl)-2-linoleoyl-GPE (P-16:0/18:2)*	Low Density Lipoprotein (mg/dL)	0.252478	0.0654925	0.383838
1-(1-enyl-palmitoyl)-2-linoleoyl-GPE (P-16:0/18:2)*	Triglycerides (mg/dL)	-0.0383941	0.782826	0.94233
1-(1-enyl-palmitoyl)-2-linoleoyl-GPE (P-16:0/18:2)*	Glucose (mg/dL)	-0.0957668	0.490912	0.824403
1-(1-enyl-palmitoyl)-2-linoleoyl-GPE (P-16:0/18:2)*	Insulin (mg/dL)	-0.0380077	0.784959	0.942974
1-(1-enyl-palmitoyl)-2-linoleoyl-GPE (P-16:0/18:2)*	Weight (kg)	-0.0253879	0.855405	0.963561
1-(1-enyl-palmitoyl)-2-linoleoyl-GPE (P-16:0/18:2)*	Body mass index (kg/m2)	-0.00987419	0.943506	0.986728
1-(1-enyl-palmitoyl)-2-linoleoyl-GPE (P-16:0/18:2)*	Heart rate (bpm)	-0.0264909	0.849195	0.961767
1-(1-enyl-palmitoyl)-2-linoleoyl-GPE (P-16:0/18:2)*	Systolic blood pressure (mmHg)	-0.0637245	0.647106	0.89484
1-(1-enyl-palmitoyl)-2-linoleoyl-GPE (P-16:0/18:2)*	Diastolic blood pressure (mmHg)	-0.121489	0.38151	0.760395
1-(1-enyl-palmitoyl)-2-linoleoyl-GPE (P-16:0/18:2)*	Waist circumference (cm)	0.00683298	0.960889	0.990806
1-(1-enyl-palmitoyl)-2-linoleoyl-GPE (P-16:0/18:2)*	Hip circumference (cm)	-0.00206213	0.988193	0.997311
1-(1-enyl-palmitoyl)-2-linoleoyl-GPE (P-16:0/18:2)*	Trunk fat mass (kg/m2)	-0.0704276	0.612818	0.880911
1-(1-enyl-palmitoyl)-2-linoleoyl-GPE (P-16:0/18:2)*	Trunk fat free mass (kg/m2)	0.00369777	0.978829	0.995022
1-(1-enyl-palmitoyl)-2-linoleoyl-GPE (P-16:0/18:2)*	Trunk total body water (%)	-0.0315639	0.820754	0.953533
1-(1-enyl-palmitoyl)-2-linoleoyl-GPE (P-16:0/18:2)*	Left arm fat mass (kg/m2)	-0.0646408	0.642374	0.893024
1-(1-enyl-palmitoyl)-2-linoleoyl-GPE (P-16:0/18:2)*	Left arm fat free mass (kg/m2)	0.00122166	0.993005	0.99835
1-(1-enyl-palmitoyl)-2-linoleoyl-GPE (P-16:0/18:2)*	Left arm total body water (%)	-0.0315639	0.820754	0.953533
1-(1-enyl-palmitoyl)-2-linoleoyl-GPE (P-16:0/18:2)*	Right arm fat mass (kg/m2)	-0.0633813	0.648882	0.895645
1-(1-enyl-palmitoyl)-2-linoleoyl-GPE (P-16:0/18:2)*	Right arm fat free mass (kg/m2)	0.0171551	0.90201	0.976214
1-(1-enyl-palmitoyl)-2-linoleoyl-GPE (P-16:0/18:2)*	Right arm total body water (%)	-0.0315639	0.820754	0.953533
1-(1-enyl-palmitoyl)-2-linoleoyl-GPE (P-16:0/18:2)*	Left leg fat mass (kg/m2)	-0.0675349	0.62752	0.886663
1-(1-enyl-palmitoyl)-2-linoleoyl-GPE (P-16:0/18:2)*	Left leg fat free mass (kg/m2)	0.0474946	0.733074	0.926464
1-(1-enyl-palmitoyl)-2-linoleoyl-GPE (P-16:0/18:2)*	Left leg total body water (%)	-0.0315639	0.820754	0.953533
1-(1-enyl-palmitoyl)-2-linoleoyl-GPE (P-16:0/18:2)*	Right leg fat mass (kg/m2)	-0.0730628	0.599555	0.875507
1-(1-enyl-palmitoyl)-2-linoleoyl-GPE (P-16:0/18:2)*	Right leg fat free mass (kg/m2)	0.0447403	0.748028	0.931389
1-(1-enyl-palmitoyl)-2-linoleoyl-GPE (P-16:0/18:2)*	Right leg total body water (%)	-0.0315639	0.820754	0.953533
1-(1-enyl-palmitoyl)-2-linoleoyl-GPE (P-16:0/18:2)*	(14 or 15)-methylpalmitate (a17:0 or i17:0)	0.196036	0.155409	0.551003
1-(1-enyl-palmitoyl)-2-linoleoyl-GPE (P-16:0/18:2)*	(16 or 17)-methylstearate (a19:0 or i19:0)	0.208081	0.131075	0.514554
1-(1-enyl-palmitoyl)-2-linoleoyl-GPE (P-16:0/18:2)*	(2 or 3)-decenoate (10:1n7 or n8)	-0.243377	0.0761669	0.409888
1-(1-enyl-palmitoyl)-2-linoleoyl-GPE (P-16:0/18:2)*	(N(1) + N(8))-acetylspermidine	-0.0614828	0.658742	0.89947
1-(1-enyl-palmitoyl)-2-linoleoyl-GPE (P-16:0/18:2)*	(S)-3-hydroxybutyrylcarnitine	-0.0994473	0.474323	0.815757
1-(1-enyl-palmitoyl)-2-linoleoyl-GPE (P-16:0/18:2)*	1,2,3-benzenetriol sulfate (2)	0.159232	0.250107	0.657875
1-(1-enyl-palmitoyl)-2-linoleoyl-GPE (P-16:0/18:2)*	1,2-dilinoleoyl-GPC (18:2/18:2)	0.399352	0.00277602	0.0707463
1-(1-enyl-palmitoyl)-2-linoleoyl-GPE (P-16:0/18:2)*	1,2-dilinoleoyl-GPE (18:2/18:2)*	0.315841	0.0199895	0.218411
1-(1-enyl-palmitoyl)-2-linoleoyl-GPE (P-16:0/18:2)*	1,2-dipalmitoyl-GPC (16:0/16:0)	0.016276	0.907009	0.977545
1-(1-enyl-palmitoyl)-2-linoleoyl-GPE (P-16:0/18:2)*	1,3,7-trimethylurate	0.259169	0.0584369	0.364507
1-(1-enyl-palmitoyl)-2-linoleoyl-GPE (P-16:0/18:2)*	1,3-dimethylurate	0.327126	0.015758	0.192746
1-(1-enyl-palmitoyl)-2-linoleoyl-GPE (P-16:0/18:2)*	1,5-anhydroglucitol (1,5-AG)	0.053097	0.702965	0.915997
1-(1-enyl-palmitoyl)-2-linoleoyl-GPE (P-16:0/18:2)*	1,7-dimethylurate	0.247113	0.0716301	0.399078
1-(1-enyl-palmitoyl)-2-linoleoyl-GPE (P-16:0/18:2)*	1-(1-enyl-oleoyl)-GPE (P-18:1)*	0.304288	0.0252817	0.245642
1-(1-enyl-palmitoyl)-2-linoleoyl-GPE (P-16:0/18:2)*	1-(1-enyl-palmitoyl)-2-arachidonoyl-GPC (P-16:0/20:4)*	0.346141	0.0103509	0.15328
1-(1-enyl-palmitoyl)-2-linoleoyl-GPE (P-16:0/18:2)*	1-(1-enyl-palmitoyl)-2-arachidonoyl-GPE (P-16:0/20:4)*	0.716638	1.10092e-09	4.98286e-07
1-(1-enyl-palmitoyl)-2-linoleoyl-GPE (P-16:0/18:2)*	1-(1-enyl-palmitoyl)-2-linoleoyl-GPC (P-16:0/18:2)*	0.709091	1.96382e-09	8.24075e-07
1-(1-enyl-palmitoyl)-2-oleoyl-GPC (P-16:0/18:1)*	Liver fat (%)	-0.218343	0.112706	0.484831
1-(1-enyl-palmitoyl)-2-oleoyl-GPC (P-16:0/18:1)*	Sodium (mmol/L)	-0.0677509	0.626417	0.886184
1-(1-enyl-palmitoyl)-2-oleoyl-GPC (P-16:0/18:1)*	Potassium (mmol/L)	-0.00103802	0.994056	0.998571
1-(1-enyl-palmitoyl)-2-oleoyl-GPC (P-16:0/18:1)*	Creatinine (mg/dL)	-0.0495729	0.721855	0.922773
1-(1-enyl-palmitoyl)-2-oleoyl-GPC (P-16:0/18:1)*	Urea (BUN) (mg/dL)	0.203993	0.138988	0.52701
1-(1-enyl-palmitoyl)-2-oleoyl-GPC (P-16:0/18:1)*	Uric acid (mg/dL)	-0.215997	0.116721	0.491543
1-(1-enyl-palmitoyl)-2-oleoyl-GPC (P-16:0/18:1)*	ALT (IU/L)	-0.384714	0.00407424	0.0893806
1-(1-enyl-palmitoyl)-2-oleoyl-GPC (P-16:0/18:1)*	AST (IU/L)	-0.351501	0.00915256	0.142978
1-(1-enyl-palmitoyl)-2-oleoyl-GPC (P-16:0/18:1)*	GGT (U/L)	-0.408222	0.00218167	0.0606191
1-(1-enyl-palmitoyl)-2-oleoyl-GPC (P-16:0/18:1)*	Alkaline phosphatase (IU/L)	-0.108857	0.433308	0.793351
1-(1-enyl-palmitoyl)-2-oleoyl-GPC (P-16:0/18:1)*	Total Bilirubin (mg/dL)	0.103959	0.454405	0.805247
1-(1-enyl-palmitoyl)-2-oleoyl-GPC (P-16:0/18:1)*	Albumin (g/dL)	-0.251243	0.0668665	0.387203
1-(1-enyl-palmitoyl)-2-oleoyl-GPC (P-16:0/18:1)*	Creatine Kinase (U/L)	-0.139927	0.312896	0.71112
1-(1-enyl-palmitoyl)-2-oleoyl-GPC (P-16:0/18:1)*	Total cholesterol (mg/dL)	0.281908	0.0389033	0.301828
1-(1-enyl-palmitoyl)-2-oleoyl-GPC (P-16:0/18:1)*	High Density Lipoprotein (mg/dL)	0.512516	7.43089e-05	0.0057
1-(1-enyl-palmitoyl)-2-oleoyl-GPC (P-16:0/18:1)*	Low Density Lipoprotein (mg/dL)	0.275316	0.043911	0.319543
1-(1-enyl-palmitoyl)-2-oleoyl-GPC (P-16:0/18:1)*	Triglycerides (mg/dL)	-0.291826	0.0322627	0.276254
1-(1-enyl-palmitoyl)-2-oleoyl-GPC (P-16:0/18:1)*	Glucose (mg/dL)	-0.0282341	0.839399	0.958959
1-(1-enyl-palmitoyl)-2-oleoyl-GPC (P-16:0/18:1)*	Insulin (mg/dL)	-0.493643	0.000148776	0.00958297
1-(1-enyl-palmitoyl)-2-oleoyl-GPC (P-16:0/18:1)*	Weight (kg)	-0.0462395	0.739877	0.928694
1-(1-enyl-palmitoyl)-2-oleoyl-GPC (P-16:0/18:1)*	Body mass index (kg/m2)	-0.00823485	0.952874	0.988939
1-(1-enyl-palmitoyl)-2-oleoyl-GPC (P-16:0/18:1)*	Heart rate (bpm)	-0.184252	0.18229	0.585538
1-(1-enyl-palmitoyl)-2-oleoyl-GPC (P-16:0/18:1)*	Systolic blood pressure (mmHg)	0.0328836	0.813391	0.95118
1-(1-enyl-palmitoyl)-2-oleoyl-GPC (P-16:0/18:1)*	Diastolic blood pressure (mmHg)	-0.0327178	0.814315	0.951473
1-(1-enyl-palmitoyl)-2-oleoyl-GPC (P-16:0/18:1)*	Waist circumference (cm)	0.0503503	0.717674	0.921165
1-(1-enyl-palmitoyl)-2-oleoyl-GPC (P-16:0/18:1)*	Hip circumference (cm)	0.0258149	0.853	0.962969
1-(1-enyl-palmitoyl)-2-oleoyl-GPC (P-16:0/18:1)*	Trunk fat mass (kg/m2)	0.102229	0.461988	0.809487
1-(1-enyl-palmitoyl)-2-oleoyl-GPC (P-16:0/18:1)*	Trunk fat free mass (kg/m2)	-0.209324	0.128736	0.511328
1-(1-enyl-palmitoyl)-2-oleoyl-GPC (P-16:0/18:1)*	Trunk total body water (%)	-0.179625	0.193711	0.599101
1-(1-enyl-palmitoyl)-2-oleoyl-GPC (P-16:0/18:1)*	Left arm fat mass (kg/m2)	0.111135	0.423685	0.787412
1-(1-enyl-palmitoyl)-2-oleoyl-GPC (P-16:0/18:1)*	Left arm fat free mass (kg/m2)	-0.236123	0.0856249	0.431669
1-(1-enyl-palmitoyl)-2-oleoyl-GPC (P-16:0/18:1)*	Left arm total body water (%)	-0.179625	0.193711	0.599101
1-(1-enyl-palmitoyl)-2-oleoyl-GPC (P-16:0/18:1)*	Right arm fat mass (kg/m2)	0.103545	0.456214	0.80635
1-(1-enyl-palmitoyl)-2-oleoyl-GPC (P-16:0/18:1)*	Right arm fat free mass (kg/m2)	-0.225844	0.100576	0.46222
1-(1-enyl-palmitoyl)-2-oleoyl-GPC (P-16:0/18:1)*	Right arm total body water (%)	-0.179625	0.193711	0.599101
1-(1-enyl-palmitoyl)-2-oleoyl-GPC (P-16:0/18:1)*	Left leg fat mass (kg/m2)	0.113257	0.414831	0.781942
1-(1-enyl-palmitoyl)-2-oleoyl-GPC (P-16:0/18:1)*	Left leg fat free mass (kg/m2)	-0.194518	0.158697	0.555736
1-(1-enyl-palmitoyl)-2-oleoyl-GPC (P-16:0/18:1)*	Left leg total body water (%)	-0.179625	0.193711	0.599101
1-(1-enyl-palmitoyl)-2-oleoyl-GPC (P-16:0/18:1)*	Right leg fat mass (kg/m2)	0.125343	0.366474	0.750285
1-(1-enyl-palmitoyl)-2-oleoyl-GPC (P-16:0/18:1)*	Right leg fat free mass (kg/m2)	-0.200854	0.145303	0.536409
1-(1-enyl-palmitoyl)-2-oleoyl-GPC (P-16:0/18:1)*	Right leg total body water (%)	-0.179625	0.193711	0.599101
1-(1-enyl-palmitoyl)-2-oleoyl-GPC (P-16:0/18:1)*	(14 or 15)-methylpalmitate (a17:0 or i17:0)	0.328531	0.0152894	0.189767
1-(1-enyl-palmitoyl)-2-oleoyl-GPC (P-16:0/18:1)*	(16 or 17)-methylstearate (a19:0 or i19:0)	0.280427	0.0399851	0.305706
1-(1-enyl-palmitoyl)-2-oleoyl-GPC (P-16:0/18:1)*	(2 or 3)-decenoate (10:1n7 or n8)	0.0127692	0.926982	0.982769
1-(1-enyl-palmitoyl)-2-oleoyl-GPC (P-16:0/18:1)*	(N(1) + N(8))-acetylspermidine	0.0716219	0.606792	0.878447
1-(1-enyl-palmitoyl)-2-oleoyl-GPC (P-16:0/18:1)*	(S)-3-hydroxybutyrylcarnitine	0.116524	0.401414	0.773356
1-(1-enyl-palmitoyl)-2-oleoyl-GPC (P-16:0/18:1)*	1,2,3-benzenetriol sulfate (2)	-0.235319	0.0867277	0.43416
1-(1-enyl-palmitoyl)-2-oleoyl-GPC (P-16:0/18:1)*	1,2-dilinoleoyl-GPC (18:2/18:2)	-0.129179	0.351873	0.740006
1-(1-enyl-palmitoyl)-2-oleoyl-GPC (P-16:0/18:1)*	1,2-dilinoleoyl-GPE (18:2/18:2)*	-0.335342	0.0131814	0.175183
1-(1-enyl-palmitoyl)-2-oleoyl-GPC (P-16:0/18:1)*	1,2-dipalmitoyl-GPC (16:0/16:0)	0.323957	0.0168613	0.199837
1-(1-enyl-palmitoyl)-2-oleoyl-GPC (P-16:0/18:1)*	1,3,7-trimethylurate	-0.00857796	0.950912	0.988469
1-(1-enyl-palmitoyl)-2-oleoyl-GPC (P-16:0/18:1)*	1,3-dimethylurate	0.083516	0.548236	0.852717
1-(1-enyl-palmitoyl)-2-oleoyl-GPC (P-16:0/18:1)*	1,5-anhydroglucitol (1,5-AG)	-0.0796265	0.567084	0.861384
1-(1-enyl-palmitoyl)-2-oleoyl-GPC (P-16:0/18:1)*	1,7-dimethylurate	0.105698	0.446847	0.800938
1-(1-enyl-palmitoyl)-2-oleoyl-GPC (P-16:0/18:1)*	1-(1-enyl-oleoyl)-GPE (P-18:1)*	0.347589	0.0100144	0.15045
1-(1-enyl-palmitoyl)-2-oleoyl-GPC (P-16:0/18:1)*	1-(1-enyl-palmitoyl)-2-arachidonoyl-GPC (P-16:0/20:4)*	0.359558	0.00757778	0.128208
1-(1-enyl-palmitoyl)-2-oleoyl-GPC (P-16:0/18:1)*	1-(1-enyl-palmitoyl)-2-arachidonoyl-GPE (P-16:0/20:4)*	0.210444	0.126657	0.507885
1-(1-enyl-palmitoyl)-2-oleoyl-GPC (P-16:0/18:1)*	1-(1-enyl-palmitoyl)-2-linoleoyl-GPC (P-16:0/18:2)*	0.547932	1.79828e-05	0.00191434
1-(1-enyl-palmitoyl)-2-oleoyl-GPC (P-16:0/18:1)*	1-(1-enyl-palmitoyl)-2-linoleoyl-GPE (P-16:0/18:2)*	0.215476	0.117628	0.492926
1-(1-enyl-palmitoyl)-2-oleoyl-GPE (P-16:0/18:1)*	Liver fat (%)	0.12278	0.376435	0.756869
1-(1-enyl-palmitoyl)-2-oleoyl-GPE (P-16:0/18:1)*	Sodium (mmol/L)	-0.0080665	0.953836	0.989138
1-(1-enyl-palmitoyl)-2-oleoyl-GPE (P-16:0/18:1)*	Potassium (mmol/L)	0.0488639	0.725677	0.924037
1-(1-enyl-palmitoyl)-2-oleoyl-GPE (P-16:0/18:1)*	Creatinine (mg/dL)	0.0199054	0.886396	0.971964
1-(1-enyl-palmitoyl)-2-oleoyl-GPE (P-16:0/18:1)*	Urea (BUN) (mg/dL)	0.306182	0.0243414	0.241151
1-(1-enyl-palmitoyl)-2-oleoyl-GPE (P-16:0/18:1)*	Uric acid (mg/dL)	-0.0113662	0.934987	0.984918
1-(1-enyl-palmitoyl)-2-oleoyl-GPE (P-16:0/18:1)*	ALT (IU/L)	0.115296	0.406427	0.776609
1-(1-enyl-palmitoyl)-2-oleoyl-GPE (P-16:0/18:1)*	AST (IU/L)	0.143394	0.300936	0.701589
1-(1-enyl-palmitoyl)-2-oleoyl-GPE (P-16:0/18:1)*	GGT (U/L)	0.119435	0.389672	0.765809
1-(1-enyl-palmitoyl)-2-oleoyl-GPE (P-16:0/18:1)*	Alkaline phosphatase (IU/L)	-0.136929	0.323479	0.719259
1-(1-enyl-palmitoyl)-2-oleoyl-GPE (P-16:0/18:1)*	Total Bilirubin (mg/dL)	-0.106819	0.442018	0.798202
1-(1-enyl-palmitoyl)-2-oleoyl-GPE (P-16:0/18:1)*	Albumin (g/dL)	-0.288391	0.0344468	0.284871
1-(1-enyl-palmitoyl)-2-oleoyl-GPE (P-16:0/18:1)*	Creatine Kinase (U/L)	0.171458	0.215095	0.623115
1-(1-enyl-palmitoyl)-2-oleoyl-GPE (P-16:0/18:1)*	Total cholesterol (mg/dL)	0.525503	4.49812e-05	0.00390775
1-(1-enyl-palmitoyl)-2-oleoyl-GPE (P-16:0/18:1)*	High Density Lipoprotein (mg/dL)	0.403384	0.00249006	0.0659645
1-(1-enyl-palmitoyl)-2-oleoyl-GPE (P-16:0/18:1)*	Low Density Lipoprotein (mg/dL)	0.507511	8.9685e-05	0.00657302
1-(1-enyl-palmitoyl)-2-oleoyl-GPE (P-16:0/18:1)*	Triglycerides (mg/dL)	0.1482	0.284852	0.688444
1-(1-enyl-palmitoyl)-2-oleoyl-GPE (P-16:0/18:1)*	Glucose (mg/dL)	0.0666934	0.631824	0.888554
1-(1-enyl-palmitoyl)-2-oleoyl-GPE (P-16:0/18:1)*	Insulin (mg/dL)	0.0873377	0.530015	0.844207
1-(1-enyl-palmitoyl)-2-oleoyl-GPE (P-16:0/18:1)*	Weight (kg)	0.102314	0.461613	0.809232
1-(1-enyl-palmitoyl)-2-oleoyl-GPE (P-16:0/18:1)*	Body mass index (kg/m2)	0.217728	0.113748	0.486471
1-(1-enyl-palmitoyl)-2-oleoyl-GPE (P-16:0/18:1)*	Heart rate (bpm)	0.00630737	0.963896	0.991543
1-(1-enyl-palmitoyl)-2-oleoyl-GPE (P-16:0/18:1)*	Systolic blood pressure (mmHg)	0.269277	0.048952	0.335749
1-(1-enyl-palmitoyl)-2-oleoyl-GPE (P-16:0/18:1)*	Diastolic blood pressure (mmHg)	0.132538	0.339383	0.731194
1-(1-enyl-palmitoyl)-2-oleoyl-GPE (P-16:0/18:1)*	Waist circumference (cm)	0.257058	0.0605939	0.370337
1-(1-enyl-palmitoyl)-2-oleoyl-GPE (P-16:0/18:1)*	Hip circumference (cm)	0.187234	0.17519	0.576859
1-(1-enyl-palmitoyl)-2-oleoyl-GPE (P-16:0/18:1)*	Trunk fat mass (kg/m2)	0.160531	0.246215	0.65419
1-(1-enyl-palmitoyl)-2-oleoyl-GPE (P-16:0/18:1)*	Trunk fat free mass (kg/m2)	-0.00953034	0.94547	0.987156
1-(1-enyl-palmitoyl)-2-oleoyl-GPE (P-16:0/18:1)*	Trunk total body water (%)	0.00884399	0.949392	0.988136
1-(1-enyl-palmitoyl)-2-oleoyl-GPE (P-16:0/18:1)*	Left arm fat mass (kg/m2)	0.152509	0.270922	0.676689
1-(1-enyl-palmitoyl)-2-oleoyl-GPE (P-16:0/18:1)*	Left arm fat free mass (kg/m2)	0.0545927	0.695	0.913272
1-(1-enyl-palmitoyl)-2-oleoyl-GPE (P-16:0/18:1)*	Left arm total body water (%)	0.00884399	0.949392	0.988136
1-(1-enyl-palmitoyl)-2-oleoyl-GPE (P-16:0/18:1)*	Right arm fat mass (kg/m2)	0.156942	0.257071	0.664493
1-(1-enyl-palmitoyl)-2-oleoyl-GPE (P-16:0/18:1)*	Right arm fat free mass (kg/m2)	0.0505484	0.716609	0.920836
1-(1-enyl-palmitoyl)-2-oleoyl-GPE (P-16:0/18:1)*	Right arm total body water (%)	0.00884399	0.949392	0.988136
1-(1-enyl-palmitoyl)-2-oleoyl-GPE (P-16:0/18:1)*	Left leg fat mass (kg/m2)	0.176025	0.20294	0.609874
1-(1-enyl-palmitoyl)-2-oleoyl-GPE (P-16:0/18:1)*	Left leg fat free mass (kg/m2)	0.0131993	0.92453	0.982129
1-(1-enyl-palmitoyl)-2-oleoyl-GPE (P-16:0/18:1)*	Left leg total body water (%)	0.00884399	0.949392	0.988136
1-(1-enyl-palmitoyl)-2-oleoyl-GPE (P-16:0/18:1)*	Right leg fat mass (kg/m2)	0.179225	0.19472	0.600572
1-(1-enyl-palmitoyl)-2-oleoyl-GPE (P-16:0/18:1)*	Right leg fat free mass (kg/m2)	-0.00263178	0.984931	0.996387
1-(1-enyl-palmitoyl)-2-oleoyl-GPE (P-16:0/18:1)*	Right leg total body water (%)	0.00884399	0.949392	0.988136
1-(1-enyl-palmitoyl)-2-oleoyl-GPE (P-16:0/18:1)*	(14 or 15)-methylpalmitate (a17:0 or i17:0)	0.399276	0.00278169	0.0708206
1-(1-enyl-palmitoyl)-2-oleoyl-GPE (P-16:0/18:1)*	(16 or 17)-methylstearate (a19:0 or i19:0)	0.35445	0.00854601	0.13742
1-(1-enyl-palmitoyl)-2-oleoyl-GPE (P-16:0/18:1)*	(2 or 3)-decenoate (10:1n7 or n8)	-0.249552	0.0687852	0.391962
1-(1-enyl-palmitoyl)-2-oleoyl-GPE (P-16:0/18:1)*	(N(1) + N(8))-acetylspermidine	-0.0120831	0.930896	0.983745
1-(1-enyl-palmitoyl)-2-oleoyl-GPE (P-16:0/18:1)*	(S)-3-hydroxybutyrylcarnitine	0.0539356	0.698496	0.914448
1-(1-enyl-palmitoyl)-2-oleoyl-GPE (P-16:0/18:1)*	1,2,3-benzenetriol sulfate (2)	-0.00965391	0.944764	0.986962
1-(1-enyl-palmitoyl)-2-oleoyl-GPE (P-16:0/18:1)*	1,2-dilinoleoyl-GPC (18:2/18:2)	0.25001	0.068262	0.390741
1-(1-enyl-palmitoyl)-2-oleoyl-GPE (P-16:0/18:1)*	1,2-dilinoleoyl-GPE (18:2/18:2)*	0.163695	0.236906	0.64494
1-(1-enyl-palmitoyl)-2-oleoyl-GPE (P-16:0/18:1)*	1,2-dipalmitoyl-GPC (16:0/16:0)	0.344311	0.0107898	0.156896
1-(1-enyl-palmitoyl)-2-oleoyl-GPE (P-16:0/18:1)*	1,3,7-trimethylurate	0.414907	0.00181153	0.0538133
1-(1-enyl-palmitoyl)-2-oleoyl-GPE (P-16:0/18:1)*	1,3-dimethylurate	0.406335	0.00229763	0.0626419
1-(1-enyl-palmitoyl)-2-oleoyl-GPE (P-16:0/18:1)*	1,5-anhydroglucitol (1,5-AG)	-0.0697923	0.616035	0.882063
1-(1-enyl-palmitoyl)-2-oleoyl-GPE (P-16:0/18:1)*	1,7-dimethylurate	0.390661	0.00349334	0.0813025
1-(1-enyl-palmitoyl)-2-oleoyl-GPE (P-16:0/18:1)*	1-(1-enyl-oleoyl)-GPE (P-18:1)*	0.526968	4.24506e-05	0.00373587
1-(1-enyl-palmitoyl)-2-oleoyl-GPE (P-16:0/18:1)*	1-(1-enyl-palmitoyl)-2-arachidonoyl-GPC (P-16:0/20:4)*	0.503716	0.000103231	0.00730468
1-(1-enyl-palmitoyl)-2-oleoyl-GPE (P-16:0/18:1)*	1-(1-enyl-palmitoyl)-2-arachidonoyl-GPE (P-16:0/20:4)*	0.691938	6.85481e-09	2.46882e-06
1-(1-enyl-palmitoyl)-2-oleoyl-GPE (P-16:0/18:1)*	1-(1-enyl-palmitoyl)-2-linoleoyl-GPC (P-16:0/18:2)*	0.548999	1.71867e-05	0.0018452
1-(1-enyl-palmitoyl)-2-oleoyl-GPE (P-16:0/18:1)*	1-(1-enyl-palmitoyl)-2-linoleoyl-GPE (P-16:0/18:2)*	0.763598	1.88242e-11	1.25646e-08
1-(1-enyl-palmitoyl)-2-oleoyl-GPE (P-16:0/18:1)*	1-(1-enyl-palmitoyl)-2-oleoyl-GPC (P-16:0/18:1)*	0.342634	0.0112062	0.16026
1-(1-enyl-palmitoyl)-2-palmitoleoyl-GPC (P-16:0/16:1)*	Liver fat (%)	-0.217923	0.113416	0.485853
1-(1-enyl-palmitoyl)-2-palmitoleoyl-GPC (P-16:0/16:1)*	Sodium (mmol/L)	-0.0940445	0.498778	0.828326
1-(1-enyl-palmitoyl)-2-palmitoleoyl-GPC (P-16:0/16:1)*	Potassium (mmol/L)	0.0711621	0.609109	0.87944
1-(1-enyl-palmitoyl)-2-palmitoleoyl-GPC (P-16:0/16:1)*	Creatinine (mg/dL)	-0.141817	0.30634	0.706032
1-(1-enyl-palmitoyl)-2-palmitoleoyl-GPC (P-16:0/16:1)*	Urea (BUN) (mg/dL)	0.0511324	0.713475	0.919662
1-(1-enyl-palmitoyl)-2-palmitoleoyl-GPC (P-16:0/16:1)*	Uric acid (mg/dL)	-0.309177	0.0229139	0.233983
1-(1-enyl-palmitoyl)-2-palmitoleoyl-GPC (P-16:0/16:1)*	ALT (IU/L)	-0.335514	0.0131318	0.174871
1-(1-enyl-palmitoyl)-2-palmitoleoyl-GPC (P-16:0/16:1)*	AST (IU/L)	-0.27458	0.0445017	0.321534
1-(1-enyl-palmitoyl)-2-palmitoleoyl-GPC (P-16:0/16:1)*	GGT (U/L)	-0.490591	0.000165831	0.0103466
1-(1-enyl-palmitoyl)-2-palmitoleoyl-GPC (P-16:0/16:1)*	Alkaline phosphatase (IU/L)	-0.0956213	0.491574	0.824686
1-(1-enyl-palmitoyl)-2-palmitoleoyl-GPC (P-16:0/16:1)*	Total Bilirubin (mg/dL)	0.111242	0.423233	0.787169
1-(1-enyl-palmitoyl)-2-palmitoleoyl-GPC (P-16:0/16:1)*	Albumin (g/dL)	-0.339161	0.0121126	0.167431
1-(1-enyl-palmitoyl)-2-palmitoleoyl-GPC (P-16:0/16:1)*	Creatine Kinase (U/L)	-0.189149	0.170739	0.571398
1-(1-enyl-palmitoyl)-2-palmitoleoyl-GPC (P-16:0/16:1)*	Total cholesterol (mg/dL)	0.197621	0.152028	0.546312
1-(1-enyl-palmitoyl)-2-palmitoleoyl-GPC (P-16:0/16:1)*	High Density Lipoprotein (mg/dL)	0.458179	0.000494078	0.0225624
1-(1-enyl-palmitoyl)-2-palmitoleoyl-GPC (P-16:0/16:1)*	Low Density Lipoprotein (mg/dL)	0.188539	0.172148	0.572979
1-(1-enyl-palmitoyl)-2-palmitoleoyl-GPC (P-16:0/16:1)*	Triglycerides (mg/dL)	-0.303683	0.0255885	0.247082
1-(1-enyl-palmitoyl)-2-palmitoleoyl-GPC (P-16:0/16:1)*	Glucose (mg/dL)	-0.0859231	0.536725	0.847478
1-(1-enyl-palmitoyl)-2-palmitoleoyl-GPC (P-16:0/16:1)*	Insulin (mg/dL)	-0.369479	0.0059666	0.11198
1-(1-enyl-palmitoyl)-2-palmitoleoyl-GPC (P-16:0/16:1)*	Weight (kg)	0.0326688	0.814588	0.951516
1-(1-enyl-palmitoyl)-2-palmitoleoyl-GPC (P-16:0/16:1)*	Body mass index (kg/m2)	0.128784	0.353359	0.74114
1-(1-enyl-palmitoyl)-2-palmitoleoyl-GPC (P-16:0/16:1)*	Heart rate (bpm)	-0.20153	0.143926	0.534403
1-(1-enyl-palmitoyl)-2-palmitoleoyl-GPC (P-16:0/16:1)*	Systolic blood pressure (mmHg)	-0.099572	0.473766	0.815587
1-(1-enyl-palmitoyl)-2-palmitoleoyl-GPC (P-16:0/16:1)*	Diastolic blood pressure (mmHg)	-0.0667214	0.631681	0.888464
1-(1-enyl-palmitoyl)-2-palmitoleoyl-GPC (P-16:0/16:1)*	Waist circumference (cm)	0.086233	0.535251	0.846838
1-(1-enyl-palmitoyl)-2-palmitoleoyl-GPC (P-16:0/16:1)*	Hip circumference (cm)	0.1416	0.307087	0.706622
1-(1-enyl-palmitoyl)-2-palmitoleoyl-GPC (P-16:0/16:1)*	Trunk fat mass (kg/m2)	0.159425	0.249527	0.657338
1-(1-enyl-palmitoyl)-2-palmitoleoyl-GPC (P-16:0/16:1)*	Trunk fat free mass (kg/m2)	-0.217826	0.113582	0.486149
1-(1-enyl-palmitoyl)-2-palmitoleoyl-GPC (P-16:0/16:1)*	Trunk total body water (%)	-0.185	0.18049	0.583327
1-(1-enyl-palmitoyl)-2-palmitoleoyl-GPC (P-16:0/16:1)*	Left arm fat mass (kg/m2)	0.213903	0.120396	0.497699
1-(1-enyl-palmitoyl)-2-palmitoleoyl-GPC (P-16:0/16:1)*	Left arm fat free mass (kg/m2)	-0.256891	0.0607665	0.370865
1-(1-enyl-palmitoyl)-2-palmitoleoyl-GPC (P-16:0/16:1)*	Left arm total body water (%)	-0.185	0.18049	0.583327
1-(1-enyl-palmitoyl)-2-palmitoleoyl-GPC (P-16:0/16:1)*	Right arm fat mass (kg/m2)	0.216231	0.116315	0.490858
1-(1-enyl-palmitoyl)-2-palmitoleoyl-GPC (P-16:0/16:1)*	Right arm fat free mass (kg/m2)	-0.236619	0.0849509	0.430435
1-(1-enyl-palmitoyl)-2-palmitoleoyl-GPC (P-16:0/16:1)*	Right arm total body water (%)	-0.185	0.18049	0.583327
1-(1-enyl-palmitoyl)-2-palmitoleoyl-GPC (P-16:0/16:1)*	Left leg fat mass (kg/m2)	0.1843	0.182172	0.585286
1-(1-enyl-palmitoyl)-2-palmitoleoyl-GPC (P-16:0/16:1)*	Left leg fat free mass (kg/m2)	-0.203216	0.140532	0.529332
1-(1-enyl-palmitoyl)-2-palmitoleoyl-GPC (P-16:0/16:1)*	Left leg total body water (%)	-0.185	0.18049	0.583327
1-(1-enyl-palmitoyl)-2-palmitoleoyl-GPC (P-16:0/16:1)*	Right leg fat mass (kg/m2)	0.201152	0.144696	0.535447
1-(1-enyl-palmitoyl)-2-palmitoleoyl-GPC (P-16:0/16:1)*	Right leg fat free mass (kg/m2)	-0.20135	0.144292	0.534998
1-(1-enyl-palmitoyl)-2-palmitoleoyl-GPC (P-16:0/16:1)*	Right leg total body water (%)	-0.185	0.18049	0.583327
1-(1-enyl-palmitoyl)-2-palmitoleoyl-GPC (P-16:0/16:1)*	(14 or 15)-methylpalmitate (a17:0 or i17:0)	0.269449	0.048802	0.335265
1-(1-enyl-palmitoyl)-2-palmitoleoyl-GPC (P-16:0/16:1)*	(16 or 17)-methylstearate (a19:0 or i19:0)	0.25466	0.0631207	0.377448
1-(1-enyl-palmitoyl)-2-palmitoleoyl-GPC (P-16:0/16:1)*	(2 or 3)-decenoate (10:1n7 or n8)	0.00102916	0.994107	0.998571
1-(1-enyl-palmitoyl)-2-palmitoleoyl-GPC (P-16:0/16:1)*	(N(1) + N(8))-acetylspermidine	0.0193253	0.889686	0.972821
1-(1-enyl-palmitoyl)-2-palmitoleoyl-GPC (P-16:0/16:1)*	(S)-3-hydroxybutyrylcarnitine	0.0617877	0.657154	0.8988
1-(1-enyl-palmitoyl)-2-palmitoleoyl-GPC (P-16:0/16:1)*	1,2,3-benzenetriol sulfate (2)	-0.134582	0.331918	0.725621
1-(1-enyl-palmitoyl)-2-palmitoleoyl-GPC (P-16:0/16:1)*	1,2-dilinoleoyl-GPC (18:2/18:2)	-0.0838193	0.546779	0.851971
1-(1-enyl-palmitoyl)-2-palmitoleoyl-GPC (P-16:0/16:1)*	1,2-dilinoleoyl-GPE (18:2/18:2)*	-0.142626	0.30356	0.703675
1-(1-enyl-palmitoyl)-2-palmitoleoyl-GPC (P-16:0/16:1)*	1,2-dipalmitoyl-GPC (16:0/16:0)	0.272727	0.0460174	0.326395
1-(1-enyl-palmitoyl)-2-palmitoleoyl-GPC (P-16:0/16:1)*	1,3,7-trimethylurate	-0.197293	0.152723	0.547332
1-(1-enyl-palmitoyl)-2-palmitoleoyl-GPC (P-16:0/16:1)*	1,3-dimethylurate	-0.0920544	0.507947	0.83318
1-(1-enyl-palmitoyl)-2-palmitoleoyl-GPC (P-16:0/16:1)*	1,5-anhydroglucitol (1,5-AG)	-0.0238994	0.8638	0.965818
1-(1-enyl-palmitoyl)-2-palmitoleoyl-GPC (P-16:0/16:1)*	1,7-dimethylurate	-0.0816085	0.557442	0.857154
1-(1-enyl-palmitoyl)-2-palmitoleoyl-GPC (P-16:0/16:1)*	1-(1-enyl-oleoyl)-GPE (P-18:1)*	0.122013	0.379447	0.758994
1-(1-enyl-palmitoyl)-2-palmitoleoyl-GPC (P-16:0/16:1)*	1-(1-enyl-palmitoyl)-2-arachidonoyl-GPC (P-16:0/20:4)*	0.261445	0.0561817	0.358089
1-(1-enyl-palmitoyl)-2-palmitoleoyl-GPC (P-16:0/16:1)*	1-(1-enyl-palmitoyl)-2-arachidonoyl-GPE (P-16:0/20:4)*	0.0469983	0.735762	0.927315
1-(1-enyl-palmitoyl)-2-palmitoleoyl-GPC (P-16:0/16:1)*	1-(1-enyl-palmitoyl)-2-linoleoyl-GPC (P-16:0/18:2)*	0.471698	0.000317491	0.0164937
1-(1-enyl-palmitoyl)-2-palmitoleoyl-GPC (P-16:0/16:1)*	1-(1-enyl-palmitoyl)-2-linoleoyl-GPE (P-16:0/18:2)*	0.0950257	0.494289	0.825915
1-(1-enyl-palmitoyl)-2-palmitoleoyl-GPC (P-16:0/16:1)*	1-(1-enyl-palmitoyl)-2-oleoyl-GPC (P-16:0/18:1)*	0.823976	1.96607e-14	2.55221e-11
1-(1-enyl-palmitoyl)-2-palmitoleoyl-GPC (P-16:0/16:1)*	1-(1-enyl-palmitoyl)-2-oleoyl-GPE (P-16:0/18:1)*	0.199161	0.148796	0.541605
1-(1-enyl-palmitoyl)-2-palmitoyl-GPC (P-16:0/16:0)*	Liver fat (%)	-0.16349	0.2375	0.645626
1-(1-enyl-palmitoyl)-2-palmitoyl-GPC (P-16:0/16:0)*	Sodium (mmol/L)	-0.109092	0.432309	0.792791
1-(1-enyl-palmitoyl)-2-palmitoyl-GPC (P-16:0/16:0)*	Potassium (mmol/L)	0.0209911	0.880244	0.970231
1-(1-enyl-palmitoyl)-2-palmitoyl-GPC (P-16:0/16:0)*	Creatinine (mg/dL)	-0.0772956	0.578521	0.866423
1-(1-enyl-palmitoyl)-2-palmitoyl-GPC (P-16:0/16:0)*	Urea (BUN) (mg/dL)	0.0122565	0.929907	0.98354
1-(1-enyl-palmitoyl)-2-palmitoyl-GPC (P-16:0/16:0)*	Uric acid (mg/dL)	-0.194485	0.15877	0.555866
1-(1-enyl-palmitoyl)-2-palmitoyl-GPC (P-16:0/16:0)*	ALT (IU/L)	-0.26938	0.0488625	0.335457
1-(1-enyl-palmitoyl)-2-palmitoyl-GPC (P-16:0/16:0)*	AST (IU/L)	-0.272896	0.0458773	0.325875
1-(1-enyl-palmitoyl)-2-palmitoyl-GPC (P-16:0/16:0)*	GGT (U/L)	-0.31712	0.0194662	0.215367
1-(1-enyl-palmitoyl)-2-palmitoyl-GPC (P-16:0/16:0)*	Alkaline phosphatase (IU/L)	-0.0451217	0.745952	0.930657
1-(1-enyl-palmitoyl)-2-palmitoyl-GPC (P-16:0/16:0)*	Total Bilirubin (mg/dL)	0.107772	0.437931	0.795918
1-(1-enyl-palmitoyl)-2-palmitoyl-GPC (P-16:0/16:0)*	Albumin (g/dL)	-0.117352	0.398053	0.77117
1-(1-enyl-palmitoyl)-2-palmitoyl-GPC (P-16:0/16:0)*	Creatine Kinase (U/L)	-0.0966906	0.48672	0.822128
1-(1-enyl-palmitoyl)-2-palmitoyl-GPC (P-16:0/16:0)*	Total cholesterol (mg/dL)	0.309279	0.0228667	0.233754
1-(1-enyl-palmitoyl)-2-palmitoyl-GPC (P-16:0/16:0)*	High Density Lipoprotein (mg/dL)	0.363672	0.0068688	0.121411
1-(1-enyl-palmitoyl)-2-palmitoyl-GPC (P-16:0/16:0)*	Low Density Lipoprotein (mg/dL)	0.281036	0.0395375	0.304046
1-(1-enyl-palmitoyl)-2-palmitoyl-GPC (P-16:0/16:0)*	Triglycerides (mg/dL)	-0.260866	0.056748	0.359914
1-(1-enyl-palmitoyl)-2-palmitoyl-GPC (P-16:0/16:0)*	Glucose (mg/dL)	0.0277762	0.841969	0.95969
1-(1-enyl-palmitoyl)-2-palmitoyl-GPC (P-16:0/16:0)*	Insulin (mg/dL)	-0.413739	0.00187182	0.0549844
1-(1-enyl-palmitoyl)-2-palmitoyl-GPC (P-16:0/16:0)*	Weight (kg)	-0.0224526	0.871974	0.968022
1-(1-enyl-palmitoyl)-2-palmitoyl-GPC (P-16:0/16:0)*	Body mass index (kg/m2)	0.00655738	0.962466	0.991263
1-(1-enyl-palmitoyl)-2-palmitoyl-GPC (P-16:0/16:0)*	Heart rate (bpm)	-0.141973	0.305801	0.705582
1-(1-enyl-palmitoyl)-2-palmitoyl-GPC (P-16:0/16:0)*	Systolic blood pressure (mmHg)	0.0543521	0.696279	0.913695
1-(1-enyl-palmitoyl)-2-palmitoyl-GPC (P-16:0/16:0)*	Diastolic blood pressure (mmHg)	0.0184782	0.894494	0.974203
1-(1-enyl-palmitoyl)-2-palmitoyl-GPC (P-16:0/16:0)*	Waist circumference (cm)	0.0401963	0.772898	0.939332
1-(1-enyl-palmitoyl)-2-palmitoyl-GPC (P-16:0/16:0)*	Hip circumference (cm)	0.0307029	0.825566	0.954905
1-(1-enyl-palmitoyl)-2-palmitoyl-GPC (P-16:0/16:0)*	Trunk fat mass (kg/m2)	0.0967379	0.486506	0.822046
1-(1-enyl-palmitoyl)-2-palmitoyl-GPC (P-16:0/16:0)*	Trunk fat free mass (kg/m2)	-0.179247	0.194665	0.600452
1-(1-enyl-palmitoyl)-2-palmitoyl-GPC (P-16:0/16:0)*	Trunk total body water (%)	-0.15496	0.263203	0.67016
1-(1-enyl-palmitoyl)-2-palmitoyl-GPC (P-16:0/16:0)*	Left arm fat mass (kg/m2)	0.0957386	0.49104	0.824457
1-(1-enyl-palmitoyl)-2-palmitoyl-GPC (P-16:0/16:0)*	Left arm fat free mass (kg/m2)	-0.20917	0.129024	0.51181
1-(1-enyl-palmitoyl)-2-palmitoyl-GPC (P-16:0/16:0)*	Left arm total body water (%)	-0.15496	0.263203	0.67016
1-(1-enyl-palmitoyl)-2-palmitoyl-GPC (P-16:0/16:0)*	Right arm fat mass (kg/m2)	0.104654	0.451377	0.803666
1-(1-enyl-palmitoyl)-2-palmitoyl-GPC (P-16:0/16:0)*	Right arm fat free mass (kg/m2)	-0.206167	0.134736	0.520279
1-(1-enyl-palmitoyl)-2-palmitoyl-GPC (P-16:0/16:0)*	Right arm total body water (%)	-0.15496	0.263203	0.67016
1-(1-enyl-palmitoyl)-2-palmitoyl-GPC (P-16:0/16:0)*	Left leg fat mass (kg/m2)	0.0705856	0.61202	0.880629
1-(1-enyl-palmitoyl)-2-palmitoyl-GPC (P-16:0/16:0)*	Left leg fat free mass (kg/m2)	-0.177733	0.198524	0.604842
1-(1-enyl-palmitoyl)-2-palmitoyl-GPC (P-16:0/16:0)*	Left leg total body water (%)	-0.15496	0.263203	0.67016
1-(1-enyl-palmitoyl)-2-palmitoyl-GPC (P-16:0/16:0)*	Right leg fat mass (kg/m2)	0.0874009	0.529717	0.844051
1-(1-enyl-palmitoyl)-2-palmitoyl-GPC (P-16:0/16:0)*	Right leg fat free mass (kg/m2)	-0.182127	0.187473	0.591724
1-(1-enyl-palmitoyl)-2-palmitoyl-GPC (P-16:0/16:0)*	Right leg total body water (%)	-0.15496	0.263203	0.67016
1-(1-enyl-palmitoyl)-2-palmitoyl-GPC (P-16:0/16:0)*	(14 or 15)-methylpalmitate (a17:0 or i17:0)	0.220583	0.108972	0.478158
1-(1-enyl-palmitoyl)-2-palmitoyl-GPC (P-16:0/16:0)*	(16 or 17)-methylstearate (a19:0 or i19:0)	0.131237	0.344187	0.734489
1-(1-enyl-palmitoyl)-2-palmitoyl-GPC (P-16:0/16:0)*	(2 or 3)-decenoate (10:1n7 or n8)	0.139623	0.31396	0.711915
1-(1-enyl-palmitoyl)-2-palmitoyl-GPC (P-16:0/16:0)*	(N(1) + N(8))-acetylspermidine	0.0158948	0.909177	0.978124
1-(1-enyl-palmitoyl)-2-palmitoyl-GPC (P-16:0/16:0)*	(S)-3-hydroxybutyrylcarnitine	0.17713	0.200076	0.606571
1-(1-enyl-palmitoyl)-2-palmitoyl-GPC (P-16:0/16:0)*	1,2,3-benzenetriol sulfate (2)	-0.182203	0.187284	0.591487
1-(1-enyl-palmitoyl)-2-palmitoyl-GPC (P-16:0/16:0)*	1,2-dilinoleoyl-GPC (18:2/18:2)	-0.0466171	0.737828	0.927949
1-(1-enyl-palmitoyl)-2-palmitoyl-GPC (P-16:0/16:0)*	1,2-dilinoleoyl-GPE (18:2/18:2)*	-0.189008	0.171064	0.57168
1-(1-enyl-palmitoyl)-2-palmitoyl-GPC (P-16:0/16:0)*	1,2-dipalmitoyl-GPC (16:0/16:0)	0.390585	0.0035003	0.0813929
1-(1-enyl-palmitoyl)-2-palmitoyl-GPC (P-16:0/16:0)*	1,3,7-trimethylurate	-0.140335	0.311471	0.710037
1-(1-enyl-palmitoyl)-2-palmitoyl-GPC (P-16:0/16:0)*	1,3-dimethylurate	-0.1535	0.267784	0.673943
1-(1-enyl-palmitoyl)-2-palmitoyl-GPC (P-16:0/16:0)*	1,5-anhydroglucitol (1,5-AG)	-0.0887745	0.523243	0.840804
1-(1-enyl-palmitoyl)-2-palmitoyl-GPC (P-16:0/16:0)*	1,7-dimethylurate	-0.0557652	0.688779	0.910906
1-(1-enyl-palmitoyl)-2-palmitoyl-GPC (P-16:0/16:0)*	1-(1-enyl-oleoyl)-GPE (P-18:1)*	0.11073	0.425386	0.788345
1-(1-enyl-palmitoyl)-2-palmitoyl-GPC (P-16:0/16:0)*	1-(1-enyl-palmitoyl)-2-arachidonoyl-GPC (P-16:0/20:4)*	0.344159	0.0108271	0.157147
1-(1-enyl-palmitoyl)-2-palmitoyl-GPC (P-16:0/16:0)*	1-(1-enyl-palmitoyl)-2-arachidonoyl-GPE (P-16:0/20:4)*	0.0925862	0.505488	0.831952
1-(1-enyl-palmitoyl)-2-palmitoyl-GPC (P-16:0/16:0)*	1-(1-enyl-palmitoyl)-2-linoleoyl-GPC (P-16:0/18:2)*	0.367105	0.00632209	0.115829
1-(1-enyl-palmitoyl)-2-palmitoyl-GPC (P-16:0/16:0)*	1-(1-enyl-palmitoyl)-2-linoleoyl-GPE (P-16:0/18:2)*	0.00125786	0.992798	0.998247
1-(1-enyl-palmitoyl)-2-palmitoyl-GPC (P-16:0/16:0)*	1-(1-enyl-palmitoyl)-2-oleoyl-GPC (P-16:0/18:1)*	0.792567	9.27574e-13	8.4531e-10
1-(1-enyl-palmitoyl)-2-palmitoyl-GPC (P-16:0/16:0)*	1-(1-enyl-palmitoyl)-2-oleoyl-GPE (P-16:0/18:1)*	0.143968	0.298985	0.699941
1-(1-enyl-palmitoyl)-2-palmitoyl-GPC (P-16:0/16:0)*	1-(1-enyl-palmitoyl)-2-palmitoleoyl-GPC (P-16:0/16:1)*	0.843187	1.25164e-15	2.0225e-12
1-(1-enyl-palmitoyl)-GPC (P-16:0)*	Liver fat (%)	-0.12236	0.37808	0.758064
1-(1-enyl-palmitoyl)-GPC (P-16:0)*	Sodium (mmol/L)	-0.0206704	0.882061	0.970748
1-(1-enyl-palmitoyl)-GPC (P-16:0)*	Potassium (mmol/L)	0.162469	0.240482	0.648672
1-(1-enyl-palmitoyl)-GPC (P-16:0)*	Creatinine (mg/dL)	0.108984	0.432765	0.792986
1-(1-enyl-palmitoyl)-GPC (P-16:0)*	Urea (BUN) (mg/dL)	0.226285	0.0998961	0.460965
1-(1-enyl-palmitoyl)-GPC (P-16:0)*	Uric acid (mg/dL)	-0.0617133	0.657541	0.898968
1-(1-enyl-palmitoyl)-GPC (P-16:0)*	ALT (IU/L)	-0.0494289	0.722631	0.923074
1-(1-enyl-palmitoyl)-GPC (P-16:0)*	AST (IU/L)	-0.15874	0.251593	0.659274
1-(1-enyl-palmitoyl)-GPC (P-16:0)*	GGT (U/L)	0.0177322	0.89873	0.975339
1-(1-enyl-palmitoyl)-GPC (P-16:0)*	Alkaline phosphatase (IU/L)	-0.284042	0.0373867	0.296234
1-(1-enyl-palmitoyl)-GPC (P-16:0)*	Total Bilirubin (mg/dL)	0.00225002	0.987117	0.996951
1-(1-enyl-palmitoyl)-GPC (P-16:0)*	Albumin (g/dL)	-0.0869969	0.531628	0.845035
1-(1-enyl-palmitoyl)-GPC (P-16:0)*	Creatine Kinase (U/L)	0.023677	0.865056	0.966162
1-(1-enyl-palmitoyl)-GPC (P-16:0)*	Total cholesterol (mg/dL)	0.422804	0.00144716	0.0464526
1-(1-enyl-palmitoyl)-GPC (P-16:0)*	High Density Lipoprotein (mg/dL)	0.0580408	0.676764	0.90655
1-(1-enyl-palmitoyl)-GPC (P-16:0)*	Low Density Lipoprotein (mg/dL)	0.3746	0.00525898	0.103882
1-(1-enyl-palmitoyl)-GPC (P-16:0)*	Triglycerides (mg/dL)	0.26689	0.0510699	0.342473
1-(1-enyl-palmitoyl)-GPC (P-16:0)*	Glucose (mg/dL)	0.0428852	0.758152	0.934542
1-(1-enyl-palmitoyl)-GPC (P-16:0)*	Insulin (mg/dL)	-0.152183	0.271959	0.677663
1-(1-enyl-palmitoyl)-GPC (P-16:0)*	Weight (kg)	-0.00324019	0.981448	0.995589
1-(1-enyl-palmitoyl)-GPC (P-16:0)*	Body mass index (kg/m2)	-0.000762486	0.995634	0.99897
1-(1-enyl-palmitoyl)-GPC (P-16:0)*	Heart rate (bpm)	-0.0940753	0.498637	0.828326
1-(1-enyl-palmitoyl)-GPC (P-16:0)*	Systolic blood pressure (mmHg)	-0.0166621	0.904813	0.976973
1-(1-enyl-palmitoyl)-GPC (P-16:0)*	Diastolic blood pressure (mmHg)	-0.00171447	0.990183	0.997688
1-(1-enyl-palmitoyl)-GPC (P-16:0)*	Waist circumference (cm)	0.0603135	0.664843	0.901991
1-(1-enyl-palmitoyl)-GPC (P-16:0)*	Hip circumference (cm)	-0.0578543	0.677746	0.90696
1-(1-enyl-palmitoyl)-GPC (P-16:0)*	Trunk fat mass (kg/m2)	-0.0922003	0.507271	0.832801
1-(1-enyl-palmitoyl)-GPC (P-16:0)*	Trunk fat free mass (kg/m2)	0.0817704	0.556658	0.856764
1-(1-enyl-palmitoyl)-GPC (P-16:0)*	Trunk total body water (%)	0.0163919	0.906349	0.977422
1-(1-enyl-palmitoyl)-GPC (P-16:0)*	Left arm fat mass (kg/m2)	-0.0959296	0.490172	0.823971
1-(1-enyl-palmitoyl)-GPC (P-16:0)*	Left arm fat free mass (kg/m2)	0.101856	0.463633	0.81029
1-(1-enyl-palmitoyl)-GPC (P-16:0)*	Left arm total body water (%)	0.0163919	0.906349	0.977422
1-(1-enyl-palmitoyl)-GPC (P-16:0)*	Right arm fat mass (kg/m2)	-0.109053	0.432475	0.792791
1-(1-enyl-palmitoyl)-GPC (P-16:0)*	Right arm fat free mass (kg/m2)	0.0821077	0.555026	0.856021
1-(1-enyl-palmitoyl)-GPC (P-16:0)*	Right arm total body water (%)	0.0163919	0.906349	0.977422
1-(1-enyl-palmitoyl)-GPC (P-16:0)*	Left leg fat mass (kg/m2)	-0.123477	0.373709	0.755006
1-(1-enyl-palmitoyl)-GPC (P-16:0)*	Left leg fat free mass (kg/m2)	0.0752284	0.588752	0.870901
1-(1-enyl-palmitoyl)-GPC (P-16:0)*	Left leg total body water (%)	0.0163919	0.906349	0.977422
1-(1-enyl-palmitoyl)-GPC (P-16:0)*	Right leg fat mass (kg/m2)	-0.109442	0.430824	0.791895
1-(1-enyl-palmitoyl)-GPC (P-16:0)*	Right leg fat free mass (kg/m2)	0.0611794	0.660323	0.900093
1-(1-enyl-palmitoyl)-GPC (P-16:0)*	Right leg total body water (%)	0.0163919	0.906349	0.977422
1-(1-enyl-palmitoyl)-GPC (P-16:0)*	(14 or 15)-methylpalmitate (a17:0 or i17:0)	0.459348	0.000475877	0.0219582
1-(1-enyl-palmitoyl)-GPC (P-16:0)*	(16 or 17)-methylstearate (a19:0 or i19:0)	0.286068	0.0359919	0.290741
1-(1-enyl-palmitoyl)-GPC (P-16:0)*	(2 or 3)-decenoate (10:1n7 or n8)	0.0483705	0.728339	0.924879
1-(1-enyl-palmitoyl)-GPC (P-16:0)*	(N(1) + N(8))-acetylspermidine	0.0470745	0.735349	0.9272
1-(1-enyl-palmitoyl)-GPC (P-16:0)*	(S)-3-hydroxybutyrylcarnitine	-0.157919	0.254086	0.661655
[truncated: 539,321+ more rows]

## Sheet: Nodes
	Symbol	KEGG	SampleID HMDBID	Location	cluster	Degree
(14 or 15)-methylpalmitate (a17:0 or i17:0)	(14 or 15)-methylpalmitate (a17:0 or i17:0)	C16995	HMDB0061859	METABOLITE	3	84
(16 or 17)-methylstearate (a19:0 or i19:0)	(16 or 17)-methylstearate (a19:0 or i19:0)		HMDB0037397	METABOLITE	3	30
(2 or 3)-decenoate (10:1n7 or n8)	(2 or 3)-decenoate (10:1n7 or n8)			METABOLITE	3	68
(2,4 or 2,5)-dimethylphenol sulfate	(2,4 or 2,5)-dimethylphenol sulfate			METABOLITE
(N(1) + N(8))-acetylspermidine	(N(1) + N(8))-acetylspermidine	C00612,C01029	HMDB0001276,HMDB0002189	METABOLITE	1	6
(R)-3-hydroxybutyrylcarnitine	(R)-3-hydroxybutyrylcarnitine		HMDB0013127	METABOLITE
(S)-3-hydroxybutyrylcarnitine	(S)-3-hydroxybutyrylcarnitine		HMDB0013127	METABOLITE	3	58
1,2,3-benzenetriol sulfate (2)	1,2,3-benzenetriol sulfate (2)		HMDB0060018,HMDB0060016	METABOLITE	4	6
1,2-dilinoleoyl-GPC (18:2/18:2)	1,2-dilinoleoyl-GPC (18:2/18:2)		HMDB0008138	METABOLITE	2	30
1,2-dilinoleoyl-GPE (18:2/18:2)*	1,2-dilinoleoyl-GPE (18:2/18:2)*		HMDB0009093	METABOLITE	2	26
1,2-dipalmitoyl-GPC (16:0/16:0)	1,2-dipalmitoyl-GPC (16:0/16:0)	D03585	HMDB0000564	METABOLITE	2	59
1,2-dipalmitoyl-GPE (16:0/16:0)*	1,2-dipalmitoyl-GPE (16:0/16:0)*		HMDB0008923	METABOLITE
1,3,7-trimethylurate	1,3,7-trimethylurate	C16361	HMDB0002123	METABOLITE	4	34
1,3-dimethylurate	1,3-dimethylurate		HMDB0001857	METABOLITE	4	21
1,5-anhydroglucitol (1,5-AG)	1,5-anhydroglucitol (1,5-AG)	C07326	HMDB0002712	METABOLITE	0	18
1,7-dimethylurate	1,7-dimethylurate	C16356	HMDB0011103	METABOLITE	4	30
1-(1-enyl-oleoyl)-GPE (P-18:1)*	1-(1-enyl-oleoyl)-GPE (P-18:1)*			METABOLITE	2	101
1-(1-enyl-palmitoyl)-2-arachidonoyl-GPC (P-16:0/20:4)*	1-(1-enyl-palmitoyl)-2-arachidonoyl-GPC (P-16:0/20:4)*		HMDB0011220	METABOLITE	2	34
1-(1-enyl-palmitoyl)-2-arachidonoyl-GPE (P-16:0/20:4)*	1-(1-enyl-palmitoyl)-2-arachidonoyl-GPE (P-16:0/20:4)*		HMDB0011352	METABOLITE	2	37
1-(1-enyl-palmitoyl)-2-linoleoyl-GPC (P-16:0/18:2)*	1-(1-enyl-palmitoyl)-2-linoleoyl-GPC (P-16:0/18:2)*		HMDB0011211	METABOLITE	1	15
1-(1-enyl-palmitoyl)-2-linoleoyl-GPE (P-16:0/18:2)*	1-(1-enyl-palmitoyl)-2-linoleoyl-GPE (P-16:0/18:2)*		HMDB0011343	METABOLITE	1	27
1-(1-enyl-palmitoyl)-2-oleoyl-GPC (P-16:0/18:1)*	1-(1-enyl-palmitoyl)-2-oleoyl-GPC (P-16:0/18:1)*		HMDB0007996	METABOLITE	1	17
1-(1-enyl-palmitoyl)-2-oleoyl-GPE (P-16:0/18:1)*	1-(1-enyl-palmitoyl)-2-oleoyl-GPE (P-16:0/18:1)*		HMDB0011342	METABOLITE	2	66
1-(1-enyl-palmitoyl)-2-palmitoleoyl-GPC (P-16:0/16:1)*	1-(1-enyl-palmitoyl)-2-palmitoleoyl-GPC (P-16:0/16:1)*		HMDB0011207	METABOLITE	1	23
1-(1-enyl-palmitoyl)-2-palmitoyl-GPC (P-16:0/16:0)*	1-(1-enyl-palmitoyl)-2-palmitoyl-GPC (P-16:0/16:0)*		HMDB0011206	METABOLITE	1	10
1-(1-enyl-palmitoyl)-GPC (P-16:0)*	1-(1-enyl-palmitoyl)-GPC (P-16:0)*		HMDB0010407	METABOLITE	2	55
1-(1-enyl-palmitoyl)-GPE (P-16:0)*	1-(1-enyl-palmitoyl)-GPE (P-16:0)*		HMDB0011152	METABOLITE	2	107
1-(1-enyl-stearoyl)-2-arachidonoyl-GPE (P-18:0/20:4)*	1-(1-enyl-stearoyl)-2-arachidonoyl-GPE (P-18:0/20:4)*		HMDB0005779	METABOLITE	2	98
1-(1-enyl-stearoyl)-2-linoleoyl-GPE (P-18:0/18:2)*	1-(1-enyl-stearoyl)-2-linoleoyl-GPE (P-18:0/18:2)*		HMDB0011376	METABOLITE	1	68
1-(1-enyl-stearoyl)-2-oleoyl-GPE (P-18:0/18:1)	1-(1-enyl-stearoyl)-2-oleoyl-GPE (P-18:0/18:1)		HMDB0011375	METABOLITE	2	90
1-(1-enyl-stearoyl)-GPE (P-18:0)*	1-(1-enyl-stearoyl)-GPE (P-18:0)*			METABOLITE	2	115
1-arachidonoyl-GPC* (20:4)*	1-arachidonoyl-GPC* (20:4)*	C05208	HMDB0010395	METABOLITE	2	46
1-arachidonoyl-GPE (20:4n6)*	1-arachidonoyl-GPE (20:4n6)*		HMDB0011517	METABOLITE	2	59
1-arachidonoyl-GPI* (20:4)*	1-arachidonoyl-GPI* (20:4)*		HMDB0061690	METABOLITE	2	73
1-arachidonylglycerol (20:4)	1-arachidonylglycerol (20:4)	C13857	HMDB11578	METABOLITE	1	36
1-carboxyethylisoleucine	1-carboxyethylisoleucine			METABOLITE	0	96
1-carboxyethylleucine	1-carboxyethylleucine			METABOLITE	0	57
1-carboxyethylphenylalanine	1-carboxyethylphenylalanine			METABOLITE	0	82
1-carboxyethyltyrosine	1-carboxyethyltyrosine			METABOLITE	0	55
1-carboxyethylvaline	1-carboxyethylvaline			METABOLITE	2	61
1-dihomo-linolenylglycerol (20:3)	1-dihomo-linolenylglycerol (20:3)			METABOLITE	3	46
1-docosahexaenoylglycerol (22:6)	1-docosahexaenoylglycerol (22:6)		HMDB0011587	METABOLITE	1	45
1-lignoceroyl-GPC (24:0)	1-lignoceroyl-GPC (24:0)		HMDB0010405	METABOLITE	2	36
1-linolenoyl-GPC (18:3)*	1-linolenoyl-GPC (18:3)*	C04100	HMDB0010388	METABOLITE	1	85
1-linoleoyl-2-arachidonoyl-GPC (18:2/20:4n6)*	1-linoleoyl-2-arachidonoyl-GPC (18:2/20:4n6)*	C05208	HMDB0008147	METABOLITE	2	68
1-linoleoyl-2-arachidonoyl-GPE (18:2/20:4)*	1-linoleoyl-2-arachidonoyl-GPE (18:2/20:4)*		HMDB0009102	METABOLITE	2	20
1-linoleoyl-2-linolenoyl-GPC (18:2/18:3)*	1-linoleoyl-2-linolenoyl-GPC (18:2/18:3)*		HMDB0008141	METABOLITE	1	64
1-linoleoyl-GPC (18:2)	1-linoleoyl-GPC (18:2)	C04100	HMDB0010386	METABOLITE	2	62
1-linoleoyl-GPE (18:2)*	1-linoleoyl-GPE (18:2)*		HMDB0011507	METABOLITE	2	53
1-linoleoyl-GPG (18:2)*	1-linoleoyl-GPG (18:2)*			METABOLITE	0	16
1-linoleoyl-GPI* (18:2)*	1-linoleoyl-GPI* (18:2)*			METABOLITE	2	16
1-linoleoylglycerol (18:2)	1-linoleoylglycerol (18:2)		HMDB0011568	METABOLITE	0	34
1-methyl-4-imidazoleacetate	1-methyl-4-imidazoleacetate	C05828	HMDB0002820	METABOLITE	1	25
1-methyl-5-imidazoleacetate	1-methyl-5-imidazoleacetate		HMDB04988	METABOLITE	0	21
1-methyl-5-imidazolelactate	1-methyl-5-imidazolelactate			METABOLITE	0	26
1-methylhistidine	1-methylhistidine	C01152	HMDB0000001	METABOLITE	0	59
1-methylnicotinamide	1-methylnicotinamide	C02918	HMDB0000699	METABOLITE	0	2
1-methylurate	1-methylurate	C16359	HMDB0003099	METABOLITE	4	26
1-methylxanthine	1-methylxanthine	C16358	HMDB0010738	METABOLITE	4	22
1-myristoyl-2-arachidonoyl-GPC (14:0/20:4)*	1-myristoyl-2-arachidonoyl-GPC (14:0/20:4)*		HMDB0007883	METABOLITE	2	85
1-myristoyl-2-palmitoyl-GPC (14:0/16:0)	1-myristoyl-2-palmitoyl-GPC (14:0/16:0)		HMDB0007869	METABOLITE	2	72
1-myristoylglycerol (14:0)	1-myristoylglycerol (14:0)	C01885	HMDB0011561	METABOLITE	2	36
1-oleoyl-2-arachidonoyl-GPE (18:1/20:4)*	1-oleoyl-2-arachidonoyl-GPE (18:1/20:4)*		HMDB0009069	METABOLITE	2	53
1-oleoyl-2-docosahexaenoyl-GPC (18:1/22:6)*	1-oleoyl-2-docosahexaenoyl-GPC (18:1/22:6)*		HMDB0008123	METABOLITE	1	63
1-oleoyl-2-linoleoyl-GPE (18:1/18:2)*	1-oleoyl-2-linoleoyl-GPE (18:1/18:2)*		HMDB0005349	METABOLITE	2	32
1-oleoyl-GPC (18:1)	1-oleoyl-GPC (18:1)	C03916	HMDB0002815	METABOLITE	2	92
1-oleoyl-GPE (18:1)	1-oleoyl-GPE (18:1)		HMDB0011506	METABOLITE	2	89
1-oleoyl-GPG (18:1)*	1-oleoyl-GPG (18:1)*			METABOLITE	0	9
1-oleoyl-GPI (18:1)	1-oleoyl-GPI (18:1)		HMDB0061693	METABOLITE	2	61
1-oleoyl-GPS (18:1)	1-oleoyl-GPS (18:1)		HMDB0061694	METABOLITE	1	19
1-oleoylglycerol (18:1)	1-oleoylglycerol (18:1)		HMDB0011567	METABOLITE	1	21
1-palmitoleoyl-2-linolenoyl-GPC (16:1/18:3)*	1-palmitoleoyl-2-linolenoyl-GPC (16:1/18:3)*		HMDB0008008	METABOLITE	1	7
1-palmitoleoyl-GPC* (16:1)*	1-palmitoleoyl-GPC* (16:1)*		HMDB0010383	METABOLITE	2	106
1-palmitoleoylglycerol (16:1)*	1-palmitoleoylglycerol (16:1)*			METABOLITE	2	38
1-palmitoyl-2-arachidonoyl-GPC (16:0/20:4n6)	1-palmitoyl-2-arachidonoyl-GPC (16:0/20:4n6)	C05208	HMDB0007982	METABOLITE	2	80
1-palmitoyl-2-arachidonoyl-GPE (16:0/20:4)*	1-palmitoyl-2-arachidonoyl-GPE (16:0/20:4)*	C05210	HMDB0005323	METABOLITE	2	52
1-palmitoyl-2-arachidonoyl-GPI (16:0/20:4)*	1-palmitoyl-2-arachidonoyl-GPI (16:0/20:4)*		HMDB0009789	METABOLITE	2	72
1-palmitoyl-2-dihomo-linolenoyl-GPC (16:0/20:3n3 or 6)*	1-palmitoyl-2-dihomo-linolenoyl-GPC (16:0/20:3n3 or 6)*			METABOLITE	2	91
1-palmitoyl-2-docosahexaenoyl-GPC (16:0/22:6)	1-palmitoyl-2-docosahexaenoyl-GPC (16:0/22:6)		HMDB0007991	METABOLITE	3	63
1-palmitoyl-2-docosahexaenoyl-GPE (16:0/22:6)*	1-palmitoyl-2-docosahexaenoyl-GPE (16:0/22:6)*		HMDB0008946	METABOLITE	2	39
1-palmitoyl-2-linoleoyl-GPC (16:0/18:2)	1-palmitoyl-2-linoleoyl-GPC (16:0/18:2)		HMDB0007973	METABOLITE	2	77
1-palmitoyl-2-linoleoyl-GPE (16:0/18:2)	1-palmitoyl-2-linoleoyl-GPE (16:0/18:2)		HMDB0005322	METABOLITE	2	39
1-palmitoyl-2-linoleoyl-GPI (16:0/18:2)	1-palmitoyl-2-linoleoyl-GPI (16:0/18:2)		HMDB0009784	METABOLITE	2	34
1-palmitoyl-2-oleoyl-GPC (16:0/18:1)	1-palmitoyl-2-oleoyl-GPC (16:0/18:1)	C13875	HMDB0007972	METABOLITE	2	128
1-palmitoyl-2-oleoyl-GPE (16:0/18:1)	1-palmitoyl-2-oleoyl-GPE (16:0/18:1)		HMDB0005320	METABOLITE	2	94
1-palmitoyl-2-oleoyl-GPI (16:0/18:1)*	1-palmitoyl-2-oleoyl-GPI (16:0/18:1)*		HMDB0009783	METABOLITE	2	106
1-palmitoyl-2-palmitoleoyl-GPC (16:0/16:1)*	1-palmitoyl-2-palmitoleoyl-GPC (16:0/16:1)*		HMDB0007969	METABOLITE	2	91
1-palmitoyl-2-stearoyl-GPC (16:0/18:0)	1-palmitoyl-2-stearoyl-GPC (16:0/18:0)	C03889	HMDB0007970	METABOLITE	2	94
1-palmitoyl-2-stearoyl-GPE (16:0/18:0)*	1-palmitoyl-2-stearoyl-GPE (16:0/18:0)*		HMDB08925	METABOLITE	2	53
1-palmitoyl-GPC (16:0)	1-palmitoyl-GPC (16:0)	C04102	HMDB0010382	METABOLITE	2	98
1-palmitoyl-GPE (16:0)	1-palmitoyl-GPE (16:0)		HMDB0011503	METABOLITE	2	81
1-palmitoyl-GPG (16:0)*	1-palmitoyl-GPG (16:0)*			METABOLITE	0	18
1-palmitoyl-GPI* (16:0)	1-palmitoyl-GPI* (16:0)		HMDB0061695	METABOLITE	1	52
1-palmitoylglycerol (16:0)	1-palmitoylglycerol (16:0)		HMDB0011564	METABOLITE	1	14
1-ribosyl-imidazoleacetate*	1-ribosyl-imidazoleacetate*	C05131	HMDB0002331	METABOLITE	1	42
1-stearoyl-2-arachidonoyl-GPC (18:0/20:4)	1-stearoyl-2-arachidonoyl-GPC (18:0/20:4)		HMDB0008048	METABOLITE	2	55
1-stearoyl-2-arachidonoyl-GPE (18:0/20:4)	1-stearoyl-2-arachidonoyl-GPE (18:0/20:4)	C05210	HMDB0009003	METABOLITE	2	80
1-stearoyl-2-arachidonoyl-GPI (18:0/20:4)	1-stearoyl-2-arachidonoyl-GPI (18:0/20:4)		HMDB0009815	METABOLITE	2	137
1-stearoyl-2-arachidonoyl-GPS (18:0/20:4)	1-stearoyl-2-arachidonoyl-GPS (18:0/20:4)		HMDB0012383	METABOLITE	1	51
1-stearoyl-2-docosahexaenoyl-GPC (18:0/22:6)	1-stearoyl-2-docosahexaenoyl-GPC (18:0/22:6)		HMDB0008057	METABOLITE	3	25
1-stearoyl-2-docosahexaenoyl-GPE (18:0/22:6)*	1-stearoyl-2-docosahexaenoyl-GPE (18:0/22:6)*		HMDB0009012	METABOLITE	2	48
1-stearoyl-2-linoleoyl-GPC (18:0/18:2)*	1-stearoyl-2-linoleoyl-GPC (18:0/18:2)*		HMDB0008039	METABOLITE	2	81
1-stearoyl-2-linoleoyl-GPE (18:0/18:2)*	1-stearoyl-2-linoleoyl-GPE (18:0/18:2)*		HMDB0008994	METABOLITE	2	83
1-stearoyl-2-linoleoyl-GPI (18:0/18:2)	1-stearoyl-2-linoleoyl-GPI (18:0/18:2)		HMDB0009809	METABOLITE	2	57
1-stearoyl-2-oleoyl-GPC (18:0/18:1)	1-stearoyl-2-oleoyl-GPC (18:0/18:1)		HMDB0008038	METABOLITE	2	124
1-stearoyl-2-oleoyl-GPE (18:0/18:1)	1-stearoyl-2-oleoyl-GPE (18:0/18:1)		HMDB0008993	METABOLITE	2	118
1-stearoyl-2-oleoyl-GPI (18:0/18:1)*	1-stearoyl-2-oleoyl-GPI (18:0/18:1)*			METABOLITE	2	122
1-stearoyl-2-oleoyl-GPS (18:0/18:1)	1-stearoyl-2-oleoyl-GPS (18:0/18:1)		HMDB0010163	METABOLITE	1	68
1-stearoyl-GPC (18:0)	1-stearoyl-GPC (18:0)		HMDB0010384	METABOLITE	2	112
1-stearoyl-GPE (18:0)	1-stearoyl-GPE (18:0)		HMDB0011130	METABOLITE	2	129
1-stearoyl-GPG (18:0)	1-stearoyl-GPG (18:0)			METABOLITE	2	65
1-stearoyl-GPI (18:0)	1-stearoyl-GPI (18:0)		HMDB0240261	METABOLITE	1	34
1-stearoyl-GPS (18:0)*	1-stearoyl-GPS (18:0)*		HMDB0061698	METABOLITE
10-heptadecenoate (17:1n7)	10-heptadecenoate (17:1n7)		HMDB0060038	METABOLITE	3	89
10-hydroxywarfarin	10-hydroxywarfarin		HMDB0013884	METABOLITE
10-nonadecenoate (19:1n9)	10-nonadecenoate (19:1n9)		HMDB0013622	METABOLITE	3	83
10-undecenoate (11:1n1)	10-undecenoate (11:1n1)	C13910	HMDB0033724	METABOLITE	3	40
11-ketoetiocholanolone glucuronide	11-ketoetiocholanolone glucuronide			METABOLITE	1	6
11beta-hydroxyandrosterone glucuronide	11beta-hydroxyandrosterone glucuronide			METABOLITE	0	52
11beta-hydroxyetiocholanolone glucuronide*	11beta-hydroxyetiocholanolone glucuronide*			METABOLITE	1	8
12,13-DiHOME	12,13-DiHOME	C14829	HMDB0004705	METABOLITE	0	4
12-HETE	12-HETE	C14777	HMDB0006111	METABOLITE	1	14
13-HODE + 9-HODE	13-HODE + 9-HODE	C14767,C14762	HMDB0004667,HMDB0004670	METABOLITE	3	26
16a-hydroxy DHEA 3-sulfate	16a-hydroxy DHEA 3-sulfate		HMDB0062544	METABOLITE	0	25
17alpha-hydroxypregnanolone glucuronide	17alpha-hydroxypregnanolone glucuronide			METABOLITE	0	10
17alpha-hydroxypregnenolone 3-sulfate	17alpha-hydroxypregnenolone 3-sulfate		HMDB00416	METABOLITE	0	32
2'-deoxyuridine	2'-deoxyuridine	C00526	HMDB0000012	METABOLITE	0	14
2'-O-methyluridine	2'-O-methyluridine			METABOLITE
2,3-dihydroxy-2-methylbutyrate	2,3-dihydroxy-2-methylbutyrate		HMDB0029576	METABOLITE	2	21
2,3-dihydroxy-5-methylthio-4-pentenoate (DMTPA)*	2,3-dihydroxy-5-methylthio-4-pentenoate (DMTPA)*		HMDB0240388	METABOLITE	0	90
2,3-dihydroxyisovalerate	2,3-dihydroxyisovalerate	C04039	HMDB0012141	METABOLITE	1	4
2,4-di-tert-butylphenol	2,4-di-tert-butylphenol			METABOLITE	2	107
2,6-dihydroxybenzoic acid	2,6-dihydroxybenzoic acid		HMDB0013676	METABOLITE	4	4
2-acetamidophenol sulfate	2-acetamidophenol sulfate			METABOLITE	0	6
2-aminoadipate	2-aminoadipate	C00956	HMDB0000510	METABOLITE	0	22
2-aminobutyrate	2-aminobutyrate	C02356	HMDB0000452	METABOLITE	0	22
2-aminoheptanoate	2-aminoheptanoate		HMDB0094649	METABOLITE	0	11
2-aminooctanoate	2-aminooctanoate		HMDB0000991	METABOLITE	0	7
2-aminophenol sulfate	2-aminophenol sulfate		HMDB0061116	METABOLITE	0	8
2-arachidonoylglycerol (20:4)	2-arachidonoylglycerol (20:4)	C13856	HMDB0004666	METABOLITE	1	5
2-butenoylglycine	2-butenoylglycine			METABOLITE
2-ethylphenylsulfate	2-ethylphenylsulfate			METABOLITE
2-hydroxy-3-methylvalerate	2-hydroxy-3-methylvalerate		HMDB0000317	METABOLITE	0	54
2-hydroxy-4-(methylthio)butanoic acid	2-hydroxy-4-(methylthio)butanoic acid		HMDB0037115	METABOLITE	0	26
2-hydroxyacetaminophen sulfate*	2-hydroxyacetaminophen sulfate*		HMDB0062547	METABOLITE
2-hydroxyarachidate*	2-hydroxyarachidate*			METABOLITE	4	8
2-hydroxybehenate	2-hydroxybehenate		HMDB0061660	METABOLITE	2	88
2-hydroxybutyrate/2-hydroxyisobutyrate	2-hydroxybutyrate/2-hydroxyisobutyrate	C21297,C05984	HMDB0000729,HMDB00008	METABOLITE	0	61
2-hydroxydecanoate	2-hydroxydecanoate		HMDB0094656	METABOLITE	0	37
2-hydroxyglutarate	2-hydroxyglutarate	C02630	HMDB0059655	METABOLITE
2-hydroxyhippurate (salicylurate)	2-hydroxyhippurate (salicylurate)	C07588	HMDB0000840	METABOLITE	1	27
2-hydroxyibuprofen	2-hydroxyibuprofen		HMDB0060920	METABOLITE
2-hydroxylaurate	2-hydroxylaurate			METABOLITE	0	9
2-hydroxynervonate*	2-hydroxynervonate*			METABOLITE	3	46
2-hydroxyoctanoate	2-hydroxyoctanoate		HMDB0002264	METABOLITE	0	15
2-hydroxypalmitate	2-hydroxypalmitate		HMDB0031057	METABOLITE	1	35
2-hydroxyphenylacetate	2-hydroxyphenylacetate	C05852	HMDB0000669	METABOLITE	1	29
2-hydroxyphytanate*	2-hydroxyphytanate*		HMDB0061666	METABOLITE	1	30
2-hydroxysebacate	2-hydroxysebacate		HMDB0000424	METABOLITE	0	7
2-hydroxystearate	2-hydroxystearate	C03045,C03042	HMDB0062549	METABOLITE	1	32
2-isopropylmalate	2-isopropylmalate	C02504	HMDB0000402	METABOLITE	1	4
2-keto-3-deoxy-gluconate	2-keto-3-deoxy-gluconate	C00204	HMDB0001353	METABOLITE	1	24
2-ketocaprylate	2-ketocaprylate		HMDB13211	METABOLITE	0	11
2-linoleoylglycerol (18:2)	2-linoleoylglycerol (18:2)		HMDB0011538	METABOLITE	1	40
2-methoxyacetaminophen glucuronide*	2-methoxyacetaminophen glucuronide*		HMDB0240215	METABOLITE
2-methoxyacetaminophen sulfate*	2-methoxyacetaminophen sulfate*		HMDB0062550	METABOLITE
2-methoxyhydroquinone sulfate (1)	2-methoxyhydroquinone sulfate (1)			METABOLITE	0	42
2-methoxyhydroquinone sulfate (2)	2-methoxyhydroquinone sulfate (2)			METABOLITE	0	21
2-methoxyresorcinol sulfate	2-methoxyresorcinol sulfate			METABOLITE	4	7
2-methylbutyrylcarnitine (C5)	2-methylbutyrylcarnitine (C5)		HMDB0000378	METABOLITE	0	74
2-methylserine	2-methylserine	C02115		METABOLITE	1	8
2-naphthol sulfate	2-naphthol sulfate			METABOLITE	4	5
2-O-methylascorbic acid	2-O-methylascorbic acid		HMDB0240294	METABOLITE	1	33
2-oleoylglycerol (18:1)	2-oleoylglycerol (18:1)		HMDB0011537	METABOLITE	1	12
2-oxoarginine*	2-oxoarginine*	C03771	HMDB0004225	METABOLITE	1	36
2-palmitoleoyl-GPC* (16:1)*	2-palmitoleoyl-GPC* (16:1)*		HMDB10383	METABOLITE	2	52
2-palmitoyl-GPC* (16:0)*	2-palmitoyl-GPC* (16:0)*		HMDB0061702	METABOLITE	2	57
2-piperidinone	2-piperidinone		HMDB0011749	METABOLITE	0	4
2-stearoyl-GPE (18:0)*	2-stearoyl-GPE (18:0)*		HMDB0011129	METABOLITE	2	56
21-hydroxypregnenolone disulfate	21-hydroxypregnenolone disulfate			METABOLITE	0	39
21-hydroxypregnenolone monosulfate (1)	21-hydroxypregnenolone monosulfate (1)			METABOLITE	0	32
2R,3R-dihydroxybutyrate	2R,3R-dihydroxybutyrate		HMDB0000498	METABOLITE	1	24
3,4-dihydroxybutyrate	3,4-dihydroxybutyrate		HMDB0000337	METABOLITE	1	29
3,5-dichloro-2,6-dihydroxybenzoic acid	3,5-dichloro-2,6-dihydroxybenzoic acid			METABOLITE	0	3
3,7-dimethylurate	3,7-dimethylurate	C16360	HMDB0001982	METABOLITE	0	21
3-(3-amino-3-carboxypropyl)uridine*	3-(3-amino-3-carboxypropyl)uridine*			METABOLITE	0	37
3-(3-hydroxyphenyl)propionate	3-(3-hydroxyphenyl)propionate	C11457	HMDB0000375	METABOLITE	4	11
3-(3-hydroxyphenyl)propionate sulfate	3-(3-hydroxyphenyl)propionate sulfate		HMDB0094710	METABOLITE	4	11
3-(4-hydroxyphenyl)lactate (HPLA)	3-(4-hydroxyphenyl)lactate (HPLA)	C03672	HMDB0000755	METABOLITE	0	59
3-(4-hydroxyphenyl)propionate	3-(4-hydroxyphenyl)propionate	C01744	HMDB0002199	METABOLITE
3-(cystein-S-yl)acetaminophen*	3-(cystein-S-yl)acetaminophen*		HMDB0240217	METABOLITE
3-(methylthio)acetaminophen sulfate*	3-(methylthio)acetaminophen sulfate*			METABOLITE
3-(N-acetyl-L-cystein-S-yl) acetaminophen	3-(N-acetyl-L-cystein-S-yl) acetaminophen			METABOLITE
3-acetylphenol sulfate	3-acetylphenol sulfate			METABOLITE	4	24
3-amino-2-piperidone	3-amino-2-piperidone		HMDB0000323	METABOLITE	0	41
3-aminoisobutyrate	3-aminoisobutyrate	C05145	HMDB0002166	METABOLITE	1	17
3-bromo-5-chloro-2,6-dihydroxybenzoic acid*	3-bromo-5-chloro-2,6-dihydroxybenzoic acid*			METABOLITE	0	9
3-carboxy-4-methyl-5-pentyl-2-furanpropionate (3-CMPFP)	3-carboxy-4-methyl-5-pentyl-2-furanpropionate (3-CMPFP)		HMDB0061643	METABOLITE	1	29
3-carboxy-4-methyl-5-propyl-2-furanpropanoate (CMPF)	3-carboxy-4-methyl-5-propyl-2-furanpropanoate (CMPF)		HMDB0061112	METABOLITE	1	16
3-decenoylcarnitine	3-decenoylcarnitine			METABOLITE	0	12
3-ethylcatechol sulfate (1)	3-ethylcatechol sulfate (1)			METABOLITE	4	16
3-formylindole	3-formylindole	C08493	HMDB29737	METABOLITE	0	14
3-hydroxy-2-ethylpropionate	3-hydroxy-2-ethylpropionate		HMDB0000396	METABOLITE	0	45
3-hydroxy-2-methylpyridine sulfate	3-hydroxy-2-methylpyridine sulfate			METABOLITE	0	10
3-hydroxy-3-methylglutarate	3-hydroxy-3-methylglutarate	C03761	HMDB0000355	METABOLITE	1	17
3-hydroxyadipate	3-hydroxyadipate		HMDB0000345	METABOLITE	3	15
3-hydroxybutyrate (BHBA)	3-hydroxybutyrate (BHBA)	C03197,C01089	HMDB0000011,HMDB0000357,HMDB0000442	METABOLITE	3	65
3-hydroxybutyroylglycine	3-hydroxybutyroylglycine			METABOLITE	3	15
3-hydroxycotinine glucuronide	3-hydroxycotinine glucuronide		HMDB0001204	METABOLITE
3-hydroxydecanoate	3-hydroxydecanoate		HMDB0002203	METABOLITE	3	53
3-hydroxydecanoylcarnitine	3-hydroxydecanoylcarnitine		HMDB0061636	METABOLITE	3	42
3-hydroxydodecanedioate*	3-hydroxydodecanedioate*		HMDB0000413	METABOLITE	3	68
3-hydroxyhexanoate	3-hydroxyhexanoate		HMDB0061652,HMDB0010718	METABOLITE	3	34
3-hydroxyhexanoylcarnitine (1)	3-hydroxyhexanoylcarnitine (1)			METABOLITE	3	32
3-hydroxyhippurate	3-hydroxyhippurate		HMDB0006116	METABOLITE	4	11
3-hydroxyhippurate sulfate	3-hydroxyhippurate sulfate			METABOLITE	4	10
3-hydroxyisobutyrate	3-hydroxyisobutyrate	C01188,C06001	HMDB0000023,HMDB0000336	METABOLITE	0	27
3-hydroxylaurate	3-hydroxylaurate		HMDB0000387	METABOLITE	3	63
3-hydroxyoctanoate	3-hydroxyoctanoate	C20793	HMDB0001954	METABOLITE	3	52
3-hydroxyoctanoylcarnitine (1)	3-hydroxyoctanoylcarnitine (1)			METABOLITE	3	37
3-hydroxyoctanoylcarnitine (2)	3-hydroxyoctanoylcarnitine (2)			METABOLITE	3	35
3-hydroxyoleoylcarnitine	3-hydroxyoleoylcarnitine			METABOLITE	3	89
3-hydroxypyridine sulfate	3-hydroxypyridine sulfate			METABOLITE	4	18
3-hydroxystachydrine*	3-hydroxystachydrine*	C10151		METABOLITE	1	13
3-indoleglyoxylic acid	3-indoleglyoxylic acid			METABOLITE	0	12
3-indoxyl sulfate	3-indoxyl sulfate		HMDB0000682	METABOLITE	1	22
3-methoxycatechol sulfate (1)	3-methoxycatechol sulfate (1)			METABOLITE	4	8
3-methoxycatechol sulfate (2)	3-methoxycatechol sulfate (2)			METABOLITE	0	7
3-methoxytyramine sulfate	3-methoxytyramine sulfate			METABOLITE	0	13
3-methoxytyrosine	3-methoxytyrosine		HMDB0001434	METABOLITE	1	1
3-methyl catechol sulfate (1)	3-methyl catechol sulfate (1)			METABOLITE	4	18
3-methyl catechol sulfate (2)	3-methyl catechol sulfate (2)			METABOLITE
3-methyl-2-oxobutyrate	3-methyl-2-oxobutyrate	C00141	HMDB0000019	METABOLITE	0	30
3-methyl-2-oxovalerate	3-methyl-2-oxovalerate	C00671,C06008,C03465	HMDB0000491	METABOLITE	0	84
3-methyladipate	3-methyladipate		HMDB0000555	METABOLITE	1	7
3-methylcytidine	3-methylcytidine		HMDB0240577	METABOLITE	0	27
3-methylglutaconate	3-methylglutaconate		HMDB0000522	METABOLITE	1	27
3-methylglutarylcarnitine (2)	3-methylglutarylcarnitine (2)		HMDB0000552	METABOLITE	1	6
3-methylhistidine	3-methylhistidine	C01152	HMDB0000479	METABOLITE	0	12
3-methylxanthine	3-methylxanthine	C16357	HMDB0001886	METABOLITE	4	33
3-phenylpropionate (hydrocinnamate)	3-phenylpropionate (hydrocinnamate)	C05629	HMDB0000764	METABOLITE	1	18
3-phosphoglycerate	3-phosphoglycerate	C00597	HMDB0000807	METABOLITE	1	22
3-sulfo-L-alanine	3-sulfo-L-alanine	C00506	HMDB0002757	METABOLITE	1	14
3-ureidopropionate	3-ureidopropionate	C02642	HMDB0000026	METABOLITE	0	7
3b-hydroxy-5-cholenoic acid	3b-hydroxy-5-cholenoic acid		HMDB0000308	METABOLITE	0	4
3beta,7alpha-dihydroxy-5-cholestenoate	3beta,7alpha-dihydroxy-5-cholestenoate	C17335	HMDB0012454	METABOLITE	0	8
3beta-hydroxy-5-cholestenoate	3beta-hydroxy-5-cholestenoate	C17333		METABOLITE	0	6
4-acetamidobenzoate	4-acetamidobenzoate	D03836		METABOLITE
4-acetamidobutanoate	4-acetamidobutanoate	C02946	HMDB0003681	METABOLITE	1	18
4-acetamidophenol	4-acetamidophenol	C06804	HMDB0001859	METABOLITE
4-acetamidophenylglucuronide	4-acetamidophenylglucuronide		HMDB0010316	METABOLITE
4-acetaminophen sulfate	4-acetaminophen sulfate	C06804	HMDB0059911	METABOLITE
4-acetylcatechol sulfate (1)	4-acetylcatechol sulfate (1)			METABOLITE	4	17
4-acetylphenyl sulfate	4-acetylphenyl sulfate			METABOLITE	0	20
4-allylcatechol sulfate	4-allylcatechol sulfate			METABOLITE	1	9
4-allylphenol sulfate	4-allylphenol sulfate			METABOLITE	7	2
4-aminophenol sulfate (2)	4-aminophenol sulfate (2)			METABOLITE
4-chlorobenzoic acid	4-chlorobenzoic acid	C02370		METABOLITE	2	7
4-cholesten-3-one	4-cholesten-3-one	C00599	HMDB0000921	METABOLITE	2	86
4-ethylcatechol sulfate	4-ethylcatechol sulfate			METABOLITE	4	14
4-ethylphenyl sulfate	4-ethylphenyl sulfate	C13637	HMDB0062551	METABOLITE	4	8
4-guanidinobutanoate	4-guanidinobutanoate	C01035	HMDB0003464	METABOLITE	0	45
4-hydroxy-2-oxoglutaric acid	4-hydroxy-2-oxoglutaric acid	C01127	HMDB0002070	METABOLITE	1	11
4-hydroxychlorothalonil	4-hydroxychlorothalonil			METABOLITE	0	4
4-hydroxycoumarin	4-hydroxycoumarin	C20414		METABOLITE	1	6
4-hydroxyglutamate	4-hydroxyglutamate	C03079	HMDB0001344	METABOLITE	0	70
4-hydroxyhippurate	4-hydroxyhippurate		HMDB0013678	METABOLITE	4	14
4-hydroxyphenylacetate	4-hydroxyphenylacetate	C00642	HMDB0000020	METABOLITE	1	8
4-hydroxyphenylacetylglutamine	4-hydroxyphenylacetylglutamine			METABOLITE	1	41
4-hydroxyphenylpyruvate	4-hydroxyphenylpyruvate	C01179	HMDB0000707	METABOLITE	0	21
4-imidazoleacetate	4-imidazoleacetate	C02835	HMDB0002024	METABOLITE	1	2
4-methoxyphenol sulfate	4-methoxyphenol sulfate			METABOLITE	1	11
4-methyl-2-oxopentanoate	4-methyl-2-oxopentanoate	C00233	HMDB0000695	METABOLITE	0	81
4-methylcatechol sulfate	4-methylcatechol sulfate		HMDB0240459	METABOLITE	4	21
4-methylguaiacol sulfate	4-methylguaiacol sulfate			METABOLITE	4	16
4-methylhexanoylglutamine	4-methylhexanoylglutamine			METABOLITE	3	46
4-methylnonanoylcarnitine	4-methylnonanoylcarnitine			METABOLITE	0	2
4-oxo-retinoic acid	4-oxo-retinoic acid		HMDB0006285	METABOLITE	1	7
4-vinylcatechol sulfate	4-vinylcatechol sulfate			METABOLITE	4	15
4-vinylguaiacol sulfate	4-vinylguaiacol sulfate		HMDB0127980	METABOLITE
4-vinylphenol sulfate	4-vinylphenol sulfate	C05627	HMDB0062775	METABOLITE	4	5
5,6-dihydrothymine	5,6-dihydrothymine	C00906	HMDB0000079	METABOLITE	4	7
5,6-dihydrouracil	5,6-dihydrouracil	C00429	HMDB0000076	METABOLITE	13	4
5,6-dihydrouridine	5,6-dihydrouridine		HMDB0000497	METABOLITE	0	34
5-(galactosylhydroxy)-L-lysine	5-(galactosylhydroxy)-L-lysine			METABOLITE	1	6
5-acetylamino-6-amino-3-methyluracil	5-acetylamino-6-amino-3-methyluracil	C16366	HMDB0004400	METABOLITE	4	25
5-acetylamino-6-formylamino-3-methyluracil	5-acetylamino-6-formylamino-3-methyluracil	C16365	HMDB0011105	METABOLITE	4	12
5-dodecenoate (12:1n7)	5-dodecenoate (12:1n7)		HMDB0000529	METABOLITE	3	49
5-dodecenoylcarnitine (C12:1)	5-dodecenoylcarnitine (C12:1)		HMDB13326	METABOLITE	3	56
5-hydroxy-2-methylpyridine sulfate	5-hydroxy-2-methylpyridine sulfate			METABOLITE
5-hydroxyhexanoate	5-hydroxyhexanoate		HMDB0000525,HMDB0000409	METABOLITE	1	12
5-hydroxyindole sulfate	5-hydroxyindole sulfate			METABOLITE	1	15
5-hydroxylysine	5-hydroxylysine	C16741	HMDB0000450	METABOLITE	1	13
5-methylthioadenosine (MTA)	5-methylthioadenosine (MTA)	C00170	HMDB0001173	METABOLITE	0	44
5-methyluridine (ribothymidine)	5-methyluridine (ribothymidine)		HMDB0000884	METABOLITE	0	9
5-oxoproline	5-oxoproline	C01879,C02237	HMDB0000267	METABOLITE	0	7
5alpha-androstan-3alpha,17alpha-diol monosulfate	5alpha-androstan-3alpha,17alpha-diol monosulfate		HMDB0000412	METABOLITE	0	47
5alpha-androstan-3alpha,17beta-diol 17-glucuronide	5alpha-androstan-3alpha,17beta-diol 17-glucuronide			METABOLITE	0	56
5alpha-androstan-3alpha,17beta-diol disulfate	5alpha-androstan-3alpha,17beta-diol disulfate		HMDB0094682	METABOLITE	0	71
5alpha-androstan-3alpha,17beta-diol monosulfate (1)	5alpha-androstan-3alpha,17beta-diol monosulfate (1)			METABOLITE	0	36
5alpha-androstan-3alpha,17beta-diol monosulfate (2)	5alpha-androstan-3alpha,17beta-diol monosulfate (2)			METABOLITE	0	66
5alpha-androstan-3beta,17alpha-diol disulfate	5alpha-androstan-3beta,17alpha-diol disulfate		HMDB0094682	METABOLITE	0	27
5alpha-androstan-3beta,17beta-diol disulfate	5alpha-androstan-3beta,17beta-diol disulfate	C12525	HMDB00493	METABOLITE	0	53
5alpha-androstan-3beta,17beta-diol monosulfate (2)	5alpha-androstan-3beta,17beta-diol monosulfate (2)			METABOLITE	0	35
5alpha-pregnan-3beta,20alpha-diol disulfate	5alpha-pregnan-3beta,20alpha-diol disulfate		HMDB0094650	METABOLITE	0	41
5alpha-pregnan-3beta,20alpha-diol monosulfate (2)	5alpha-pregnan-3beta,20alpha-diol monosulfate (2)			METABOLITE	0	17
5alpha-pregnan-3beta,20beta-diol monosulfate (1)	5alpha-pregnan-3beta,20beta-diol monosulfate (1)		HMDB0240580	METABOLITE	0	20
5alpha-pregnan-diol disulfate	5alpha-pregnan-diol disulfate		HMDB0240582,HMDB0240581	METABOLITE	0	34
6-bromotryptophan	6-bromotryptophan			METABOLITE	0	13
6-hydroxyindole sulfate	6-hydroxyindole sulfate		HMDB0000682	METABOLITE	1	30
6-hydroxywarfarin	6-hydroxywarfarin		HMDB0013883,HMDB0013880	METABOLITE
6-oxopiperidine-2-carboxylate	6-oxopiperidine-2-carboxylate		HMDB0061705	METABOLITE	4	14
7-HOCA	7-HOCA	C17337	HMDB0012458	METABOLITE	3	6
7-dehydrocholesterol	7-dehydrocholesterol	C01164	HMDB0000032	METABOLITE	2	45
7-hydroxywarfarin	7-hydroxywarfarin		HMDB0013886	METABOLITE
7-ketodeoxycholate	7-ketodeoxycholate		HMDB0000391	METABOLITE	1	3
7-methylguanine	7-methylguanine	C02242	HMDB0000897	METABOLITE	0	22
7-methylurate	7-methylurate	C16355	HMDB0011107	METABOLITE	4	39
7-methylxanthine	7-methylxanthine	C16353	HMDB0001991	METABOLITE	4	24
8-methoxykynurenate	8-methoxykynurenate	C05830	HMDB0060426	METABOLITE	0	12
9,10-DiHOME	9,10-DiHOME	C14828	HMDB0004704	METABOLITE	0	8
9-hydroxystearate	9-hydroxystearate		HMDB0061661	METABOLITE	3	4
acesulfame	acesulfame		HMDB0033585	METABOLITE
acetoacetate	acetoacetate	C00164	HMDB0000060	METABOLITE	3	15
acetylcarnitine (C2)	acetylcarnitine (C2)	C02571	HMDB0000201	METABOLITE	3	48
acisoga	acisoga		HMDB0061384	METABOLITE	1	8
aconitate [cis or trans]	aconitate [cis or trans]	C02341,C004174	HMDB0000958,HMDB000072	METABOLITE	0	32
adenine	adenine	C00147	HMDB0000034	METABOLITE	1	10
adenosine 3',5'-cyclic monophosphate (cAMP)	adenosine 3',5'-cyclic monophosphate (cAMP)	C00575	HMDB0000058	METABOLITE	1	5
AMP	AMP	C00020	HMDB0000045	METABOLITE	1	48
adipoylcarnitine (C6-DC)	adipoylcarnitine (C6-DC)		HMDB0061677	METABOLITE	3	20
adrenate (22:4n6)	adrenate (22:4n6)	C16527	HMDB0002226	METABOLITE	3	51
alanine	alanine	C00041	HMDB0000161	METABOLITE	0	56
allantoin	allantoin	C02350,C02348,C01551	HMDB0000462	METABOLITE	1	16
alliin	alliin	C08265	HMDB0033592	METABOLITE
alpha-CMBHC glucuronide	alpha-CMBHC glucuronide			METABOLITE	6	1
alpha-hydroxycaproate	alpha-hydroxycaproate		HMDB0001624	METABOLITE	9	1
alpha-hydroxyisocaproate	alpha-hydroxyisocaproate	C03264	HMDB0000665,HMDB0000624,HMDB00746	METABOLITE	0	67
alpha-hydroxyisovalerate	alpha-hydroxyisovalerate		HMDB0000407	METABOLITE	0	16
alpha-ketobutyrate	alpha-ketobutyrate	C00109	HMDB0000005	METABOLITE	0	20
alpha-ketoglutaramate*	alpha-ketoglutaramate*	C00940	HMDB0001552	METABOLITE	1	47
alpha-ketoglutarate	alpha-ketoglutarate	C00026	HMDB0000208	METABOLITE	2	53
alpha-tocopherol	alpha-tocopherol	C02477	HMDB0001893	METABOLITE	2	105
andro steroid monosulfate C19H28O6S (1)*	andro steroid monosulfate C19H28O6S (1)*		HMDB0002759	METABOLITE	0	33
androstenediol (3alpha, 17alpha) monosulfate (2)	androstenediol (3alpha, 17alpha) monosulfate (2)			METABOLITE	0	54
androstenediol (3alpha, 17alpha) monosulfate (3)	androstenediol (3alpha, 17alpha) monosulfate (3)			METABOLITE	0	42
androstenediol (3beta,17beta) disulfate (1)	androstenediol (3beta,17beta) disulfate (1)	C04295	HMDB0240313	METABOLITE	0	58
androstenediol (3beta,17beta) disulfate (2)	androstenediol (3beta,17beta) disulfate (2)		HMDB0240313	METABOLITE	0	49
androstenediol (3beta,17beta) monosulfate (1)	androstenediol (3beta,17beta) monosulfate (1)		HMDB0240429	METABOLITE	0	60
androstenediol (3beta,17beta) monosulfate (2)	androstenediol (3beta,17beta) monosulfate (2)		HMDB0186954,HMDB0240429	METABOLITE	0	3
androsterone glucuronide	androsterone glucuronide	C11135	HMDB0002829	METABOLITE	0	50
androsterone sulfate	androsterone sulfate		HMDB0002759	METABOLITE	0	40
anthranilate	anthranilate	C00108	HMDB0001123	METABOLITE	1	19
arabitol/xylitol	arabitol/xylitol	C00542,C01904,C00379	HMDB0002917,HMDB0001851,HMDB0000568	METABOLITE	1	71
arabonate/xylonate	arabonate/xylonate	C00502,C05411	HMDB0000539	METABOLITE	1	30
arachidate (20:0)	arachidate (20:0)	C06425	HMDB0002212	METABOLITE	0	22
arachidonate (20:4n6)	arachidonate (20:4n6)	C00219	HMDB0001043	METABOLITE	3	69
arachidonoylcarnitine (C20:4)	arachidonoylcarnitine (C20:4)		HMDB0006455	METABOLITE	0	14
arachidonoylcholine	arachidonoylcholine		HMDB0240583	METABOLITE	1	29
arachidoylcarnitine (C20)*	arachidoylcarnitine (C20)*		HMDB0006460	METABOLITE	2	81
argininate*	argininate*		HMDB0003148	METABOLITE	1	25
arginine	arginine	C00062	HMDB0000517	METABOLITE	0	18
ascorbic acid 2-sulfate	ascorbic acid 2-sulfate		HMDB0060649	METABOLITE	1	5
ascorbic acid 3-sulfate*	ascorbic acid 3-sulfate*			METABOLITE	2	33
asparagine	asparagine	C00152	HMDB0000168	METABOLITE	0	23
aspartate	aspartate	C00049	HMDB0000191	METABOLITE	1	47
behenate (22:0)*	behenate (22:0)*	C08281	HMDB0000944	METABOLITE	0	7
behenoyl dihydrosphingomyelin (d18:0/22:0)*	behenoyl dihydrosphingomyelin (d18:0/22:0)*		HMDB0012091	METABOLITE	2	18
behenoyl sphingomyelin (d18:1/22:0)*	behenoyl sphingomyelin (d18:1/22:0)*		HMDB0012103	METABOLITE	2	59
behenoylcarnitine (C22)*	behenoylcarnitine (C22)*		HMDB0062468	METABOLITE	2	40
benzoate	benzoate	C00180	HMDB0001870	METABOLITE	2	33
beta-alanine	beta-alanine	C00099	HMDB0000056	METABOLITE	0	5
beta-citrylglutamate	beta-citrylglutamate	C20775		METABOLITE	1	29
beta-cryptoxanthin	beta-cryptoxanthin	C08591	HMDB0033844	METABOLITE	1	29
beta-hydroxyisovalerate	beta-hydroxyisovalerate		HMDB0000754	METABOLITE	0	10
beta-hydroxyisovaleroylcarnitine	beta-hydroxyisovaleroylcarnitine			METABOLITE	1	12
beta-sitosterol	beta-sitosterol	C01753	HMDB0000852	METABOLITE	2	22
betaine	betaine	C00719	HMDB0000043	METABOLITE	0	4
bilirubin (E,E)*	bilirubin (E,E)*			METABOLITE	0	20
bilirubin (E,Z or Z,E)*	bilirubin (E,Z or Z,E)*	C00486	HMDB0000488	METABOLITE	0	24
bilirubin	bilirubin	C00486	HMDB0000054	METABOLITE	0	24
bilirubin degradation product, C16H18N2O5 (1)	bilirubin degradation product, C16H18N2O5 (1)			METABOLITE	0	33
bilirubin degradation product, C16H18N2O5 (2)	bilirubin degradation product, C16H18N2O5 (2)			METABOLITE	0	30
bilirubin degradation product, C16H18N2O5 (3)	bilirubin degradation product, C16H18N2O5 (3)			METABOLITE	0	27
bilirubin degradation product, C16H18N2O5 (4)	bilirubin degradation product, C16H18N2O5 (4)			METABOLITE	0	28
bilirubin degradation product, C17H18N2O4 (1)	bilirubin degradation product, C17H18N2O4 (1)			METABOLITE	0	33
bilirubin degradation product, C17H18N2O4 (2)	bilirubin degradation product, C17H18N2O4 (2)			METABOLITE	0	34
bilirubin degradation product, C17H18N2O4 (3)	bilirubin degradation product, C17H18N2O4 (3)			METABOLITE	0	34
bilirubin degradation product, C17H20N2O5 (1)	bilirubin degradation product, C17H20N2O5 (1)			METABOLITE	0	28
bilirubin degradation product, C17H20N2O5 (2)	bilirubin degradation product, C17H20N2O5 (2)			METABOLITE	0	28
biliverdin	biliverdin	C00500	HMDB0001008	METABOLITE	0	20
branched chain 14:0 dicarboxylic acid	branched chain 14:0 dicarboxylic acid			METABOLITE	1	9
branched-chain fatty acid 18:0 (2)	branched-chain fatty acid 18:0 (2)			METABOLITE	1	4
branched-chain, straight-chain, or cyclopropyl 10:1 fatty acid (1)*	branched-chain, straight-chain, or cyclopropyl 10:1 fatty acid (1)*			METABOLITE	0	19
branched-chain, straight-chain, or cyclopropyl 12:1 fatty acid*	branched-chain, straight-chain, or cyclopropyl 12:1 fatty acid*			METABOLITE	3	68
butyrate/isobutyrate (4:0)	butyrate/isobutyrate (4:0)	C00246	HMDB0000039	METABOLITE	1	8
butyrylcarnitine (C4)	butyrylcarnitine (C4)	C02862	HMDB0002013	METABOLITE	0	23
butyrylglycine (C4)	butyrylglycine (C4)		HMDB0000808	METABOLITE
C-glycosyltryptophan	C-glycosyltryptophan		HMDB0240296	METABOLITE	1	44
caffeic acid sulfate	caffeic acid sulfate		HMDB0041708	METABOLITE
caffeine	caffeine	C07481	HMDB0001847	METABOLITE	4	16
campesterol	campesterol	C01789	HMDB0002869	METABOLITE	2	27
candesartan	candesartan	C07468	HMDB0014934	METABOLITE
caprate (10:0)	caprate (10:0)	C01571	HMDB0000511	METABOLITE	3	15
caproate (6:0)	caproate (6:0)	C01585	HMDB0000535	METABOLITE	3	16
caprylate (8:0)	caprylate (8:0)	C06423	HMDB0000482	METABOLITE	3	13
carboxyethyl-GABA	carboxyethyl-GABA		HMDB0002201	METABOLITE	6	4
carboxyibuprofen	carboxyibuprofen		HMDB0060564	METABOLITE
carboxyibuprofen glucuronide*	carboxyibuprofen glucuronide*		HMDB60564	METABOLITE
carnitine	carnitine	C00487,C00308	HMDB0000062	METABOLITE	0	11
carotene diol (1)	carotene diol (1)			METABOLITE	1	3
carotene diol (2)	carotene diol (2)			METABOLITE	1	7
carotene diol (3)	carotene diol (3)			METABOLITE	1	4
catechol sulfate	catechol sulfate		HMDB0059724	METABOLITE	4	25
ceramide (d16:1/24:1, d18:1/22:1)*	ceramide (d16:1/24:1, d18:1/22:1)*			METABOLITE	2	119
ceramide (d18:1/14:0, d16:1/16:0)*	ceramide (d18:1/14:0, d16:1/16:0)*			METABOLITE	2	34
ceramide (d18:1/17:0, d17:1/18:0)*	ceramide (d18:1/17:0, d17:1/18:0)*			METABOLITE	2	119
ceramide (d18:1/20:0, d16:1/22:0, d20:1/18:0)*	ceramide (d18:1/20:0, d16:1/22:0, d20:1/18:0)*			METABOLITE	2	103
ceramide (d18:2/24:1, d18:1/24:2)*	ceramide (d18:2/24:1, d18:1/24:2)*			METABOLITE	2	56
cerotoylcarnitine (C26)*	cerotoylcarnitine (C26)*		HMDB0006347	METABOLITE	2	75
cetirizine	cetirizine	C07778	HMDB0005032	METABOLITE
chenodeoxycholate	chenodeoxycholate	C02528	HMDB0000518	METABOLITE	0	8
chiro-inositol	chiro-inositol	C19891	HMDB0240209	METABOLITE
cholate	cholate	C00695	HMDB0000619	METABOLITE	1	8
cholesterol	cholesterol	C00187	HMDB0000067	METABOLITE	2	112
cholesterol sulfate	cholesterol sulfate	C18043	HMDB00653	METABOLITE	0	26
cholic acid glucuronide	cholic acid glucuronide		HMDB0002577	METABOLITE	1	8
choline	choline	C00114	HMDB0000097	METABOLITE	0	27
phosphocholine	phosphocholine	C00588	HMDB0001565	METABOLITE	1	37
cinnamoylglycine	cinnamoylglycine		HMDB0011621	METABOLITE	1	14
cis-3,4-methyleneheptanoate	cis-3,4-methyleneheptanoate			METABOLITE	1	4
cis-3,4-methyleneheptanoylcarnitine	cis-3,4-methyleneheptanoylcarnitine			METABOLITE	1	8
cis-4-decenoate (10:1n6)*	cis-4-decenoate (10:1n6)*		HMDB0004980	METABOLITE	1	46
cis-4-decenoylcarnitine (C10:1)	cis-4-decenoylcarnitine (C10:1)		HMDB0013205	METABOLITE	3	30
citalopram N-oxide*	citalopram N-oxide*	C16607	HMDB0060654	METABOLITE
citalopram propionate*	citalopram propionate*	C16610	HMDB60463	METABOLITE
citalopram/escitalopram	citalopram/escitalopram	D07913	HMDB0005028	METABOLITE
citrate	citrate	C00158	HMDB0000094	METABOLITE	0	18
citrulline	citrulline	C00327	HMDB0000904	METABOLITE	0	20
clindamycin	clindamycin	D00277,DG00435,C06914	HMDB0015321	METABOLITE
corticosterone	corticosterone	C02140	HMDB0001547	METABOLITE	0	7
cortisol	cortisol	C00735	HMDB0000063	METABOLITE	0	5
cortisone	cortisone	C00762	HMDB0002802	METABOLITE	0	26
cortolone glucuronide (1)	cortolone glucuronide (1)			METABOLITE	0	7
cotinine	cotinine		HMDB0001046	METABOLITE
creatine	creatine	C00300	HMDB0000064	METABOLITE	2	25
creatinine	creatinine	C00791	HMDB0000562	METABOLITE	0	72
cyclo(gly-pro)	cyclo(gly-pro)			METABOLITE
cyclo(leu-pro)	cyclo(leu-pro)		HMDB0034276	METABOLITE	4	9
cys-gly, oxidized	cys-gly, oxidized			METABOLITE	0	46
cystathionine	cystathionine	C02291	HMDB0000099	METABOLITE	1	41
cysteine	cysteine	C00097	HMDB0000574	METABOLITE	0	10
cysteine s-sulfate	cysteine s-sulfate	C05824	HMDB0000731	METABOLITE	1	17
cysteine sulfinic acid	cysteine sulfinic acid	C00606	HMDB0000996	METABOLITE	4	7
cysteine-glutathione disulfide	cysteine-glutathione disulfide	R00900	HMDB0000656	METABOLITE	1	31
cysteinylglycine	cysteinylglycine	C01419	HMDB0000078	METABOLITE	0	45
cysteinylglycine disulfide*	cysteinylglycine disulfide*		HMDB0000709	METABOLITE	0	57
cystine	cystine	C00491	HMDB0000192	METABOLITE	0	31
cytidine	cytidine	C00475	HMDB0000089	METABOLITE	0	4
cytosine	cytosine	C00380	HMDB0000630	METABOLITE	1	24
daidzein sulfate (2)	daidzein sulfate (2)			METABOLITE
De(carboxymethoxy) cetirizine acetic acid	De(carboxymethoxy) cetirizine acetic acid			METABOLITE
decadienedioic acid (C10:2-DC)	decadienedioic acid (C10:2-DC)			METABOLITE	3	22
decanoylcarnitine (C10)	decanoylcarnitine (C10)		HMDB0000651	METABOLITE	3	38
dehydroepiandrosterone sulfate (DHEA-S)	dehydroepiandrosterone sulfate (DHEA-S)	C04555	HMDB0001032	METABOLITE	0	51
deoxycarnitine	deoxycarnitine	C01181	HMDB0001161	METABOLITE	0	50
deoxycholate	deoxycholate	C04483	HMDB0000626	METABOLITE	0	13
deoxycholic acid 12-sulfate*	deoxycholic acid 12-sulfate*			METABOLITE	0	7
deoxycholic acid glucuronide	deoxycholic acid glucuronide			METABOLITE	1	9
desmethylnaproxen	desmethylnaproxen		HMDB0013989	METABOLITE
desmethylnaproxen sulfate	desmethylnaproxen sulfate			METABOLITE
dexamethasone	dexamethasone	C15643,D00292	HMDB0015364	METABOLITE
dexpanthenol	dexpanthenol	D03726	HMDB0004231	METABOLITE
diacylglycerol (14:0/18:1, 16:0/16:1) [1]*	diacylglycerol (14:0/18:1, 16:0/16:1) [1]*			METABOLITE	2	108
diacylglycerol (14:0/18:1, 16:0/16:1) [2]*	diacylglycerol (14:0/18:1, 16:0/16:1) [2]*			METABOLITE	2	83
diacylglycerol (16:1/18:2 [2], 16:0/18:3 [1])*	diacylglycerol (16:1/18:2 [2], 16:0/18:3 [1])*			METABOLITE	2	33
diazepam	diazepam	D00293	HMDB0014967	METABOLITE
dihomolinoleate (20:2n6)	dihomolinoleate (20:2n6)	C16525	HMDB0005060	METABOLITE	3	92
dihomolinolenate (20:3n3 or 3n6)	dihomolinolenate (20:3n3 or 3n6)	C03242	HMDB0002925	METABOLITE	3	75
dihomo-linolenoyl-choline	dihomo-linolenoyl-choline			METABOLITE	1	24
dihomo-linolenoylcarnitine (C20:3n3 or 6)*	dihomo-linolenoylcarnitine (C20:3n3 or 6)*			METABOLITE	0	13
dihomo-linoleoylcarnitine (C20:2)*	dihomo-linoleoylcarnitine (C20:2)*			METABOLITE	3	45
dihydrocaffeate sulfate (2)	dihydrocaffeate sulfate (2)			METABOLITE	4	9
dihydroferulate	dihydroferulate		HMDB0062121	METABOLITE	4	7
dihydroferulic acid sulfate	dihydroferulic acid sulfate		HMDB0041724	METABOLITE
dihydroorotate	dihydroorotate	C00337	HMDB03349	METABOLITE	0	31
dimethyl sulfone	dimethyl sulfone	C11142	HMDB0004983	METABOLITE
dimethylarginine (ADMA + SDMA)	dimethylarginine (ADMA + SDMA)	C21189,C03626	HMDB0003334,HMDB0001539	METABOLITE	1	30
dimethylglycine	dimethylglycine	C03626	HMDB0000092	METABOLITE	0	17
dimethylguanidino valeric acid (DMGV)*	dimethylguanidino valeric acid (DMGV)*			METABOLITE	1	11
docosadienoate (22:2n6)	docosadienoate (22:2n6)	C16533	HMDB0061714	METABOLITE	3	84
docosadioate (C22-DC)	docosadioate (C22-DC)	C14240	HMDB0061714	METABOLITE	0	7
docosahexaenoate (DHA; 22:6n3)	docosahexaenoate (DHA; 22:6n3)	C06429	HMDB0002183	METABOLITE	3	66
docosahexaenoylcarnitine (C22:6)*	docosahexaenoylcarnitine (C22:6)*			METABOLITE	1	22
docosahexaenoylcholine	docosahexaenoylcholine			METABOLITE	1	38
docosapentaenoate (DPA; 22:5n3)	docosapentaenoate (DPA; 22:5n3)	C16513	HMDB0001976,HMDB0006528	METABOLITE	3	77
docosapentaenoate (n6 DPA; 22:5n6)	docosapentaenoate (n6 DPA; 22:5n6)	C16513	HMDB0001976	METABOLITE	3	46
dodecadienoate (12:2)*	dodecadienoate (12:2)*			METABOLITE	3	49
dodecanedioate (C12)	dodecanedioate (C12)	C02678	HMDB0000623	METABOLITE	3	10
dodecenedioate (C12:1-DC)*	dodecenedioate (C12:1-DC)*		HMDB0000933	METABOLITE	3	7
dopamine 3-O-sulfate	dopamine 3-O-sulfate	C13690	HMDB0006275	METABOLITE	0	15
dopamine 4-sulfate	dopamine 4-sulfate	C13691	HMDB0004148	METABOLITE
ectoine	ectoine	C06231		METABOLITE	0	7
EDTA	EDTA	C00284	HMDB0015109	METABOLITE	0	17
eicosanedioate (C20-DC)	eicosanedioate (C20-DC)			METABOLITE	0	7
eicosapentaenoate (EPA; 20:5n3)	eicosapentaenoate (EPA; 20:5n3)	C06428	HMDB0001999	METABOLITE	3	49
eicosenedioate (C20:1-DC)*	eicosenedioate (C20:1-DC)*			METABOLITE	0	14
eicosenoate (20:1n9 or 1n11)	eicosenoate (20:1n9 or 1n11)	C16526	HMDB0002231,HMDB0062436	METABOLITE	3	94
eicosenoylcarnitine (C20:1)*	eicosenoylcarnitine (C20:1)*			METABOLITE	3	78
epiandrosterone sulfate	epiandrosterone sulfate	C04555	HMDB0062657	METABOLITE	0	37
ergothioneine	ergothioneine	C05570	HMDB0003045	METABOLITE	0	19
erucate (22:1n9)	erucate (22:1n9)	C08316	HMDB0002068	METABOLITE	1	25
erythritol	erythritol	C00503	HMDB0002994	METABOLITE	1	33
erythronate*	erythronate*		HMDB0000613	METABOLITE	1	40
ethyl alpha-glucopyranoside	ethyl alpha-glucopyranoside		HMDB0029968	METABOLITE
ethyl beta-glucopyranoside	ethyl beta-glucopyranoside		HMDB0029968	METABOLITE	1	16
ethyl glucuronide	ethyl glucuronide		HMDB0010325	METABOLITE
ethylmalonate	ethylmalonate		HMDB0000622	METABOLITE	0	7
etiocholanolone glucuronide	etiocholanolone glucuronide		HMDB0004484	METABOLITE	0	20
eugenol sulfate	eugenol sulfate		HMDB0135245	METABOLITE	0	1
ezetimibe glucuronide*	ezetimibe glucuronide*			METABOLITE
ferulic acid 4-sulfate	ferulic acid 4-sulfate		HMDB0029200	METABOLITE
feruloylquinate (4)	feruloylquinate (4)			METABOLITE
ADSGEGDFXAEGGGVR*	ADSGEGDFXAEGGGVR*			METABOLITE
DSGEGDFXAEGGGVR*	DSGEGDFXAEGGGVR*			METABOLITE
Fibrinopeptide B (1-13)	Fibrinopeptide B (1-13)			METABOLITE
FAD	FAD	C00016	HMDB0001248	METABOLITE	0	22
formiminoglutamate	formiminoglutamate	C00439	HMDB0000854	METABOLITE	0	49
fructose	fructose	C00095	HMDB0000660	METABOLITE	1	17
fructosyllysine	fructosyllysine		HMDB0034879	METABOLITE	0	7
fumarate	fumarate	C00122	HMDB0000134	METABOLITE	1	9
furosemide	furosemide	D00331	HMDB0001933	METABOLITE
galactonate	galactonate	C15930,C00880	HMDB0000565	METABOLITE	1	2
gamma-CEHC	gamma-CEHC		HMDB0001931	METABOLITE	1	5
gamma-CEHC glucuronide*	gamma-CEHC glucuronide*			METABOLITE
gamma-glutamyl-2-aminobutyrate	gamma-glutamyl-2-aminobutyrate			METABOLITE	0	5
gamma-glutamyl-alpha-lysine	gamma-glutamyl-alpha-lysine			METABOLITE	0	18
gamma-glutamyl-epsilon-lysine	gamma-glutamyl-epsilon-lysine		HMDB0003869	METABOLITE	0	13
gamma-glutamylcitrulline*	gamma-glutamylcitrulline*			METABOLITE	0	16
gamma-glutamylglutamate	gamma-glutamylglutamate	C05282	HMDB0011737	METABOLITE	0	44
gamma-glutamylglutamine	gamma-glutamylglutamine	C05283	HMDB0011738	METABOLITE	0	33
gamma-glutamylglycine	gamma-glutamylglycine		HMDB0011667	METABOLITE	0	12
gamma-glutamylhistidine	gamma-glutamylhistidine		HMDB0029151	METABOLITE	0	16
gamma-glutamylisoleucine*	gamma-glutamylisoleucine*		HMDB0011170	METABOLITE	0	95
gamma-glutamylleucine	gamma-glutamylleucine		HMDB0011171	METABOLITE	0	80
gamma-glutamylmethionine	gamma-glutamylmethionine		HMDB0029155	METABOLITE	0	82
gamma-glutamylphenylalanine	gamma-glutamylphenylalanine		HMDB0000594	METABOLITE	0	27
gamma-glutamylthreonine	gamma-glutamylthreonine		HMDB0029159	METABOLITE	0	14
gamma-glutamyltryptophan	gamma-glutamyltryptophan		HMDB0029160	METABOLITE	0	30
gamma-glutamyltyrosine	gamma-glutamyltyrosine		HMDB0011741	METABOLITE	0	47
gamma-glutamylvaline	gamma-glutamylvaline		HMDB0011172	METABOLITE	0	74
gamma-tocopherol/beta-tocopherol	gamma-tocopherol/beta-tocopherol	C14152,C02483	HMDB0006335,HMDB0001492	METABOLITE	2	80
gentisate	gentisate	C00628	HMDB0000152	METABOLITE	1	7
ginkgolic acid C15:1	ginkgolic acid C15:1	C10794		METABOLITE
ginkgolic acid C17:1	ginkgolic acid C17:1		HMDB38522	METABOLITE
GlcNAc sulfate conjugate of C21H34O2 steroid	GlcNAc sulfate conjugate of C21H34O2 steroid			METABOLITE	0	19
gluconate	gluconate	C00257	HMDB0000625	METABOLITE	1	46
glucose	glucose	C00031	HMDB0000122	METABOLITE	1	22
glucuronate	glucuronate	C16245	HMDB0000127	METABOLITE	1	30
glucuronide of C10H18O2 (1)*	glucuronide of C10H18O2 (1)*			METABOLITE
glucuronide of C10H18O2 (7)*	glucuronide of C10H18O2 (7)*			METABOLITE	1	20
glucuronide of C10H18O2 (8)*	glucuronide of C10H18O2 (8)*			METABOLITE
glucuronide of C14H22O4 (2)*	glucuronide of C14H22O4 (2)*			METABOLITE	1	13
glucuronide of piperine metabolite C17H21NO3 (3)*	glucuronide of piperine metabolite C17H21NO3 (3)*			METABOLITE	5	16
glucuronide of piperine metabolite C17H21NO3 (4)*	glucuronide of piperine metabolite C17H21NO3 (4)*			METABOLITE	5	15
glucuronide of piperine metabolite C17H21NO3 (5)*	glucuronide of piperine metabolite C17H21NO3 (5)*			METABOLITE	5	15
glutamate	glutamate	C00025,C00217	HMDB0000148	METABOLITE	0	83
glutamine	glutamine	C00064	HMDB0000641	METABOLITE	0	11
glutamine conjugate of C6H10O2 (1)*	glutamine conjugate of C6H10O2 (1)*			METABOLITE	3	8
glutamine conjugate of C6H10O2 (2)*	glutamine conjugate of C6H10O2 (2)*			METABOLITE	3	55
glutamine conjugate of C7H12O2*	glutamine conjugate of C7H12O2*			METABOLITE	3	40
glutamine_degradant*	glutamine_degradant*			METABOLITE	0	48
glutarylcarnitine (C5-DC)	glutarylcarnitine (C5-DC)		HMDB0013130	METABOLITE	0	18
glycerate	glycerate	C00258	HMDB0006372,HMDB0000139	METABOLITE	1	20
glycerol	glycerol	C00116	HMDB0000131	METABOLITE	3	49
glycerol 3-phosphate	glycerol 3-phosphate	C0093	HMDB0000126	METABOLITE	0	34
glycerophosphoethanolamine	glycerophosphoethanolamine	C01233	HMDB0000114	METABOLITE	2	119
glycerophosphorylcholine (GPC)	glycerophosphorylcholine (GPC)	C00670	HMDB0000086	METABOLITE	2	30
glycine	glycine	C00037	HMDB0000123	METABOLITE	0	7
glycine conjugate of C10H14O2 (1)*	glycine conjugate of C10H14O2 (1)*			METABOLITE	1	12
glyco-beta-muricholate	glyco-beta-muricholate			METABOLITE	0	26
glycochenodeoxycholate	glycochenodeoxycholate	C05466	HMDB0000637	METABOLITE	0	36
glycochenodeoxycholate 3-sulfate	glycochenodeoxycholate 3-sulfate		HMDB0002409,HMDB0002497,HMDB0002496	METABOLITE	0	18
glycochenodeoxycholate glucuronide (1)	glycochenodeoxycholate glucuronide (1)		HMDB0002579	METABOLITE	0	31
glycocholate	glycocholate	C01921	HMDB0000138	METABOLITE	0	48
glycocholate glucuronide (1)	glycocholate glucuronide (1)			METABOLITE
glycocholenate sulfate*	glycocholenate sulfate*			METABOLITE	0	19
glycodeoxycholate	glycodeoxycholate	C05464	HMDB00631	METABOLITE	0	45
glycodeoxycholate 3-sulfate	glycodeoxycholate 3-sulfate			METABOLITE	0	14
glycohyocholate	glycohyocholate		HMDB0000138	METABOLITE	0	13
glycolithocholate	glycolithocholate	C15557	HMDB00698	METABOLITE	0	6
glycolithocholate sulfate*	glycolithocholate sulfate*	C11301	HMDB0002639	METABOLITE	0	13
glycosyl ceramide (d18:1/20:0, d16:1/22:0)*	glycosyl ceramide (d18:1/20:0, d16:1/22:0)*			METABOLITE	2	104
glycosyl ceramide (d18:1/23:1, d17:1/24:1)*	glycosyl ceramide (d18:1/23:1, d17:1/24:1)*			METABOLITE	2	54
glycosyl ceramide (d18:2/24:1, d18:1/24:2)*	glycosyl ceramide (d18:2/24:1, d18:1/24:2)*			METABOLITE	1	38
glycosyl-N-(2-hydroxynervonoyl)-sphingosine (d18:1/24:1(2OH))*	glycosyl-N-(2-hydroxynervonoyl)-sphingosine (d18:1/24:1(2OH))*			METABOLITE	2	32
glycosyl-N-behenoyl-sphingadienine (d18:2/22:0)*	glycosyl-N-behenoyl-sphingadienine (d18:2/22:0)*			METABOLITE	2	41
glycosyl-N-behenoyl-sphingosine (d18:1/22:0)*	glycosyl-N-behenoyl-sphingosine (d18:1/22:0)*			METABOLITE	1	10
glycosyl-N-nervonoyl-sphingosine (d18:1/24:1)*	glycosyl-N-nervonoyl-sphingosine (d18:1/24:1)*		HMDB0010712,HMDB0004975	METABOLITE	1	21
glycosyl-N-palmitoyl-sphingosine (d18:1/16:0)	glycosyl-N-palmitoyl-sphingosine (d18:1/16:0)			METABOLITE	1	30
glycosyl-N-stearoyl-sphingosine (d18:1/18:0)	glycosyl-N-stearoyl-sphingosine (d18:1/18:0)			METABOLITE	2	67
glycoursodeoxycholate	glycoursodeoxycholate		HMDB0000708	METABOLITE	0	26
glycoursodeoxycholic acid sulfate (1)	glycoursodeoxycholic acid sulfate (1)			METABOLITE	0	16
guaiacol sulfate	guaiacol sulfate		HMDB0060013	METABOLITE	4	28
guanidinoacetate	guanidinoacetate	C00581	HMDB0000128	METABOLITE	0	32
guanidinosuccinate	guanidinosuccinate	C03139	HMDB0003157	METABOLITE
gulonate*	gulonate*	C00800	HMDB0003290	METABOLITE	1	53
heme	heme	C00032	HMDB0003178	METABOLITE	10	1
heptanoate (7:0)	heptanoate (7:0)	C17714	HMDB0000666	METABOLITE	2	1
heptenedioate (C7:1-DC)*	heptenedioate (C7:1-DC)*			METABOLITE	3	34
hexadecadienoate (16:2n6)	hexadecadienoate (16:2n6)		HMDB0000477	METABOLITE	3	43
hexadecanedioate (C16)	hexadecanedioate (C16)	C19615	HMDB0000672	METABOLITE	0	20
hexadecasphingosine (d16:1)*	hexadecasphingosine (d16:1)*			METABOLITE	2	64
hexadecenedioate (C16:1-DC)*	hexadecenedioate (C16:1-DC)*			METABOLITE	0	18
hexanoylcarnitine (C6)	hexanoylcarnitine (C6)		HMDB0000756	METABOLITE	3	52
hexanoylglutamine	hexanoylglutamine			METABOLITE	3	50
hippurate	hippurate	C01586	HMDB0000714	METABOLITE	4	19
histidine	histidine	C00135	HMDB0000177	METABOLITE	0	14
histidine betaine (hercynine)*	histidine betaine (hercynine)*			METABOLITE	2	35
homoarginine	homoarginine	C01924	HMDB0000670	METABOLITE	0	7
homocitrulline	homocitrulline	C02427	HMDB0000679	METABOLITE	1	21
homostachydrine*	homostachydrine*	C08283	HMDB0033433	METABOLITE	0	7
homovanillate (HVA)	homovanillate (HVA)	C05582	HMDB0000118	METABOLITE	1	18
hydantoin-5-propionate	hydantoin-5-propionate	C05565	HMDB0001212	METABOLITE	1	13
hydrochlorothiazide	hydrochlorothiazide	C07041	HMDB0001928	METABOLITE
hydroquinone sulfate	hydroquinone sulfate	C00530	HMDB0240263	METABOLITE	0	23
hydroxy-CMPF*	hydroxy-CMPF*			METABOLITE	1	14
hydroxy-N6,N6,N6-trimethyllysine*	hydroxy-N6,N6,N6-trimethyllysine*			METABOLITE	0	22
hydroxyasparagine	hydroxyasparagine	C20631	HMDB32332	METABOLITE	1	34
hydroxycotinine	hydroxycotinine		HMDB0001390	METABOLITE
hydroxypalmitoyl sphingomyelin (d18:1/16:0(OH))	hydroxypalmitoyl sphingomyelin (d18:1/16:0(OH))			METABOLITE	1	61
hyocholate	hyocholate	C17649	HMDB0000760	METABOLITE	0	4
hypotaurine	hypotaurine	C00519	HMDB0000965	METABOLITE	1	53
hypoxanthine	hypoxanthine	C00262	HMDB0000157	METABOLITE	0	6
ibuprofen acyl glucuronide	ibuprofen acyl glucuronide		HMDB0010343	METABOLITE
imidazole lactate	imidazole lactate	C05568	HMDB0002320	METABOLITE	0	7
imidazole propionate	imidazole propionate		HMDB0002271	METABOLITE	0	19
iminodiacetate (IDA)	iminodiacetate (IDA)	C19911	HMDB0011753	METABOLITE	12	6
indole-3-carboxylate	indole-3-carboxylate	C19837	HMDB0003320	METABOLITE	1	6
indoleacetate	indoleacetate	C00954	HMDB0000197	METABOLITE	1	14
indoleacetoylcarnitine*	indoleacetoylcarnitine*			METABOLITE	1	4
indoleacetylglutamine	indoleacetylglutamine		HMDB0013240	METABOLITE	1	29
indolelactate	indolelactate	C02043	HMDB0000671	METABOLITE	0	49
indolepropionate	indolepropionate		HMDB0002302	METABOLITE	1	15
indolin-2-one	indolin-2-one	C12312		METABOLITE	1	30
inosine	inosine	C00294	HMDB0000195	METABOLITE	1	5
isobutyrylcarnitine (C4)	isobutyrylcarnitine (C4)		HMDB0000736	METABOLITE	1	16
isobutyrylglycine (C4)	isobutyrylglycine (C4)		HMDB0000730	METABOLITE	2	12
isocaproate (i6:0)	isocaproate (i6:0)		HMDB00689	METABOLITE	0	9
isocitric lactone	isocitric lactone			METABOLITE	0	10
isoeugenol sulfate	isoeugenol sulfate			METABOLITE
isoleucine	isoleucine	C16424,C00407,C06418	HMDB0000172	METABOLITE	0	87
isoleucylglycine	isoleucylglycine		HMDB0028907	METABOLITE	1	6
isoursodeoxycholate	isoursodeoxycholate	C17662	HMDB0000686	METABOLITE	0	2
isovalerate (C5)	isovalerate (C5)	C08262	HMDB0000718	METABOLITE	0	14
isovalerylcarnitine (C5)	isovalerylcarnitine (C5)	C20826	HMDB0000688	METABOLITE	0	43
isovalerylglycine	isovalerylglycine		HMDB00678	METABOLITE	2	4
kynurenate	kynurenate	C01717	HMDB0000715	METABOLITE	0	21
kynurenine	kynurenine	C00328	HMDB0000684	METABOLITE	0	30
L-urobilin	L-urobilin	C05793	HMDB0004159	METABOLITE
lactate	lactate	C00186	HMDB0000190	METABOLITE	0	20
lactosyl-N-behenoyl-sphingosine (d18:1/22:0)*	lactosyl-N-behenoyl-sphingosine (d18:1/22:0)*		HMDB0011594	METABOLITE	2	27
lactosyl-N-nervonoyl-sphingosine (d18:1/24:1)*	lactosyl-N-nervonoyl-sphingosine (d18:1/24:1)*			METABOLITE	1	23
lactosyl-N-palmitoyl-sphingosine (d18:1/16:0)	lactosyl-N-palmitoyl-sphingosine (d18:1/16:0)			METABOLITE	1	26
laurate (12:0)	laurate (12:0)	C02679	HMDB0000638	METABOLITE	3	30
laurylcarnitine (C12)	laurylcarnitine (C12)		HMDB000225	METABOLITE	3	50
leucine	leucine	C00123	HMDB0000687	METABOLITE	0	74
leucylalanine	leucylalanine		HMDB0028922	METABOLITE	0	12
leucylglycine	leucylglycine		HMDB0028929	METABOLITE	1	19
levulinate (4-oxovalerate)	levulinate (4-oxovalerate)		HMDB0000720	METABOLITE	1	7
lignoceroyl sphingomyelin (d18:1/24:0)	lignoceroyl sphingomyelin (d18:1/24:0)			METABOLITE	2	44
lignoceroylcarnitine (C24)*	lignoceroylcarnitine (C24)*			METABOLITE	2	54
linoleate (18:2n6)	linoleate (18:2n6)	C01595	HMDB0000673,HMDB0006270	METABOLITE	3	73
linolenate (18:3n3 or 3n6)	linolenate (18:3n3 or 3n6)	C06426,C06427	HMDB0001388,HMDB0003073	METABOLITE	3	69
linoleoyl ethanolamide	linoleoyl ethanolamide		HMDB0012252	METABOLITE	3	21
linoleoyl-arachidonoyl-glycerol (18:2/20:4) [1]*	linoleoyl-arachidonoyl-glycerol (18:2/20:4) [1]*		HMDB0007257	METABOLITE	2	31
linoleoyl-arachidonoyl-glycerol (18:2/20:4) [2]*	linoleoyl-arachidonoyl-glycerol (18:2/20:4) [2]*		HMDB0007257	METABOLITE	2	40
linoleoyl-docosahexaenoyl-glycerol (18:2/22:6) [2]*	linoleoyl-docosahexaenoyl-glycerol (18:2/22:6) [2]*		HMDB0007266	METABOLITE	0	21
linoleoyl-linolenoyl-glycerol (18:2/18:3) [2]*	linoleoyl-linolenoyl-glycerol (18:2/18:3) [2]*		HMDB0007250	METABOLITE	2	27
linoleoyl-linoleoyl-glycerol (18:2/18:2) [1]*	linoleoyl-linoleoyl-glycerol (18:2/18:2) [1]*		HMDB0007248	METABOLITE	0	24
linoleoyl-linoleoyl-glycerol (18:2/18:2) [2]*	linoleoyl-linoleoyl-glycerol (18:2/18:2) [2]*		HMDB0007248	METABOLITE	0	21
linoleoylcarnitine (C18:2)*	linoleoylcarnitine (C18:2)*		HMDB0006469	METABOLITE	0	35
linoleoylcholine*	linoleoylcholine*		HMDB0013213	METABOLITE	1	28
lithocholate sulfate (1)	lithocholate sulfate (1)			METABOLITE	0	3
lysine	lysine	C00047,C00739	HMDB0003405	METABOLITE	0	14
malate	malate	C00497,C00149,C00711	HMDB0000744,HMDB0031518,HMDB0000156	METABOLITE	1	10
maleate	maleate	C01384	HMDB0000176	METABOLITE	1	17
maltose	maltose	C00208	HMDB0000163	METABOLITE	1	52
maltotetraose	maltotetraose	C02052	HMDB0001296	METABOLITE	1	51
maltotriose	maltotriose	C01835	HMDB0001262	METABOLITE	1	62
mannitol/sorbitol	mannitol/sorbitol	C00392,C00794	HMDB0000247,HMDB0000765	METABOLITE	1	38
mannonate*	mannonate*			METABOLITE	1	21
mannose	mannose	C00159,C02209,C00936	HMDB0000169	METABOLITE	1	8
margarate (17:0)	margarate (17:0)		HMDB0002259	METABOLITE	3	70
margaroylcarnitine (C17)*	margaroylcarnitine (C17)*		HMDB0006210	METABOLITE	2	103
meloxicam	meloxicam	C08169,D00969	HMDB0014952	METABOLITE
metabolonic lactone sulfate	metabolonic lactone sulfate			METABOLITE	0	8
metformin	metformin	C07151	HMDB0001921	METABOLITE
methionine	methionine	C00073	HMDB0000696	METABOLITE	0	35
methionine sulfone	methionine sulfone		HMDB0062174	METABOLITE	1	19
methionine sulfoxide	methionine sulfoxide	C02989	HMDB0002005	METABOLITE	0	8
methyl glucopyranoside (alpha + beta)	methyl glucopyranoside (alpha + beta)		HMDB0029965	METABOLITE	1	18
methyl indole-3-acetate	methyl indole-3-acetate		HMDB0029738	METABOLITE	1	16
methyl-4-hydroxybenzoate sulfate	methyl-4-hydroxybenzoate sulfate		HMDB0041646	METABOLITE	1	4
metoprolol	metoprolol	D02358	HMDB0001932	METABOLITE
metoprolol acid metabolite*	metoprolol acid metabolite*			METABOLITE
myo-inositol	myo-inositol	C00137	HMDB0000211	METABOLITE	4	3
myristate (14:0)	myristate (14:0)	C06424	HMDB0000806	METABOLITE	3	82
myristoleate (14:1n5)	myristoleate (14:1n5)	C08322	HMDB0002000	METABOLITE	3	63
myristoleoylcarnitine (C14:1)*	myristoleoylcarnitine (C14:1)*		HMDB0240588	METABOLITE	3	65
myristoyl dihydrosphingomyelin (d18:0/14:0)*	myristoyl dihydrosphingomyelin (d18:0/14:0)*		HMDB0012085	METABOLITE	2	88
myristoyl-linoleoyl-glycerol (14:0/18:2) [1]*	myristoyl-linoleoyl-glycerol (14:0/18:2) [1]*		HMDB0007016	METABOLITE	2	79
myristoyl-linoleoyl-glycerol (14:0/18:2) [2]*	myristoyl-linoleoyl-glycerol (14:0/18:2) [2]*		HMDB0007016	METABOLITE	2	54
myristoylcarnitine (C14)	myristoylcarnitine (C14)		HMDB000506	METABOLITE	3	73
N,N,N-trimethyl-5-aminovalerate	N,N,N-trimethyl-5-aminovalerate			METABOLITE	2	30
N,N,N-trimethyl-alanylproline betaine (TMAP)	N,N,N-trimethyl-alanylproline betaine (TMAP)		HMDB0240365	METABOLITE	0	79
N,N-dimethyl-5-aminovalerate	N,N-dimethyl-5-aminovalerate			METABOLITE	1	10
N,N-dimethyl-pro-pro	N,N-dimethyl-pro-pro			METABOLITE	0	54
N,N-dimethylalanine	N,N-dimethylalanine			METABOLITE	0	1
N-(2-furoyl)glycine	N-(2-furoyl)glycine		HMDB0000439	METABOLITE	0	37
N-acetyl-1-methylhistidine*	N-acetyl-1-methylhistidine*			METABOLITE	0	2
N-acetyl-2-aminoadipate	N-acetyl-2-aminoadipate	C12986		METABOLITE	1	2
N-acetyl-2-aminooctanoate*	N-acetyl-2-aminooctanoate*		HMDB0059745	METABOLITE	0	7
N-acetyl-3-methylhistidine*	N-acetyl-3-methylhistidine*			METABOLITE
N-acetyl-aspartyl-glutamate (NAAG)	N-acetyl-aspartyl-glutamate (NAAG)	C12270	HMDB0001067	METABOLITE	0	26
N-acetyl-beta-alanine	N-acetyl-beta-alanine	C01073	HMDB0061880	METABOLITE	0	10
N-acetyl-isoputreanine	N-acetyl-isoputreanine			METABOLITE	1	6
N-acetylalanine	N-acetylalanine	C02847	HMDB0000766	METABOLITE	1	50
N-acetylalliin	N-acetylalliin			METABOLITE
N-acetylarginine	N-acetylarginine	C02562	HMDB0004620	METABOLITE	0	2
N-acetylasparagine	N-acetylasparagine		HMDB0006028	METABOLITE	0	11
N-acetylaspartate (NAA)	N-acetylaspartate (NAA)	C01042	HMDB0000812	METABOLITE	1	9
N-acetylcarnosine	N-acetylcarnosine		HMDB0012881	METABOLITE	0	103
N-acetylcitrulline	N-acetylcitrulline	C15532,C02851	HMDB0000856	METABOLITE	0	4
N-acetylglucosamine/N-acetylgalactosamine	N-acetylglucosamine/N-acetylgalactosamine	C01074	HMDB0000212,HMDB0000215	METABOLITE	0	15
N-acetylglucosaminylasparagine	N-acetylglucosaminylasparagine	C04540	HMDB0000489	METABOLITE	1	15
N-acetylglutamate	N-acetylglutamate	C00624	HMDB0001138	METABOLITE	1	12
N-acetylglutamine	N-acetylglutamine	C02716	HMDB0006029	METABOLITE	1	4
N-acetylglycine	N-acetylglycine		HMDB0000532	METABOLITE	1	17
N-acetylhistidine	N-acetylhistidine	C02997	HMDB0032055	METABOLITE	0	6
N-acetylisoleucine	N-acetylisoleucine		HMDB0061684	METABOLITE	0	33
N-acetylkynurenine (2)	N-acetylkynurenine (2)			METABOLITE	0	12
N-acetylleucine	N-acetylleucine	C02710	HMDB0011756	METABOLITE	0	22
N-acetylmethionine	N-acetylmethionine	C02712	HMDB0011745	METABOLITE	1	21
N-acetylneuraminate	N-acetylneuraminate	C00270	HMDB0000230	METABOLITE	1	72
N-acetylphenylalanine	N-acetylphenylalanine	C03519	HMDB0000512	METABOLITE	0	8
N-acetylproline	N-acetylproline		HMDB0094701	METABOLITE	4	12
N-acetylputrescine	N-acetylputrescine	C02714	HMDB0002064	METABOLITE	1	7
N-acetylserine	N-acetylserine		HMDB0002931	METABOLITE	1	35
N-acetyltaurine	N-acetyltaurine		HMDB0240253	METABOLITE	0	34
N-acetyltheanine	N-acetyltheanine			METABOLITE	4	15
N-acetylthreonine	N-acetylthreonine		HMDB0062557	METABOLITE	0	45
N-acetyltryptophan	N-acetyltryptophan	C03137	HMDB0013713	METABOLITE	0	35
N-acetyltyrosine	N-acetyltyrosine		HMDB0000866	METABOLITE	0	9
N-acetylvaline	N-acetylvaline		HMDB0011757	METABOLITE	0	26
N-behenoyl-sphingadienine (d18:2/22:0)*	N-behenoyl-sphingadienine (d18:2/22:0)*			METABOLITE	2	68
N-carbamoylalanine	N-carbamoylalanine			METABOLITE	4	7
N-carbamoylvaline	N-carbamoylvaline			METABOLITE	0	9
N-delta-acetylornithine	N-delta-acetylornithine	C00437	HMDB0003357	METABOLITE	1	11
N-formylanthranilic acid	N-formylanthranilic acid	C05653	HMDB0004089	METABOLITE	0	9
N-formylmethionine	N-formylmethionine	C03145	HMDB0001015	METABOLITE	1	28
N-formylphenylalanine	N-formylphenylalanine		HMDB0240317	METABOLITE	2	5
N-methylhydroxyproline	N-methylhydroxyproline			METABOLITE	1	11
N-methylpipecolate	N-methylpipecolate			METABOLITE	0	12
N-methylproline	N-methylproline		HMDB0094696	METABOLITE	1	13
N-methyltaurine	N-methyltaurine			METABOLITE	1	9
N-oleoylserine	N-oleoylserine			METABOLITE	3	53
N-oleoyltaurine	N-oleoyltaurine			METABOLITE	3	57
N-oxalyl glycine (NOG)	N-oxalyl glycine (NOG)			METABOLITE	1	26
N-palmitoyl-heptadecasphingosine (d17:1/16:0)*	N-palmitoyl-heptadecasphingosine (d17:1/16:0)*			METABOLITE	2	125
N-palmitoyl-sphingadienine (d18:2/16:0)*	N-palmitoyl-sphingadienine (d18:2/16:0)*			METABOLITE	2	26
N-palmitoyl-sphinganine (d18:0/16:0)	N-palmitoyl-sphinganine (d18:0/16:0)		HMDB11760	METABOLITE	2	103
N-palmitoyl-sphingosine (d18:1/16:0)	N-palmitoyl-sphingosine (d18:1/16:0)		HMDB0004949	METABOLITE	2	132
N-palmitoylglycine	N-palmitoylglycine		HMDB0013034	METABOLITE	3	43
N-palmitoylserine	N-palmitoylserine			METABOLITE	0	8
N-stearoyl-sphingadienine (d18:2/18:0)*	N-stearoyl-sphingadienine (d18:2/18:0)*			METABOLITE	2	127
N-stearoyl-sphinganine (d18:0/18:0)*	N-stearoyl-sphinganine (d18:0/18:0)*			METABOLITE	2	63
N-stearoyl-sphingosine (d18:1/18:0)*	N-stearoyl-sphingosine (d18:1/18:0)*		HMDB0004950	METABOLITE	2	112
N-stearoylserine*	N-stearoylserine*			METABOLITE	3	37
N-stearoyltaurine	N-stearoyltaurine			METABOLITE	2	21
N1-Methyl-2-pyridone-5-carboxamide	N1-Methyl-2-pyridone-5-carboxamide	C05842	HMDB0004193	METABOLITE	0	24
N1-Methyl-4-pyridone-3-carboxamide	N1-Methyl-4-pyridone-3-carboxamide	C05843	HMDB0004194	METABOLITE	0	20
1-methyladenosine	1-methyladenosine	C02494	HMDB0003331	METABOLITE	4	23
N1-methylinosine	N1-methylinosine		HMDB0002721	METABOLITE	1	35
N2,N2-dimethylguanosine	N2,N2-dimethylguanosine		HMDB0004824	METABOLITE	1	34
N2,N5-diacetylornithine	N2,N5-diacetylornithine			METABOLITE	1	9
N2-acetyl,N6-methyllysine	N2-acetyl,N6-methyllysine			METABOLITE	0	5
N2-methylguanosine	N2-methylguanosine		HMDB0005862	METABOLITE	1	6
N4-acetylcytidine	N4-acetylcytidine		HMDB0005923	METABOLITE	0	2
N6,N6,N6-trimethyllysine	N6,N6,N6-trimethyllysine	C03793	HMDB0001325	METABOLITE	0	49
N6,N6-dimethyllysine	N6,N6-dimethyllysine	C05545	HMDB0013287	METABOLITE	0	6
N6-acetyllysine	N6-acetyllysine	C02727	HMDB0000206	METABOLITE	0	14
N6-carbamoylthreonyladenosine	N6-carbamoylthreonyladenosine		HMDB0041623	METABOLITE	0	14
N6-methyladenosine	N6-methyladenosine		HMDB0004044	METABOLITE	0	19
N6-methyllysine	N6-methyllysine	C02728	HMDB0002038	METABOLITE	0	5
N6-succinyladenosine	N6-succinyladenosine		HMDB0000912	METABOLITE	0	14
naproxen	naproxen	C01517	HMDB0001923	METABOLITE
nervonoylcarnitine (C24:1)*	nervonoylcarnitine (C24:1)*			METABOLITE
nicotinamide	nicotinamide	C00153	HMDB0001406	METABOLITE	1	16
nicotinate ribonucleoside	nicotinate ribonucleoside	C05841	HMDB0006809	METABOLITE
nicotinurate	nicotinurate	C05380	HMDB0003269	METABOLITE
nisinate (24:6n3)	nisinate (24:6n3)		HMDB0013025	METABOLITE
nonadecanoate (19:0)	nonadecanoate (19:0)	C16535	HMDB0000772	METABOLITE	3	61
nonanoylcarnitine (C9)	nonanoylcarnitine (C9)		HMDB0013288	METABOLITE	3	22
O-acetylhomoserine	O-acetylhomoserine	C01077	HMDB0029423	METABOLITE
o-cresol sulfate	o-cresol sulfate		HMDB0011635	METABOLITE	4	7
o-hydroxyatorvastatin	o-hydroxyatorvastatin			METABOLITE
O-sulfo-L-tyrosine	O-sulfo-L-tyrosine			METABOLITE	1	35
octadecadienedioate (C18:2-DC)*	octadecadienedioate (C18:2-DC)*			METABOLITE	0	10
octadecanedioate (C18)	octadecanedioate (C18)		HMDB0000782	METABOLITE	3	16
octadecanedioylcarnitine (C18-DC)*	octadecanedioylcarnitine (C18-DC)*			METABOLITE	3	18
octadecenedioate (C18:1-DC)	octadecenedioate (C18:1-DC)			METABOLITE	0	18
octadecenedioylcarnitine (C18:1-DC)*	octadecenedioylcarnitine (C18:1-DC)*			METABOLITE	3	28
octanoylcarnitine (C8)	octanoylcarnitine (C8)	C02838	HMDB0000791	METABOLITE	3	38
oleate/vaccenate (18:1)	oleate/vaccenate (18:1)	C01712,C08367,C00712,C21944	HMDB0000207,HMDB0000573,HMDB0003231,HMDB0240219	METABOLITE	3	90
oleoyl ethanolamide	oleoyl ethanolamide		HMDB0002088	METABOLITE	3	52
oleoyl-arachidonoyl-glycerol (18:1/20:4) [1]*	oleoyl-arachidonoyl-glycerol (18:1/20:4) [1]*		HMDB0007228	METABOLITE	2	103
oleoyl-arachidonoyl-glycerol (18:1/20:4) [2]*	oleoyl-arachidonoyl-glycerol (18:1/20:4) [2]*		HMDB0007228	METABOLITE	2	95
oleoyl-linolenoyl-glycerol (18:1/18:3) [2]*	oleoyl-linolenoyl-glycerol (18:1/18:3) [2]*		HMDB0007220	METABOLITE	2	13
oleoyl-linoleoyl-glycerol (18:1/18:2) [1]	oleoyl-linoleoyl-glycerol (18:1/18:2) [1]		HMDB0007219	METABOLITE	2	38
oleoyl-linoleoyl-glycerol (18:1/18:2) [2]	oleoyl-linoleoyl-glycerol (18:1/18:2) [2]		HMDB0007219	METABOLITE	2	37
oleoyl-oleoyl-glycerol (18:1/18:1) [1]*	oleoyl-oleoyl-glycerol (18:1/18:1) [1]*		HMDB0007218	METABOLITE	2	96
oleoyl-oleoyl-glycerol (18:1/18:1) [2]*	oleoyl-oleoyl-glycerol (18:1/18:1) [2]*		HMDB0007218	METABOLITE	2	78
oleoylcarnitine (C18:1)	oleoylcarnitine (C18:1)		HMDB0005065	METABOLITE	3	90
oleoylcholine	oleoylcholine		HMDB0240596	METABOLITE	1	29
omeprazole	omeprazole	C07324	HMDB0001913	METABOLITE
ornithine	ornithine	C00077	HMDB0000214	METABOLITE	0	9
orotate	orotate	C00295	HMDB0000226	METABOLITE	0	7
orotidine	orotidine		HMDB0000788	METABOLITE	1	47
oxalate (ethanedioate)	oxalate (ethanedioate)	C00209	HMDB0002329	METABOLITE	1	24
oxazepam	oxazepam	C07359	HMDB14980	METABOLITE
oxindolylalanine	oxindolylalanine			METABOLITE	0	11
oxypurinol	oxypurinol	D02365	HMDB0000786	METABOLITE
p-cresol glucuronide*	p-cresol glucuronide*		HMDB0011686	METABOLITE	1	15
p-cresol sulfate	p-cresol sulfate		HMDB0011635	METABOLITE	1	16
palmitate (16:0)	palmitate (16:0)	C00249	HMDB0000220	METABOLITE	3	85
palmitoleate (16:1n7)	palmitoleate (16:1n7)	C08362	HMDB0003229	METABOLITE	3	74
palmitoleoyl-arachidonoyl-glycerol (16:1/20:4) [2]*	palmitoleoyl-arachidonoyl-glycerol (16:1/20:4) [2]*			METABOLITE	2	26
palmitoleoyl-linoleoyl-glycerol (16:1/18:2) [1]*	palmitoleoyl-linoleoyl-glycerol (16:1/18:2) [1]*		HMDB0007132	METABOLITE	2	76
palmitoleoylcarnitine (C16:1)*	palmitoleoylcarnitine (C16:1)*			METABOLITE	3	89
palmitoyl dihydrosphingomyelin (d18:0/16:0)*	palmitoyl dihydrosphingomyelin (d18:0/16:0)*		HMDB0010168	METABOLITE	2	42
palmitoyl ethanolamide	palmitoyl ethanolamide	C16512	HMDB0002100	METABOLITE	3	64
palmitoyl sphingomyelin (d18:1/16:0)	palmitoyl sphingomyelin (d18:1/16:0)		HMDB0010169	METABOLITE	2	89
palmitoyl-arachidonoyl-glycerol (16:0/20:4) [1]*	palmitoyl-arachidonoyl-glycerol (16:0/20:4) [1]*		HMDB0007112	METABOLITE	2	53
palmitoyl-arachidonoyl-glycerol (16:0/20:4) [2]*	palmitoyl-arachidonoyl-glycerol (16:0/20:4) [2]*		HMDB0007112	METABOLITE	2	114
palmitoyl-linolenoyl-glycerol (16:0/18:3) [2]*	palmitoyl-linolenoyl-glycerol (16:0/18:3) [2]*		HMDB0007104,HMDB0007105	METABOLITE	2	24
palmitoyl-linoleoyl-glycerol (16:0/18:2) [1]*	palmitoyl-linoleoyl-glycerol (16:0/18:2) [1]*		HMDB0007103	METABOLITE	2	72
palmitoyl-linoleoyl-glycerol (16:0/18:2) [2]*	palmitoyl-linoleoyl-glycerol (16:0/18:2) [2]*		HMDB0007103	METABOLITE	2	74
palmitoyl-oleoyl-glycerol (16:0/18:1) [1]*	palmitoyl-oleoyl-glycerol (16:0/18:1) [1]*	C13861	HMDB0007102	METABOLITE	2	120
palmitoyl-oleoyl-glycerol (16:0/18:1) [2]*	palmitoyl-oleoyl-glycerol (16:0/18:1) [2]*	C13861	HMDB0007102	METABOLITE	2	126
palmitoyl-sphingosine-phosphoethanolamine (d18:1/16:0)	palmitoyl-sphingosine-phosphoethanolamine (d18:1/16:0)			METABOLITE	2	46
palmitoylcarnitine (C16)	palmitoylcarnitine (C16)	C02990	HMDB0000222	METABOLITE	3	84
palmitoylcholine	palmitoylcholine		HMDB0240592	METABOLITE	1	30
pantoate	pantoate	C00522		METABOLITE	0	14
pantoprazole	pantoprazole	C11806	HMDB0005017	METABOLITE
pantothenate (Vitamin B5)	pantothenate (Vitamin B5)	C00864	HMDB0000210	METABOLITE	0	15
paraxanthine	paraxanthine	C13747	HMDB0001860	METABOLITE	4	24
paroxetine	paroxetine	D02362,C07415	HMDB0014853	METABOLITE
pentadecanoate (15:0)	pentadecanoate (15:0)	C16537	HMDB0000826	METABOLITE	3	67
pentose acid*	pentose acid*	C00803	HMDB0000892	METABOLITE	1	29
perfluorohexanesulfonic acid	perfluorohexanesulfonic acid			METABOLITE	0	18
perfluorooctanesulfonate (PFOS)	perfluorooctanesulfonate (PFOS)	C18142	HMDB0059586	METABOLITE	2	42
perfluorooctanoate (PFOA)	perfluorooctanoate (PFOA)		HMDB0059587	METABOLITE	0	17
phenol glucuronide	phenol glucuronide		HMDB0060014	METABOLITE	1	13
phenol sulfate	phenol sulfate	C02180	HMDB0060015	METABOLITE	1	9
phenylacetate	phenylacetate	C07086	HMDB0000209	METABOLITE	1	9
phenylacetylcarnitine	phenylacetylcarnitine			METABOLITE	1	14
phenylacetylglutamate	phenylacetylglutamate		HMDB0059772	METABOLITE	1	24
phenylacetylglutamine	phenylacetylglutamine	C04148	HMDB0006344	METABOLITE	1	25
phenylalanine	phenylalanine	C00079	HMDB0000159	METABOLITE	0	37
phenylalanylhydroxyproline*	phenylalanylhydroxyproline*		HMDB0011176	METABOLITE	4	2
phenyllactate (PLA)	phenyllactate (PLA)	C05607	HMDB0000779,HMDB0000563	METABOLITE	0	53
phenylpyruvate	phenylpyruvate	C00166	HMDB0000205	METABOLITE	0	16
phosphate	phosphate	C00009	HMDB0001429	METABOLITE	1	2
phosphoethanolamine (PE)	phosphoethanolamine (PE)	C00346	HMDB0000224	METABOLITE	1	55
phytanate	phytanate	C01607	HMDB0000801	METABOLITE	1	20
picolinate	picolinate	C10164	HMDB0002243	METABOLITE	0	5
picolinoylglycine	picolinoylglycine		HMDB0059766	METABOLITE	0	74
pimeloylcarnitine/3-methyladipoylcarnitine (C7-DC)	pimeloylcarnitine/3-methyladipoylcarnitine (C7-DC)			METABOLITE	1	10
pipecolate	pipecolate			METABOLITE	0	6
piperine	piperine	C03882	HMDB0029377	METABOLITE	5	11
pregnanediol-3-glucuronide	pregnanediol-3-glucuronide		HMDB0010318	METABOLITE	0	21
pregnen-diol disulfate*	pregnen-diol disulfate*			METABOLITE	0	42
pregnenediol sulfate (C21H34O5S)*	pregnenediol sulfate (C21H34O5S)*	C18044	HMDB0000774	METABOLITE	0	45
pregnenetriol disulfate*	pregnenetriol disulfate*			METABOLITE	0	35
pregnenetriol sulfate*	pregnenetriol sulfate*			METABOLITE	0	63
pregnenolone sulfate	pregnenolone sulfate	C18044	HMDB0000774	METABOLITE	0	35
pristanate	pristanate		HMDB0000795	METABOLITE	1	10
prolylhydroxyproline	prolylhydroxyproline		HMDB0006695	METABOLITE	1	13
proline	proline	C00148,C000763	HMDB0000162,HMDB0003411	METABOLITE	1	19
prolylglycine	prolylglycine		HMDB0011178	METABOLITE	0	17
propionylcarnitine (C3)	propionylcarnitine (C3)	C03017	HMDB0000824	METABOLITE	0	15
propionylglycine (C3)	propionylglycine (C3)		HMDB0000783	METABOLITE	0	3
propyl 4-hydroxybenzoate sulfate	propyl 4-hydroxybenzoate sulfate		HMDB0135261	METABOLITE
pseudouridine	pseudouridine	C02067	HMDB0000767	METABOLITE	0	22
pyridoxal	pyridoxal	C00250	HMDB0001545	METABOLITE	1	7
pyridoxate	pyridoxate	C00847	HMDB0000017	METABOLITE	0	17
pyrraline	pyrraline	C21013	HMDB0033143	METABOLITE	0	13
pyruvate	pyruvate	C00022	HMDB0000243	METABOLITE	0	15
quinate	quinate	C00296	HMDB0003072	METABOLITE	4	13
quinine	quinine	C06526	HMDB0014611	METABOLITE
quinolinate	quinolinate	C03722	HMDB0000232	METABOLITE	1	18
retinal	retinal	C00376	HMDB0001358	METABOLITE	0	53
retinol (Vitamin A)	retinol (Vitamin A)	C00473	HMDB0000305	METABOLITE	2	71
ribitol	ribitol	C00532,C01904,C00474,C00379	HMDB0002917,HMDB0000508,HMDB0001851,HMDB0000568	METABOLITE	1	37
ribonate	ribonate	C01685	HMDB0000867	METABOLITE
rocuronium	rocuronium	C07556	HMDB0014866	METABOLITE
S-1-pyrroline-5-carboxylate	S-1-pyrroline-5-carboxylate	C04322	HMDB0001301	METABOLITE	2	17
S-adenosylhomocysteine (SAH)	S-adenosylhomocysteine (SAH)	C00021	HMDB00939	METABOLITE	0	34
S-allylcysteine	S-allylcysteine		HMDB0034323	METABOLITE	0	6
S-carboxyethylcysteine	S-carboxyethylcysteine			METABOLITE	0	16
S-carboxymethyl-L-cysteine	S-carboxymethyl-L-cysteine	C03727	HMDB0029415	METABOLITE	1	9
S-methylcysteine	S-methylcysteine		HMDB0002108	METABOLITE	0	8
S-methylcysteine sulfoxide	S-methylcysteine sulfoxide		HMDB0029432	METABOLITE	1	22
saccharin	saccharin	C12283	HMDB0029723	METABOLITE
salicylate	salicylate	C00805	HMDB0001895	METABOLITE	1	18
salicylic acid acyl-beta-D-glucuronide	salicylic acid acyl-beta-D-glucuronide		HMDB10314	METABOLITE
salicyluric glucuronide*	salicyluric glucuronide*		HMDB0240252	METABOLITE
sarcosine	sarcosine	C00213	HMDB0000271	METABOLITE	0	9
sebacate (C10-DC)	sebacate (C10-DC)	C08277	HMDB0000792	METABOLITE	1	10
serine	serine	C00065	HMDB0000187	METABOLITE	3	23
serotonin	serotonin	C00780	HMDB0000259	METABOLITE	1	30
sitagliptin	sitagliptin	D08516,DG00118	HMDB0015390	METABOLITE
spermidine	spermidine	C00315	HMDB0001257	METABOLITE	1	4
sphingadienine	sphingadienine			METABOLITE	1	44
sphinganine	sphinganine	C00836	HMDB0000269	METABOLITE	1	70
sphinganine-1-phosphate	sphinganine-1-phosphate		HMDB0001383	METABOLITE	1	32
sphingomyelin (d17:1/14:0, d16:1/15:0)*	sphingomyelin (d17:1/14:0, d16:1/15:0)*			METABOLITE	2	108
sphingomyelin (d17:1/16:0, d18:1/15:0, d16:1/17:0)*	sphingomyelin (d17:1/16:0, d18:1/15:0, d16:1/17:0)*			METABOLITE	2	107
sphingomyelin (d17:2/16:0, d18:2/15:0)*	sphingomyelin (d17:2/16:0, d18:2/15:0)*			METABOLITE	2	134
sphingomyelin (d18:0/18:0, d19:0/17:0)*	sphingomyelin (d18:0/18:0, d19:0/17:0)*		HMDB0012087	METABOLITE	2	37
sphingomyelin (d18:0/20:0, d16:0/22:0)*	sphingomyelin (d18:0/20:0, d16:0/22:0)*			METABOLITE	2	50
sphingomyelin (d18:1/14:0, d16:1/16:0)*	sphingomyelin (d18:1/14:0, d16:1/16:0)*		HMDB0012097	METABOLITE	2	121
sphingomyelin (d18:1/17:0, d17:1/18:0, d19:1/16:0)	sphingomyelin (d18:1/17:0, d17:1/18:0, d19:1/16:0)			METABOLITE	2	92
sphingomyelin (d18:1/18:1, d18:2/18:0)	sphingomyelin (d18:1/18:1, d18:2/18:0)		HMDB0012101	METABOLITE	3	59
sphingomyelin (d18:1/19:0, d19:1/18:0)*	sphingomyelin (d18:1/19:0, d19:1/18:0)*			METABOLITE	2	119
sphingomyelin (d18:1/20:0, d16:1/22:0)*	sphingomyelin (d18:1/20:0, d16:1/22:0)*		HMDB0012102	METABOLITE	2	65
sphingomyelin (d18:1/20:1, d18:2/20:0)*	sphingomyelin (d18:1/20:1, d18:2/20:0)*			METABOLITE	2	34
sphingomyelin (d18:1/20:2, d18:2/20:1, d16:1/22:2)*	sphingomyelin (d18:1/20:2, d18:2/20:1, d16:1/22:2)*			METABOLITE	1	24
sphingomyelin (d18:1/21:0, d17:1/22:0, d16:1/23:0)*	sphingomyelin (d18:1/21:0, d17:1/22:0, d16:1/23:0)*			METABOLITE	2	142
sphingomyelin (d18:1/22:1, d18:2/22:0, d16:1/24:1)*	sphingomyelin (d18:1/22:1, d18:2/22:0, d16:1/24:1)*		HMDB0012104	METABOLITE	2	54
sphingomyelin (d18:1/22:2, d18:2/22:1, d16:1/24:2)*	sphingomyelin (d18:1/22:2, d18:2/22:1, d16:1/24:2)*			METABOLITE	1	41
sphingomyelin (d18:1/24:1, d18:2/24:0)*	sphingomyelin (d18:1/24:1, d18:2/24:0)*		HMDB0012107	METABOLITE	2	75
sphingomyelin (d18:1/25:0, d19:0/24:1, d20:1/23:0, d19:1/24:0)*	sphingomyelin (d18:1/25:0, d19:0/24:1, d20:1/23:0, d19:1/24:0)*			METABOLITE	2	86
sphingomyelin (d18:2/14:0, d18:1/14:1)*	sphingomyelin (d18:2/14:0, d18:1/14:1)*			METABOLITE	2	112
sphingomyelin (d18:2/16:0, d18:1/16:1)*	sphingomyelin (d18:2/16:0, d18:1/16:1)*			METABOLITE	2	68
sphingomyelin (d18:2/18:1)*	sphingomyelin (d18:2/18:1)*		HMDB0001348	METABOLITE	2	25
sphingomyelin (d18:2/21:0, d16:2/23:0)*	sphingomyelin (d18:2/21:0, d16:2/23:0)*			METABOLITE	2	106
sphingomyelin (d18:2/23:0, d18:1/23:1, d17:1/24:1)*	sphingomyelin (d18:2/23:0, d18:1/23:1, d17:1/24:1)*			METABOLITE	2	121
sphingomyelin (d18:2/23:1)*	sphingomyelin (d18:2/23:1)*			METABOLITE	2	90
sphingomyelin (d18:2/24:1, d18:1/24:2)*	sphingomyelin (d18:2/24:1, d18:1/24:2)*			METABOLITE	1	47
sphingomyelin (d18:2/24:2)*	sphingomyelin (d18:2/24:2)*			METABOLITE	1	66
sphingosine	sphingosine	C00319	HMDB0000252	METABOLITE	1	56
sphingosine 1-phosphate	sphingosine 1-phosphate	C06124	HMDB0000277	METABOLITE	1	38
stachydrine	stachydrine	C10172	HMDB0004827	METABOLITE	1	18
stearate (18:0)	stearate (18:0)	C01530	HMDB0000827	METABOLITE	3	64
stearidonate (18:4n3)	stearidonate (18:4n3)	C16300	HMDB0006547	METABOLITE	3	34
stearoyl ethanolamide	stearoyl ethanolamide		HMDB0013078	METABOLITE	3	98
stearoyl sphingomyelin (d18:1/18:0)	stearoyl sphingomyelin (d18:1/18:0)	C00550	HMDB0001348	METABOLITE	2	45
stearoyl-arachidonoyl-glycerol (18:0/20:4) [1]*	stearoyl-arachidonoyl-glycerol (18:0/20:4) [1]*	C00165	HMDB0007170	METABOLITE	2	110
stearoyl-arachidonoyl-glycerol (18:0/20:4) [2]*	stearoyl-arachidonoyl-glycerol (18:0/20:4) [2]*		HMDB0007170	METABOLITE	2	61
stearoylcarnitine (C18)	stearoylcarnitine (C18)		HMDB0000848	METABOLITE	2	106
stearoylcholine*	stearoylcholine*			METABOLITE	1	31
suberoylcarnitine (C8-DC)	suberoylcarnitine (C8-DC)			METABOLITE
succinate	succinate	C00042	HMDB0000254	METABOLITE	1	20
succinoyltaurine	succinoyltaurine			METABOLITE	1	5
succinylcarnitine (C4-DC)	succinylcarnitine (C4-DC)		HMDB0061717	METABOLITE	0	37
sucrose	sucrose	C00089	HMDB0000258	METABOLITE
sulfate of piperine metabolite C16H19NO3 (2)*	sulfate of piperine metabolite C16H19NO3 (2)*			METABOLITE	5	10
sulfate of piperine metabolite C16H19NO3 (3)*	sulfate of piperine metabolite C16H19NO3 (3)*			METABOLITE	5	9
sulfate of piperine metabolite C18H21NO3 (1)*	sulfate of piperine metabolite C18H21NO3 (1)*			METABOLITE	5	7
sulfate of piperine metabolite C18H21NO3 (3)*	sulfate of piperine metabolite C18H21NO3 (3)*			METABOLITE	5	8
sulfate*	sulfate*	C00059	HMDB01448	METABOLITE	1	9
tadalafil	tadalafil		HMDB0014958	METABOLITE
tartronate (hydroxymalonate)	tartronate (hydroxymalonate)	C02287	HMDB0035227	METABOLITE	1	27
taurine	taurine	C00245	HMDB0000251	METABOLITE	1	59
taurochenodeoxycholate	taurochenodeoxycholate	C05465	HMDB0000951	METABOLITE	0	24
taurochenodeoxycholic acid 3-sulfate	taurochenodeoxycholic acid 3-sulfate		HMDB0002486	METABOLITE	0	10
taurocholate	taurocholate	C05122	HMDB0000036	METABOLITE	0	38
taurocholenate sulfate*	taurocholenate sulfate*			METABOLITE	0	23
taurodeoxycholate	taurodeoxycholate	C05463	HMDB0000896	METABOLITE	0	22
taurodeoxycholic acid 3-sulfate	taurodeoxycholic acid 3-sulfate			METABOLITE	0	11
taurolithocholate 3-sulfate	taurolithocholate 3-sulfate	C03642	HMDB0002580	METABOLITE	0	9
tetradecadienedioate (C14:2-DC)*	tetradecadienedioate (C14:2-DC)*			METABOLITE	3	50
tetradecadienoate (14:2)*	tetradecadienoate (14:2)*		HMDB0000560	METABOLITE	3	57
tetradecanedioate (C14)	tetradecanedioate (C14)		HMDB0000872	METABOLITE	3	18
tetrahydrocortisol glucuronide	tetrahydrocortisol glucuronide			METABOLITE	0	21
tetrahydrocortisol sulfate (1)	tetrahydrocortisol sulfate (1)			METABOLITE	0	17
tetrahydrocortisone glucuronide (5)	tetrahydrocortisone glucuronide (5)			METABOLITE	0	48
theobromine	theobromine	C07480	HMDB0002825	METABOLITE	4	23
theophylline	theophylline	C07130	HMDB0001889	METABOLITE	4	20
thioproline	thioproline			METABOLITE	0	17
threonate	threonate	C01620	HMDB0000943,HMDB0062620	METABOLITE	1	10
threonine	threonine	C00188	HMDB0000167	METABOLITE	0	8
thymol sulfate	thymol sulfate	C09908	HMDB0062720	METABOLITE	0	2
thyroxine	thyroxine	C01829	HMDB0000248	METABOLITE	0	1
tiglyl carnitine (C5)	tiglyl carnitine (C5)		HMDB0002366	METABOLITE	0	29
trans-3,4-methyleneheptanoate	trans-3,4-methyleneheptanoate			METABOLITE
hydroxyproline	hydroxyproline	C01157	HMDB0000725	METABOLITE	1	42
trans-urocanate	trans-urocanate	C00785	HMDB0000301	METABOLITE
trazadone	trazadone	C07156,D08626	HMDB0014794	METABOLITE
tricosanoyl sphingomyelin (d18:1/23:0)*	tricosanoyl sphingomyelin (d18:1/23:0)*		HMDB0012105	METABOLITE	2	113
tridecenedioate (C13:1-DC)*	tridecenedioate (C13:1-DC)*			METABOLITE	3	28
trigonelline (N'-methylnicotinate)	trigonelline (N'-methylnicotinate)	C01004	HMDB0000875	METABOLITE	4	17
trimethylamine N-oxide	trimethylamine N-oxide	C01104	HMDB0000925	METABOLITE	1	25
trizma acetate	trizma acetate	C07182		METABOLITE
tryptophan	tryptophan	C00078	HMDB0000929	METABOLITE	0	89
tryptophan betaine	tryptophan betaine	C09213	HMDB0061115	METABOLITE	2	15
tyramine O-sulfate	tyramine O-sulfate		HMDB0006409	METABOLITE	1	13
tyrosine	tyrosine	C00082	HMDB0000158	METABOLITE	0	42
umbelliferone sulfate	umbelliferone sulfate		HMDB0240565	METABOLITE	0	7
undecenoylcarnitine (C11:1)	undecenoylcarnitine (C11:1)			METABOLITE	3	24
uracil	uracil	C00106	HMDB0000300	METABOLITE	0	5
urate	urate	C00366	HMDB0000289	METABOLITE	0	51
urea	urea	C00086	HMDB0000294	METABOLITE	1	40
uridine	uridine	C00299	HMDB0000296	METABOLITE	0	3
Urolithin B glucuronide	Urolithin B glucuronide		HMDB41787	METABOLITE
ursodeoxycholate	ursodeoxycholate	C07880	HMDB0000946	METABOLITE	0	9
valerate (5:0)	valerate (5:0)	C00803	HMDB0000892	METABOLITE	1	7
valine	valine	C00183	HMDB0000883	METABOLITE	0	50
valsartan	valsartan		HMDB0014323	METABOLITE
valylglycine	valylglycine		HMDB0029127	METABOLITE	1	19
valylleucine	valylleucine		HMDB0029131	METABOLITE	0	19
vanillactate	vanillactate		HMDB0000913	METABOLITE	1	21
vanillic acid glycine	vanillic acid glycine		HMDB0060026	METABOLITE	0	23
vanillic alcohol sulfate	vanillic alcohol sulfate		HMDB0041788	METABOLITE
vanillylmandelate (VMA)	vanillylmandelate (VMA)	C05584	HMDB0000291	METABOLITE	1	25
warfarin	warfarin	D08682,_x000D_ DG00149,C01541	HMDB0001935	METABOLITE
xanthine	xanthine	C00385	HMDB0000292	METABOLITE	1	5
xanthurenate	xanthurenate	C02470	HMDB0000881	METABOLITE	0	66
ximenoylcarnitine (C26:1)*	ximenoylcarnitine (C26:1)*			METABOLITE	2	63
xylose	xylose	C00181	HMDB0000098	METABOLITE	1	7
IL8	IL8			PROTEIN	1	23
VEGFA	VEGFA			PROTEIN	1	32
CD8A	CD8A			PROTEIN	1	3
CDCP1	CDCP1			PROTEIN	1	11
CD244	CD244			PROTEIN	1	27
IL7	IL7			PROTEIN	1	37
OPG	OPG			PROTEIN	1	12
LAP TGF-beta-1	LAP TGF-beta-1			PROTEIN	1	37
uPA	uPA			PROTEIN	1	18
IL6	IL6			PROTEIN	1	18
IL-17C	IL-17C			PROTEIN	1	28
MCP-1	MCP-1			PROTEIN	1	19
IL-17A	IL-17A			PROTEIN	1	9
CXCL11	CXCL11			PROTEIN	1	27
AXIN1	AXIN1			PROTEIN	1	40
TRAIL	TRAIL			PROTEIN	1	17
CXCL9	CXCL9			PROTEIN	1	20
CST5	CST5			PROTEIN	1	7
OSM	OSM			PROTEIN	1	6
CXCL1	CXCL1			PROTEIN	1	43
CCL4	CCL4			PROTEIN	1	20
CD6	CD6			PROTEIN	1	9
SCF	SCF			PROTEIN	1	10
IL18	IL18			PROTEIN	1	8
SLAMF1	SLAMF1			PROTEIN	1	4
TGF-alpha	TGF-alpha			PROTEIN	1	21
MCP-4	MCP-4			PROTEIN	1	34
CCL11	CCL11			PROTEIN	1	13
TNFSF14	TNFSF14			PROTEIN	1	46
FGF-23	FGF-23			PROTEIN	3	12
MMP-1	MMP-1			PROTEIN	1	10
LIF-R	LIF-R			PROTEIN	1	16
FGF-21	FGF-21			PROTEIN	0	2
CCL19	CCL19			PROTEIN	1	4
IL-15RA	IL-15RA			PROTEIN	1	28
IL-10RB	IL-10RB			PROTEIN	1	6
IL-18R1	IL-18R1			PROTEIN	1	4
PD-L1	PD-L1			PROTEIN	1	32
CXCL5	CXCL5			PROTEIN	1	45
TRANCE	TRANCE			PROTEIN	0	2
HGF	HGF			PROTEIN	1	18
IL-12B	IL-12B			PROTEIN	1	11
MMP-10	MMP-10			PROTEIN	1	2
IL10	IL10			PROTEIN	1	7
TNF	TNF			PROTEIN	1	29
CCL23	CCL23			PROTEIN	1	2
CD5	CD5			PROTEIN	1	24
CCL3	CCL3			PROTEIN	1	25
Flt3L	Flt3L			PROTEIN	1	7
CXCL6	CXCL6			PROTEIN	1	38
CXCL10	CXCL10			PROTEIN	1	21
4E-BP1	4E-BP1			PROTEIN	1	21
SIRT2	SIRT2			PROTEIN	1	46
CCL28	CCL28			PROTEIN	1	12
DNER	DNER			PROTEIN	0	19
EN-RAGE	EN-RAGE			PROTEIN	1	2
CD40	CD40			PROTEIN	1	43
IFN-gamma	IFN-gamma			PROTEIN	1	11
FGF-19	FGF-19			PROTEIN	7	2
MCP-2	MCP-2			PROTEIN	1	16
CASP-8	CASP-8			PROTEIN	1	42
CCL25	CCL25			PROTEIN	0	8
CX3CL1	CX3CL1			PROTEIN	1	23
TNFRSF9	TNFRSF9			PROTEIN	1	18
NT-3	NT-3			PROTEIN	14	4
TWEAK	TWEAK			PROTEIN	1	13
CCL20	CCL20			PROTEIN	1	16
ST1A1	ST1A1			PROTEIN	1	41
STAMBP	STAMBP			PROTEIN	1	47
ADA	ADA			PROTEIN
TNFB	TNFB			PROTEIN	11	1
CSF-1	CSF-1			PROTEIN	1	22
Liver fat (%)	Liver fat (%)			CLINICAL	0	25
Sodium (mmol/L)	Sodium (mmol/L)			CLINICAL	0	3
Potassium (mmol/L)	Potassium (mmol/L)			CLINICAL	0	3
Creatinine (mg/dL)	Creatinine (mg/dL)			CLINICAL	0	64
Urea (BUN) (mg/dL)	Urea (BUN) (mg/dL)			CLINICAL	1	28
Uric acid (mg/dL)	Uric acid (mg/dL)			CLINICAL	0	46
ALT (IU/L)	ALT (IU/L)			CLINICAL	0	48
AST (IU/L)	AST (IU/L)			CLINICAL	0	17
GGT (U/L)	GGT (U/L)			CLINICAL	0	94
Alkaline phosphatase (IU/L)	Alkaline phosphatase (IU/L)			CLINICAL	8	1
Total Bilirubin (mg/dL)	Total Bilirubin (mg/dL)			CLINICAL	0	17
Albumin (g/dL)	Albumin (g/dL)			CLINICAL	0	15
Creatine Kinase (U/L)	Creatine Kinase (U/L)			CLINICAL	0	41
Total cholesterol (mg/dL)	Total cholesterol (mg/dL)			CLINICAL	2	97
High Density Lipoprotein (mg/dL)	High Density Lipoprotein (mg/dL)			CLINICAL	1	45
Low Density Lipoprotein (mg/dL)	Low Density Lipoprotein (mg/dL)			CLINICAL	2	84
Triglycerides (mg/dL)	Triglycerides (mg/dL)			CLINICAL	2	81
Glucose (mg/dL)	Glucose (mg/dL)			CLINICAL	1	4
Insulin (mg/dL)	Insulin (mg/dL)			CLINICAL	0	21
Weight (kg)	Weight (kg)			CLINICAL	0	19
Body mass index (kg/m2)	Body mass index (kg/m2)			CLINICAL	1	8
Heart rate (bpm)	Heart rate (bpm)			CLINICAL
Systolic blood pressure (mmHg)	Systolic blood pressure (mmHg)			CLINICAL	1	6
Diastolic blood pressure (mmHg)	Diastolic blood pressure (mmHg)			CLINICAL	1	4
Waist circumference (cm)	Waist circumference (cm)			CLINICAL	0	19
Hip circumference (cm)	Hip circumference (cm)			CLINICAL	1	14
Trunk fat mass (kg/m2)	Trunk fat mass (kg/m2)			CLINICAL	1	8
Trunk fat free mass (kg/m2)	Trunk fat free mass (kg/m2)			CLINICAL	0	56
Trunk total body water (%)	Trunk total body water (%)			CLINICAL	0	55
Left arm fat mass (kg/m2)	Left arm fat mass (kg/m2)			CLINICAL	1	25
Left arm fat free mass (kg/m2)	Left arm fat free mass (kg/m2)			CLINICAL	0	77
Left arm total body water (%)	Left arm total body water (%)			CLINICAL	0	55
Right arm fat mass (kg/m2)	Right arm fat mass (kg/m2)			CLINICAL	1	30
Right arm fat free mass (kg/m2)	Right arm fat free mass (kg/m2)			CLINICAL	0	75
Right arm total body water (%)	Right arm total body water (%)			CLINICAL	0	55
Left leg fat mass (kg/m2)	Left leg fat mass (kg/m2)			CLINICAL	1	38
Left leg fat free mass (kg/m2)	Left leg fat free mass (kg/m2)			CLINICAL	0	54
Left leg total body water (%)	Left leg total body water (%)			CLINICAL	0	55
Right leg fat mass (kg/m2)	Right leg fat mass (kg/m2)			CLINICAL	1	39
Right leg fat free mass (kg/m2)	Right leg fat free mass (kg/m2)			CLINICAL	0	58
Right leg total body water (%)	Right leg total body water (%)			CLINICAL	0	55
